# Supplementary material for: The zinc-finger protein ZC3H10 suppresses type I interferon responses during viral infection by repressing interferon-stimulated gene promoters
Source: PLoS Biol. 2026 Jul 16;24(7):e3003881. doi: 10.1371/journal.pbio.3003881 (PMC13375009; doi:10.1371/journal.pbio.3003881)
Supplement: S1 Table — (XLSX) [file pbio.3003881.s004.xlsx]

## Sheet: Sheet1
Table S1. Z-score values for all genes identified in the primary cDNA library screen.
No	SKU	Symbol	Description	z-score
1	SC124391	TRIM24	TRIM24 (untagged)-Human tripartite motif containing 24 (TRIM24), transcript variant 1	9.61453
2	SC322070	KPNA1	KPNA1 (untagged)-Human karyopherin alpha 1 (importin alpha 5) (KPNA1), transcript variant 1核转运蛋白	9.52324
3	SC319531	ZC3H10	ZC3H10 (untagged)-Human zinc finger CCCH-type containing 10 (ZC3H10)	9.50382
4	SC119615	HTR2C	HTR2C	9.37162
5	SC314494	KHSRP	KHSRP (untagged)-Human KH-type splicing regulatory protein (KHSRP)	9.36064
6	SC323869	KLF1	KLF1 (untagged)-Human Kruppel-like factor 1 (erythroid) (KLF1)	9.34483
7	SC107139	P2RY8	P2RY8 (untagged)-Human purinergic receptor P2Y, G-protein coupled, 8 (P2RY8)	9.31032
8	SC303107	FGF9	FGF9 (untagged)-Human fibroblast growth factor 9 (glia-activating factor) (FGF9)	9.18578
9	SC118599	P2RY1	Homo sapiens purinergic receptor P2Y, G-protein coupled, 1 (P2RY1) as transfection-ready DNA	9.16874
10	SC120399	PIGU	PIGU (untagged)-Human phosphatidylinositol glycan anchor biosynthesis, class U (PIGU)	9.16277
11	SC319357	P2RY6	Homo sapiens pyrimidinergic receptor P2Y, G-protein coupled, 6 (P2RY6), transcript variant 4 as transfection-ready DNA	9.15202
12	SC319903	P2RY2	Homo sapiens purinergic receptor P2Y, G-protein coupled, 2 (P2RY2), transcript variant 2 as transfection-ready DNA	9.13912
13	SC119213	GPR39	GPR39 (untagged)-Human G protein-coupled receptor 39 (GPR39)	9.10118
14	SC111081	SOCS1	Homo sapiens suppressor of cytokine signaling 1 (SOCS1) as transfection-ready DNA	9.02361
15	SC308234	AKR1C2	Homo sapiens aldo-keto reductase family 1, member C2 (dihydrodiol dehydrogenase 2; bile acid binding protein; 3-alpha hydroxysteroid dehydrogenase, type III) (AKR1C2), transcript variant 2 as transfection-ready DNA	8.91937
16	SC306749	REXO1L1	REXO1L1	8.91038
17	SC100361	GPR26	GPR26 (untagged)-Human G protein-coupled receptor 26 (GPR26)	8.88428
18	SC307232	HNF4A	HNF4A (untagged)-Human hepatocyte nuclear factor 4, alpha (HNF4A), transcript variant 1	8.80034
19	SC116840	GPR6	GPR6	8.5777
20	SC308324	YY2	YY2 (untagged)-Human YY2 transcription factor (YY2)	8.51666
21	SC106919	PRR15	Homo sapiens proline rich 15 (PRR15) as transfection-ready DNA	8.45365
22	SC321749	GPR65	Homo sapiens G protein-coupled receptor 65 (GPR65) as transfection-ready DNA	8.36458
23	SC123501	KLF4	Homo sapiens Kruppel-like factor 4 (gut) (cDNA clone MGC:22411 IMAGE:4703002), complete cds as transfection-ready DNA	8.2548
24	SC309807	MRGPRD	Homo sapiens MAS-related GPR, member D (MRGPRD) as transfection-ready DNA	8.09686
25	SC118431	MAP2K3	Homo sapiens mitogen-activated protein kinase kinase 3 (MAP2K3), transcript variant A as transfection-ready DNA	7.98901
26	SC118299	RXRA	RXRA (untagged)-Human retinoid X receptor, alpha (RXRA)	7.84581
27	SC119686	CYP51A1	Homo sapiens cytochrome P450, family 51, subfamily A, polypeptide 1 (CYP51A1), transcript variant 1 as transfection-ready DNA	7.7648
28	SC110949	MAP3K11	Homo sapiens mitogen-activated protein kinase kinase kinase 11 (MAP3K11) as transfection-ready DNA	7.71579
29	SC123276	SPERT	SPERT (untagged)-Human spermatid associated (SPERT)	7.70068
30	SC119065	BRS3	BRS3 (untagged)-Human bombesin-like receptor 3 (BRS3)	7.67264
31	SC317096	FBRS	FBRS (untagged)-Human fibrosin (FBRS)	7.61393
32	SC123817	GPR3	Homo sapiens G protein-coupled receptor 3 (cDNA clone MGC:45242 IMAGE:5247608), complete cds as transfection-ready DNA	7.48155
33	SC303734	FGF8	Homo sapiens fibroblast growth factor 8 (androgen-induced) (FGF8), transcript variant B as transfection-ready DNA	7.44835
34	SC111945	GCC2	GCC2	7.20137
35	SC318930	TBC1D3	TBC1D3 (untagged)-Human TBC1 domain family, member 3 (TBC1D3)	7.19146
36	SC119557	PTAFR	Homo sapiens platelet-activating factor receptor (PTAFR), transcript variant 3 as transfection-ready DNA	7.16393
37	SC109532	P2RY2	Homo sapiens purinergic receptor P2Y, G-protein coupled, 2 (P2RY2), transcript variant 1 as transfection-ready DNA	7.14861
38	SC119739	FASLG	Homo sapiens Fas ligand (TNF superfamily, member 6) (FASLG) as transfection-ready DNA	7.11231
39	SC303283	TCF3	TCF3 (untagged)-Human transcription factor 3 (E2A immunoglobulin enhancer binding factors E12/E47) (TCF3), transcript variant 1	7.08521
40	SC307982	HTR4	Homo sapiens 5-hydroxytryptamine (serotonin) receptor 4 (HTR4), transcript variant g as transfection-ready DNA	7.06037
41	SC300256	MAP3K15	MAP3K15 (untagged)-Human mitogen-activated protein kinase kinase kinase 15 (MAP3K15)	7.00747
42	SC303395	FGF16	Homo sapiens fibroblast growth factor 16 (FGF16) as transfection-ready DNA	6.87093
43	SC118704	MAS1	Homo sapiens MAS1 oncogene (MAS1) as transfection-ready DNA	6.81576
44	SC113262	HNRNPH2	HNRNPH2 (untagged)-Human heterogeneous nuclear ribonucleoprotein H2 (H') (HNRNPH2), transcript variant 1	6.76465
45	SC117226	LPAR2	Homo sapiens lysophosphatidic acid receptor 2 (LPAR2) as transfection-ready DNA	6.64173
46	SC118606	MYD88	Homo sapiens myeloid differentiation primary response gene (88) (MYD88), transcript variant 2 as transfection-ready DNA	6.63809
47	SC115980	MAP3K2	MAP3K2 (untagged)-Human mitogen-activated protein kinase kinase kinase 2 (MAP3K2)	6.62277
48	SC117654	F2RL3	Homo sapiens coagulation factor II (thrombin) receptor-like 3 (F2RL3) as transfection-ready DNA	6.57403
49	SC112803	TSPYL2	Homo sapiens TSPY-like 2 (TSPYL2) as transfection-ready DNA	6.52397
50	SC305455	SPIRE2	SPIRE2 (untagged)-Human spire homolog 2 (Drosophila) (SPIRE2)	6.52317
51	SC115039	OPN3	Homo sapiens opsin 3 (OPN3) as transfection-ready DNA	6.50893
52	SC117491	KLF4	Homo sapiens Kruppel-like factor 4 (gut) (KLF4) as transfection-ready DNA	6.45446
53	SC300630	FIGLA	FIGLA (untagged)-Human folliculogenesis specific basic helix-loop-helix (FIGLA)	6.34555
54	SC124157	KCNJ12	Homo sapiens potassium inwardly-rectifying channel, subfamily J, member 12 (KCNJ12) as transfection-ready DNA	6.32082
55	SC305246	DNAJC5	Homo sapiens DnaJ (Hsp40) homolog, subfamily C, member 5 (DNAJC5) as transfection-ready DNA	6.2968
56	SC116881	CRKL	Homo sapiens v-crk sarcoma virus CT10 oncogene homolog (avian)-like (CRKL) as transfection-ready DNA	6.28205
57	SC116836	GPR3	Homo sapiens G protein-coupled receptor 3 (GPR3) as transfection-ready DNA	6.25773
58	SC306314	TRAF3IP2	TRAF3IP2	6.23701
59	SC118477	PPP1CB	Homo sapiens protein phosphatase 1, catalytic subunit, beta isozyme (PPP1CB), transcript variant 1 as transfection-ready DNA	6.222
60	SC119074	CALCR	CALCR	6.16385
61	SC123610	FUBP1	Homo sapiens far upstream element (FUSE) binding protein 1 (cDNA clone MGC:29580 IMAGE:4891583), complete cds as transfection-ready DNA	6.15088
62	SC125306	HTR6	Homo sapiens 5-hydroxytryptamine (serotonin) receptor 6 (HTR6) as transfection-ready DNA	6.11232
63	SC126143	ZNF503	Homo sapiens zinc finger protein 503, mRNA (cDNA clone MGC:4159 IMAGE:3604473), complete cds as transfection-ready DNA	6.10133
64	SC119757	ADORA2A	Homo sapiens adenosine A2a receptor (ADORA2A) as transfection-ready DNA	6.08583
65	SC118193	STAT4	Homo sapiens signal transducer and activator of transcription 4 (STAT4) as transfection-ready DNA	6.05203
66	SC127556	OVOL1	Homo sapiens ovo-like 1(Drosophila) (OVOL1) as transfection-ready DNA	5.96637
67	SC102051	TREM2	Homo sapiens, Similar to triggering receptor expressed on myeloid cells 2, clone MGC:40278 IMAGE:5240587, complete cds as transfection-ready DNA	5.94407
68	SC307189	GPR119	GPR119 (untagged)-Human G protein-coupled receptor 119 (GPR119)	5.90235
69	SC326224	PLEKHG6	PLEKHG6	5.89372
70	SC324102	GGTLC1	Homo sapiens gamma-glutamyltransferase light chain 1 (GGTLC1), transcript variant C as transfection-ready DNA	5.86993
71	SC323953	MRPS11	Homo sapiens mitochondrial ribosomal protein S11 (MRPS11), nuclear gene encoding mitochondrial protein, transcript variant 1 as transfection-ready DNA	5.81909
72	SC113166	RSRP1	RSRP1	5.80603
73	SC303106	FGF4	Homo sapiens fibroblast growth factor 4 (FGF4) as transfection-ready DNA	5.7283
74	SC311328	INSR	INSR (untagged)-Human insulin receptor (INSR), transcript variant 1胰岛素受体	5.70181
75	SC120214	GPR101	Homo sapiens G protein-coupled receptor 101 (GPR101) as transfection-ready DNA	5.61037
76	SC123919	KCNJ4	KCNJ4 (untagged)-Human potassium inwardly-rectifying channel, subfamily J, member 4 (KCNJ4), transcript variant 1	5.54905
77	SC117751	SRSF9	Homo sapiens splicing factor, arginine/serine-rich 9 (SFRS9) as transfection-ready DNA	5.45297
78	SC109534	P2RY6	Homo sapiens pyrimidinergic receptor P2Y, G-protein coupled, 6 (P2RY6), transcript variant 1 as transfection-ready DNA	5.43645
79	SC113123	LPAR5	Homo sapiens lysophosphatidic acid receptor 5 (LPAR5), transcript variant 1 as transfection-ready DNA	5.41789
80	SC126663	TSPAN7	Homo sapiens tetraspanin 7 (TSPAN7) as transfection-ready DNA	5.38098
81	SC320149	FGF18	Homo sapiens fibroblast growth factor 18 (FGF18) as transfection-ready DNA	5.37604
82	SC116705	HNRNPH1	Homo sapiens heterogeneous nuclear ribonucleoprotein H1 (H) (HNRNPH1) as transfection-ready DNA	5.325
83	SC300481	GPR139	GPR139 (untagged)-Human G protein-coupled receptor 139 (GPR139)	5.32357
84	SC310031	SFSWAP	SFSWAP	5.24997
85	SC119746	TGFB1	Homo sapiens transforming growth factor, beta 1 (TGFB1) as transfection-ready DNA	5.21288
86	SC319950	NPM1	Homo sapiens nucleophosmin (nucleolar phosphoprotein B23, numatrin) (NPM1), transcript variant 3 as transfection-ready DNA	5.18663
87	SC303940	FOXE3	Homo sapiens forkhead box E3 (FOXE3) as transfection-ready DNA	5.17845
88	SC302996	TNFRSF8	TNFRSF8 (untagged)-Human tumor necrosis factor receptor superfamily, member 8 (TNFRSF8), transcript variant 1	5.16622
89	SC122908	OVOL2	Homo sapiens ovo-like 2 (Drosophila) (OVOL2) as transfection-ready DNA	5.1446
90	SC118388	PSMD12	Homo sapiens proteasome (prosome, macropain) 26S subunit, non-ATPase, 12 (PSMD12), transcript variant 1 as transfection-ready DNA	5.13702
91	SC119302	CSNK1G2	Homo sapiens casein kinase 1, gamma 2 (CSNK1G2) as transfection-ready DNA	5.13051
92	SC119400	CALU	Homo sapiens calumenin (CALU), transcript variant 1 as transfection-ready DNA	5.12439
93	SC315216	SMG7	SMG7 (untagged)-Human Smg-7 homolog, nonsense mediated mRNA decay factor (C. elegans) (SMG7), transcript variant 1	5.11886
94	SC127840	EGF	Homo sapiens epidermal growth factor (EGF), transcript variant 1 as transfection-ready DNA	5.11259
95	SC112413	MARCH7	MARCH7	5.07065
96	SC317869	FOXN4	FOXN4 (untagged)-Human forkhead box N4 (FOXN4)	5.06326
97	SC115812	TLK2	TLK2 (untagged)-ORIGENE UNIQUE VARIANT 2 of Human tousled-like kinase 2 (TLK2),	5.04612
98	SC120224	MRGPRX4	Homo sapiens MAS-related GPR, member X4 (MRGPRX4) as transfection-ready DNA	5.0066
99	SC115819	RAB31	Homo sapiens RAB31, member RAS oncogene family (RAB31) as transfection-ready DNA	4.99906
100	SC110897	FMR1	FMR1	4.96299
101	SC321865	FOXJ1	FOXJ1 (untagged)-Human forkhead box J1 (FOXJ1)	4.95725
102	SC319185	PPP1CA	Homo sapiens protein phosphatase 1, catalytic subunit, alpha isozyme (PPP1CA), transcript variant 1 as transfection-ready DNA	4.94925
103	SC309954	GRM1	GRM1 (untagged)-Human glutamate receptor, metabotropic 1 (GRM1), transcript variant 1	4.94071
104	SC116802	LPAR4	Homo sapiens lysophosphatidic acid receptor 4 (LPAR4) as transfection-ready DNA	4.90077
105	SC320997	KLRC1	Homo sapiens killer cell lectin-like receptor subfamily C, member 1 (KLRC1), transcript variant 1 as transfection-ready DNA	4.88888
106	SC109921	PTP4A2	Homo sapiens protein tyrosine phosphatase type IVA, member 2 (PTP4A2), transcript variant 1 as transfection-ready DNA	4.86057
107	SC116959	PRKX	Homo sapiens protein kinase, X-linked (PRKX) as transfection-ready DNA	4.85354
108	SC302166	FSHB	Homo sapiens follicle stimulating hormone, beta polypeptide (FSHB), transcript variant 2 as transfection-ready DNA	4.8371
109	SC323921	SMN2	Homo sapiens survival of motor neuron 2, centromeric (SMN2), transcript variant d as transfection-ready DNA	4.83618
110	SC321127	SPANXC	Homo sapiens SPANX family, member C (SPANXC) as transfection-ready DNA	4.83435
111	SC119985	PEX7	Homo sapiens peroxisomal biogenesis factor 7 (PEX7) as transfection-ready DNA	4.82929
112	SC125933	TEX11	Homo sapiens testis expressed 11 (TEX11), transcript variant 2 as transfection-ready DNA	4.81658
113	SC126878	NUP107	Homo sapiens nucleoporin 107kDa (NUP107) as transfection-ready DNA	4.80534
114	SC310309	GABRE	GABRE (untagged)-Human gamma-aminobutyric acid (GABA) A receptor, epsilon (GABRE)	4.77
115	SC126770	IRF8	IRF8 (untagged)-Human interferon regulatory factor 8 (IRF8)	4.74752
116	SC108485	HBEGF	Homo sapiens heparin-binding EGF-like growth factor (HBEGF) as transfection-ready DNA	4.74361
117	SC126264	MAX	Homo sapiens MYC associated factor X, transcript variant 1, mRNA (cDNA clone MGC:11225 IMAGE:3937573), complete cds as transfection-ready DNA	4.72319
118	SC309544	MAP2K7	MAP2K7	4.71347
119	SC124495	NR4A1	Homo sapiens nuclear receptor subfamily 4, group A, member 1 (NR4A1), transcript variant 2 as transfection-ready DNA	4.70857
120	SC117828	IKBKG	Homo sapiens inhibitor of kappa light polypeptide gene enhancer in B-cells, kinase gamma (IKBKG), transcript variant 3 as transfection-ready DNA	4.68036
121	SC320417	AGTRAP	Homo sapiens angiotensin II receptor-associated protein (AGTRAP), transcript variant 2 as transfection-ready DNA	4.67073
122	SC104155	LOC126037	PREDICTED: Homo sapiens similar to Elongation factor 1-delta (EF-1-delta) (Antigen NY-CO-4), transcript variant 1 (LOC126037) as transfection-ready DNA	4.66802
123	SC307638	MITF	MITF (untagged)-Human microphthalmia-associated transcription factor (MITF), transcript variant 1	4.6099
124	SC305580	FGF8	Homo sapiens fibroblast growth factor 8 (androgen-induced) (FGF8), transcript variant F as transfection-ready DNA	4.60197
125	SC120606	TMEM45B	Homo sapiens transmembrane protein 45B (TMEM45B) as transfection-ready DNA	4.59681
126	SC119514	RPS4X	Homo sapiens ribosomal protein S4, X-linked (RPS4X) as transfection-ready DNA	4.59529
127	SC323131	SPNS2	SPNS2 (untagged)-Human spinster homolog 2 (Drosophila) (SPNS2)	4.59017
128	SC126386	ZNF385A	Homo sapiens zinc finger protein 385, mRNA (cDNA clone MGC:21028 IMAGE:4476647), complete cds as transfection-ready DNA	4.57634
129	SC126045	RFX6	Homo sapiens regulatory factor X, 6 (RFX6) as transfection-ready DNA	4.55925
130	SC321550	YWHAB	Homo sapiens tyrosine 3-monooxygenase/tryptophan 5-monooxygenase activation protein, beta polypeptide (YWHAB), transcript variant 2 as transfection-ready DNA	4.55858
131	SC120038	HBG2	Homo sapiens hemoglobin, gamma G (HBG2) as transfection-ready DNA	4.55679
132	SC108101	MLKL	MLKL (untagged)-Human mixed lineage kinase domain-like (MLKL), transcript variant 1	4.53353
133	SC322769	FBXO24	FBXO24 (untagged)-Human F-box protein 24 (FBXO24), transcript variant 1	4.52411
134	SC116351	ZFAND5	Homo sapiens zinc finger, AN1-type domain 5 (ZFAND5), transcript variant c as transfection-ready DNA	4.51111
135	SC118416	PSMB3	Homo sapiens proteasome (prosome, macropain) subunit, beta type, 3 (PSMB3) as transfection-ready DNA	4.50997
136	SC124323	ZGPAT	Homo sapiens zinc finger, CCCH-type with G patch domain (ZGPAT), transcript variant 3 as transfection-ready DNA	4.50849
137	SC108384	C10orf57	Homo sapiens chromosome 10 open reading frame 57 (C10orf57) as transfection-ready DNA	4.49549
138	SC320446	BRAT1	BRAT1 (untagged)-Human BRCA1-associated ATM activator 1 (BRAT1)	4.47358
139	SC318947	ESR1	ESR1	4.46233
140	SC305352	KCNA7	KCNA7 (untagged)-Human potassium voltage-gated channel, shaker-related subfamily, member 7 (KCNA7)	4.45673
141	SC109628	MAP2K3	Homo sapiens mitogen-activated protein kinase kinase 3 (MAP2K3), transcript variant B as transfection-ready DNA	4.4454
142	SC300093	HNF1A	HNF1A (untagged)-Human HNF1 homeobox A (HNF1A)	4.42303
143	SC111154	ATP5H	Homo sapiens ATP synthase, H+ transporting, mitochondrial F0 complex, subunit d (ATP5H), nuclear gene encoding mitochondrial protein, transcript variant 1 as transfection-ready DNA	4.39296
144	SC323292	TET2	TET2 (untagged)-Human tet oncogene family member 2 (TET2), transcript variant 1	4.37098
145	SC119390	BIK	Homo sapiens BCL2-interacting killer (apoptosis-inducing) (BIK) as transfection-ready DNA	4.35369
146	SC110909	GPR21	Homo sapiens G protein-coupled receptor 21 (GPR21) as transfection-ready DNA	4.3381
147	SC338074	ABCC8	ABCC8	4.31972
148	SC107537	PLEKHG5	PLEKHG5	4.31363
149	SC115734	NR1H2	ORIGENE UNIQUE VARIANT 1 of Homo sapiens nuclear receptor subfamily 1, group H, member 2 (NR1H2) as transfection-ready DNA	4.28479
150	SC122910	NGB	Homo sapiens neuroglobin (NGB) as transfection-ready DNA	4.25815
151	SC305195	ELOVL7	ELOVL7 (untagged)-Human ELOVL fatty acid elongase 7 (ELOVL7), transcript variant 1	4.25267
152	SC303921	SIX6	SIX6 (untagged)-Human SIX homeobox 6 (SIX6)	4.23242
153	SC118762	JUN	Homo sapiens jun oncogene (JUN) as transfection-ready DNA	4.21607
154	SC119793	HTR2A	Homo sapiens 5-hydroxytryptamine (serotonin) receptor 2A (HTR2A), transcript variant 1 as transfection-ready DNA	4.19482
155	SC127849	KLF2	Homo sapiens Kruppel-like factor 2 (lung) (KLF2) as transfection-ready DNA	4.15557
156	SC115303	CPSF1	Homo sapiens cleavage and polyadenylation specific factor 1, 160kDa (CPSF1) as transfection-ready DNA	4.15331
157	SC128077	HRAS	Homo sapiens v-Ha-ras Harvey rat sarcoma viral oncogene homolog (HRAS), transcript variant 1 as transfection-ready DNA	4.14142
158	SC119347	CHAD	Homo sapiens chondroadherin (CHAD) as transfection-ready DNA	4.13753
159	SC115680	IRAK3	Homo sapiens interleukin-1 receptor-associated kinase 3 (IRAK3), transcript variant 1 as transfection-ready DNA	4.12465
160	SC114102	USP18	Homo sapiens ubiquitin specific peptidase 18 (USP18) as transfection-ready DNA	4.10205
161	SC117214	ARHGEF1	Homo sapiens Rho guanine nucleotide exchange factor (GEF) 1 (ARHGEF1), transcript variant 2 as transfection-ready DNA	4.08057
162	SC116622	TRAF1	Homo sapiens TNF receptor-associated factor 1 (TRAF1) as transfection-ready DNA	4.07621
163	SC321388	AKAP8L	Homo sapiens A kinase (PRKA) anchor protein 8-like (AKAP8L) as transfection-ready DNA	4.07566
164	SC112526	RAB38	Homo sapiens RAB38, member RAS oncogene family (RAB38) as transfection-ready DNA	4.06492
165	SC118089	NR2E1	Homo sapiens nuclear receptor subfamily 2, group E, member 1 (NR2E1) as transfection-ready DNA	4.06312
166	SC110486	RBFOX1	RBFOX1	4.0445
167	SC114648	MTMR9	Homo sapiens myotubularin related protein 9 (MTMR9) as transfection-ready DNA	4.04381
168	SC112677	GPR37	Homo sapiens G protein-coupled receptor 37 (endothelin receptor type B-like) (GPR37) as transfection-ready DNA	4.04322
169	SC303755	POU2AF1	POU2AF1 (untagged)-Human POU class 2 associating factor 1 (POU2AF1)	4.02948
170	SC315937	HLA	Homo sapiens major histocompatibility complex, class II, DR beta 4 (HLA-DRB4) as transfection-ready DNA	4.01924
171	SC115489	TRIM32	Homo sapiens tripartite motif-containing 32 (TRIM32), transcript variant 1 as transfection-ready DNA	4.01069
172	SC127932	AQP6	Homo sapiens aquaporin 6, kidney specific (AQP6) as transfection-ready DNA	3.98666
173	SC319056	UBXN1	Homo sapiens UBX domain protein 1 (UBXN1) as transfection-ready DNA	3.98062
174	SC125046	CD247	Homo sapiens CD247 molecule (CD247), transcript variant 1 as transfection-ready DNA	3.9717
175	SC319691	SPANXE	Homo sapiens SPANX family, member E (SPANXE) as transfection-ready DNA	3.96536
176	SC124558	EEF1A1	Homo sapiens eukaryotic translation elongation factor 1 alpha 1 (EEF1A1) as transfection-ready DNA	3.96175
177	SC119219	AKNA	ORIGENE UNIQUE VARIANT 1 of Homo sapiens AT-hook transcription factor (AKNA) as transfection-ready DNA	3.9534
178	SC118710	LIG4	Homo sapiens ligase IV, DNA, ATP-dependent (LIG4), transcript variant 1 as transfection-ready DNA	3.93581
179	SC122263	FGF18	Homo sapiens fibroblast growth factor 18, transcript variant 1 (cDNA clone MGC:10529 IMAGE:3948893), complete cds as transfection-ready DNA	3.92817
180	SC315948	JMJD6	JMJD6 (untagged)-Human jumonji domain containing 6 (JMJD6), transcript variant 1	3.91044
181	SC114239	C14orf129	Homo sapiens chromosome 14 open reading frame 129 (C14orf129) as transfection-ready DNA	3.90429
182	SC116808	GPR35	Homo sapiens G protein-coupled receptor 35 (GPR35) as transfection-ready DNA	3.87407
183	SC311151	CTCFL	CTCFL	3.8631
184	SC109198	EPHB2	EPHB2 (untagged)-Human EPH receptor B2 (EPHB2), transcript variant 1	3.86178
185	SC126809	SLC17A6	Homo sapiens solute carrier family 17 (sodium-dependent inorganic phosphate cotransporter), member 6 (SLC17A6) as transfection-ready DNA	3.84576
186	SC120434	LRSAM1	Homo sapiens leucine rich repeat and sterile alpha motif containing 1 (LRSAM1), transcript variant 1 as transfection-ready DNA	3.843
187	SC304315	PLEKHG4	PLEKHG4 (untagged)-Human pleckstrin homology domain containing, family G (with RhoGef domain) member 4 (PLEKHG4), transcript variant 1	3.8225
188	SC114763	R3HDM2	R3HDM2	3.81466
189	SC320292	SMS	Homo sapiens spermine synthase (SMS) as transfection-ready DNA	3.78287
190	SC307579	RBPMS2	Homo sapiens RNA binding protein with multiple splicing 2 (RBPMS2) as transfection-ready DNA	3.7448
191	SC323466	RIPK1	RIPK1 (untagged)-Kinase deficient mutant (K45M) of Human receptor (TNFRSF)-interacting serine-threonine kinase 1 (RIPK1)	3.72484
192	SC105102	CHCHD5	Homo sapiens coiled-coil-helix-coiled-coil-helix domain containing 5 (CHCHD5) as transfection-ready DNA	3.71774
193	SC122497	SLC19A1	Homo sapiens solute carrier family 19 (folate transporter), member 1 (cDNA clone MGC:2165 IMAGE:3509422), complete cds as transfection-ready DNA	3.70905
194	SC322394	NBL1	Homo sapiens neuroblastoma, suppression of tumorigenicity 1 (NBL1), transcript variant 2 as transfection-ready DNA	3.69101
195	SC118108	ALDOB	Homo sapiens aldolase B, fructose-bisphosphate (ALDOB) as transfection-ready DNA	3.67631
196	SC310176	ESRP1	ESRP1	3.66178
197	SC122429	XAGE1D	Homo sapiens G antigen, family D, 2 (cDNA clone MGC:10063 IMAGE:3893227), complete cds as transfection-ready DNA	3.65367
198	SC108622	CPEB3	Homo sapiens cytoplasmic polyadenylation element binding protein 3 (CPEB3), transcript variant 1 as transfection-ready DNA	3.65201
199	SC319703	ZCCHC10	Homo sapiens zinc finger, CCHC domain containing 10 (ZCCHC10) as transfection-ready DNA	3.64319
200	SC304888	FGF6	FGF6 (untagged)-Human fibroblast growth factor 6 (FGF6)	3.63767
201	SC109844	TRAF6	Homo sapiens TNF receptor-associated factor 6 (TRAF6), transcript variant 2 as transfection-ready DNA	3.63423
202	SC126103	KIR2DL4	Homo sapiens killer cell immunoglobulin-like receptor, two domains, long cytoplasmic tail, 4 (KIR2DL4), transcript variant 1 as transfection-ready DNA	3.61471
203	SC313997	DACH1	DACH1	3.59501
204	SC302388	DPPA5	Homo sapiens developmental pluripotency associated 5 (DPPA5) as transfection-ready DNA	3.58388
205	SC119055	BLK	ORIGENE UNIQUE VARIANT 1 of Homo sapiens B lymphoid tyrosine kinase (BLK) as transfection-ready DNA	3.55282
206	SC112207	PRR15L	Homo sapiens proline rich 15-like (PRR15L) as transfection-ready DNA	3.51295
207	SC321546	GEMIN8	Homo sapiens gem (nuclear organelle) associated protein 8 (GEMIN8), transcript variant 2 as transfection-ready DNA	3.51012
208	SC109404	MAPT	Homo sapiens microtubule-associated protein tau (MAPT), transcript variant 4 as transfection-ready DNA	3.49237
209	SC112939	FAM60A	Homo sapiens family with sequence similarity 60, member A (FAM60A), transcript variant 2 as transfection-ready DNA	3.49114
210	SC111220	RPL36	Homo sapiens ribosomal protein L36 (RPL36), transcript variant 2 as transfection-ready DNA	3.47989
211	SC123394	CCDC57	Homo sapiens coiled-coil domain containing 57 (CCDC57) as transfection-ready DNA	3.47514
212	SC109068	AP2S1	Homo sapiens adaptor-related protein complex 2, sigma 1 subunit (AP2S1), transcript variant AP17 as transfection-ready DNA	3.47336
213	SC116707	HES1	Homo sapiens hairy and enhancer of split 1, (Drosophila) (HES1) as transfection-ready DNA	3.45659
214	SC305169	NANOG	Homo sapiens Nanog homeobox (NANOG) as transfection-ready DNA	3.45106
215	SC122934	RBM15	RBM15	3.4459
216	SC110047	TNKS2	TNKS2 (untagged)-Human tankyrase, TRF1-interacting ankyrin-related ADP-ribose polymerase 2 (TNKS2)	3.44394
217	SC122796	KLF15	Homo sapiens Kruppel-like factor 15 (KLF15) as transfection-ready DNA	3.43424
218	SC117734	RIPK2	Homo sapiens receptor-interacting serine-threonine kinase 2 (RIPK2) as transfection-ready DNA	3.41576
219	SC122663	PAGE1	Homo sapiens P antigen family, member 1 (prostate associated) (PAGE1) as transfection-ready DNA	3.40809
220	SC110765	SLC26A8	SLC26A8	3.40197
221	SC108027	CREB3L1	Homo sapiens cAMP responsive element binding protein 3-like 1 (CREB3L1) as transfection-ready DNA	3.3822
222	SC116997	ADRB2	Homo sapiens adrenergic, beta-2-, receptor, surface (ADRB2) as transfection-ready DNA	3.37331
223	SC118608	MYL4	Homo sapiens myosin, light chain 4, alkali; atrial, embryonic (MYL4), transcript variant 2 as transfection-ready DNA	3.36565
224	SC116813	FFAR2	Homo sapiens free fatty acid receptor 2 (FFAR2) as transfection-ready DNA	3.32894
225	SC126443	FOXR2	Homo sapiens forkhead box R2 (FOXR2) as transfection-ready DNA	3.32848
226	SC320235	PSMG1	Homo sapiens proteasome (prosome, macropain) assembly chaperone 1 (PSMG1), transcript variant 1 as transfection-ready DNA	3.31881
227	SC109941	APOL1	APOL1 (untagged)-Human apolipoprotein L, 1 (APOL1), transcript variant 1	3.31372
228	SC113394	DNAJA4	Homo sapiens DnaJ (Hsp40) homolog, subfamily A, member 4 (DNAJA4), transcript variant 1 as transfection-ready DNA	3.30715
229	SC100690	ADGRF5	ADGRF5	3.29615
230	SC122390	CPEB1	Homo sapiens cytoplasmic polyadenylation element binding protein 1 (cDNA clone MGC:34136 IMAGE:5195793), complete cds as transfection-ready DNA	3.29021
231	SC105915	C1orf43	Homo sapiens cDNA clone MGC:15205 IMAGE:3502049, complete cds as transfection-ready DNA	3.25576
232	SC120021	LEP	Homo sapiens leptin (LEP) as transfection-ready DNA	3.23797
233	SC118119	MAP3K7	Homo sapiens mitogen-activated protein kinase kinase kinase 7 (MAP3K7), transcript variant A as transfection-ready DNA	3.2276
234	SC116636	RHEB	Homo sapiens Ras homolog enriched in brain (RHEB) as transfection-ready DNA	3.20992
235	SC320492	KAZN	KAZN	3.19784
236	SC114580	PIAS4	Homo sapiens protein inhibitor of activated STAT, 4 (PIAS4) as transfection-ready DNA	3.18985
237	SC113958	DUS2L	Homo sapiens dihydrouridine synthase 2-like, SMM1 homolog (S. cerevisiae) (DUS2L) as transfection-ready DNA	3.17781
238	SC116862	NR2F6	NR2F6 (untagged)-Human nuclear receptor subfamily 2, group F, member 6 (NR2F6)	3.16851
239	SC109926	RBM10	Homo sapiens RNA binding motif protein 10 (RBM10), transcript variant 1 as transfection-ready DNA	3.15498
240	SC111680	PSME1	Homo sapiens proteasome (prosome, macropain) activator subunit 1 (PA28 alpha) (PSME1), transcript variant 1 as transfection-ready DNA	3.13869
241	SC124408	SRSF10	Homo sapiens splicing factor, arginine/serine-rich 13A (SFRS13A), transcript variant 2 as transfection-ready DNA	3.13105
242	SC126846	PROSER1	PROSER1	3.12892
243	SC114882	ZFYVE16	ZFYVE16 (untagged)-Human zinc finger, FYVE domain containing 16 (ZFYVE16), transcript variant 1	3.12326
244	SC316623	KCNK10	Homo sapiens potassium channel, subfamily K, member 10 (KCNK10), transcript variant 3 as transfection-ready DNA	3.12303
245	SC117563	SLC1A1	Homo sapiens solute carrier family 1 (neuronal/epithelial high affinity glutamate transporter, system Xag), member 1 (SLC1A1) as transfection-ready DNA	3.12247
246	SC119708	ALDH3B2	Homo sapiens aldehyde dehydrogenase 3 family, member B2 (ALDH3B2), transcript variant 1 as transfection-ready DNA	3.11769
247	SC119433	ACTN1	Homo sapiens actinin, alpha 1 (ACTN1), transcript variant 2 as transfection-ready DNA	3.09082
248	SC107319	CRTC2	Homo sapiens CREB regulated transcription coactivator 2 (CRTC2) as transfection-ready DNA	3.08213
249	SC110291	EDEM3	EDEM3	3.06732
250	SC109316	HNRNPK	Homo sapiens heterogeneous nuclear ribonucleoprotein K (HNRNPK), transcript variant 2 as transfection-ready DNA	3.04431
251	SC112967	TMSB4X	Homo sapiens thymosin beta 4, X-linked (TMSB4X) as transfection-ready DNA	3.03372
252	SC122671	CITED1	Homo sapiens Cbp/p300-interacting transactivator, with Glu/Asp-rich carboxy-terminal domain, 1 (CITED1), transcript variant 1 as transfection-ready DNA	3.03207
253	SC114466	CEP83	CEP83	3.02032
254	SC319650	C19orf33	Homo sapiens chromosome 19 open reading frame 33 (C19orf33) as transfection-ready DNA	3.0099
255	SC100690	GPR116	Homo sapiens G protein-coupled receptor 116 (GPR116), transcript variant 1 as transfection-ready DNA	3.00835
256	SC110044	HMGN3	Homo sapiens high mobility group nucleosomal binding domain 3 (HMGN3), transcript variant 2 as transfection-ready DNA	3.00744
257	SC126570	GPR55	Homo sapiens G protein-coupled receptor 55 (GPR55) as transfection-ready DNA	3.00537
258	SC118745	IRF2	Homo sapiens interferon regulatory factor 2 (IRF2) as transfection-ready DNA	3.00173
259	SC119291	KLF6	Homo sapiens Kruppel-like factor 6 (KLF6), transcript variant A as transfection-ready DNA	2.99807
260	SC113283	SASH3	Homo sapiens SAM and SH3 domain containing 3 (SASH3) as transfection-ready DNA	2.99154
261	SC308935	NRG2	NRG2	2.98794
262	SC117707	TNFRSF11A	TNFRSF11A (untagged)-Human tumor necrosis factor receptor superfamily, member 11a, NFKB activator (TNFRSF11A)	2.98747
263	SC112456	CSH1	Homo sapiens chorionic somatomammotropin hormone 1 (placental lactogen) (CSH1), transcript variant 2 as transfection-ready DNA	2.98729
264	SC116616	NR2F1	Homo sapiens nuclear receptor subfamily 2, group F, member 1 (NR2F1) as transfection-ready DNA	2.97193
265	SC115729	TMF1	TMF1 (untagged)-Human TATA element modulatory factor 1 (TMF1)	2.96875
266	SC111315	BANK1	Homo sapiens B-cell scaffold protein with ankyrin repeats 1 (BANK1), transcript variant 1 as transfection-ready DNA	2.95783
267	SC120799	CYP26B1	Homo sapiens cytochrome P450, family 26, subfamily B, polypeptide 1 (CYP26B1) as transfection-ready DNA	2.95767
268	SC114617	RRP7A	Homo sapiens ribosomal RNA processing 7 homolog A (S. cerevisiae) (RRP7A) as transfection-ready DNA	2.95734
269	SC128258	ADAP1	Homo sapiens ArfGAP with dual PH domains 1 (ADAP1) as transfection-ready DNA	2.95262
270	SC310350	BEST4	BEST4 (untagged)-Human bestrophin 4 (BEST4)	2.94733
271	SC319076	PTBP1	Homo sapiens polypyrimidine tract binding protein 1 (PTBP1), transcript variant 1 as transfection-ready DNA	2.9466
272	SC122901	SSX5	Homo sapiens synovial sarcoma, X breakpoint 5 (SSX5), transcript variant 1 as transfection-ready DNA	2.94454
273	SC116883	AKT1	Homo sapiens v-akt murine thymoma viral oncogene homolog 1 (AKT1), transcript variant 1 as transfection-ready DNA	2.93836
274	SC122333	QPCTL	ORIGENE UNIQUE VARIANT 1 of Homo sapiens glutaminyl-peptide cyclotransferase-like (QPCTL), as transfection-ready DNA	2.93583
275	SC100650	EDARADD	Homo sapiens EDAR-associated death domain (EDARADD), transcript variant A as transfection-ready DNA	2.93173
276	SC311002	HTR4	Homo sapiens 5-hydroxytryptamine (serotonin) receptor 4 (HTR4), transcript variant d as transfection-ready DNA	2.92625
277	SC319439	SNUPN	Homo sapiens snurportin 1 (SNUPN), transcript variant 3 as transfection-ready DNA	2.9025
278	SC318142	CLASRP	CLASRP (untagged)-Human CLK4-associating serine/arginine rich protein (CLASRP)	2.9001
279	SC112297	SLX1B	Homo sapiens GIY-YIG domain containing 2 (GIYD2), transcript variant 1 as transfection-ready DNA	2.8845
280	SC113324	PCDHGB1	PCDHGB1 (untagged)-Human protocadherin gamma subfamily B, 1 (PCDHGB1), transcript variant 1	2.88278
281	SC108184	NMD3	Homo sapiens NMD3 homolog (S. cerevisiae) (NMD3) as transfection-ready DNA	2.882
282	SC304892	SSX3	Homo sapiens synovial sarcoma, X breakpoint 3 (SSX3), transcript variant 1 as transfection-ready DNA	2.88052
283	SC115789	ST3GAL2	ST3GAL2 (untagged)-Human ST3 beta-galactoside alpha-2,3-sialyltransferase 2 (ST3GAL2)	2.85901
284	SC123227	UCMA	Homo sapiens upper zone of growth plate and cartilage matrix associated (UCMA) as transfection-ready DNA	2.85365
285	SC123303	PSTK	Homo sapiens phosphoseryl-tRNA kinase (PSTK) as transfection-ready DNA	2.84808
286	SC126519	ENDOU	Homo sapiens endonuclease, polyU-specific (ENDOU), transcript variant 2 as transfection-ready DNA	2.84572
287	SC115358	TNFRSF13B	Homo sapiens tumor necrosis factor receptor superfamily, member 13B (TNFRSF13B) as transfection-ready DNA	2.84332
288	SC126639	REL	REL	2.84067
289	SC304470	SOX6	SOX6 (untagged)-Human SRY (sex determining region Y)-box 6 (SOX6), transcript variant 1	2.83545
290	SC117388	CREB1	Homo sapiens cAMP responsive element binding protein 1 (CREB1), transcript variant A as transfection-ready DNA	2.82186
291	SC123623	IFI27	Homo sapiens interferon, alpha-inducible protein 27 (cDNA clone MGC:8967 IMAGE:3915505), complete cds as transfection-ready DNA	2.81582
292	SC320810	PLAGL2	PLAGL2 (untagged)-Human pleiomorphic adenoma gene-like 2 (PLAGL2)	2.81295
293	SC109749	S100A4	Homo sapiens S100 calcium binding protein A4 (S100A4), transcript variant 2 as transfection-ready DNA	2.80726
294	SC319897	WWTR1	WWTR1 (untagged)-Human WW domain containing transcription regulator 1 (WWTR1), transcript variant 1	2.80606
295	SC117292	RAB5C	Homo sapiens RAB5C, member RAS oncogene family (RAB5C), transcript variant 2 as transfection-ready DNA	2.8026
296	SC108471	USF2	Homo sapiens upstream transcription factor 2, c-fos interacting (USF2), transcript variant 1 as transfection-ready DNA	2.79141
297	SC118623	NDUFS8	Homo sapiens NADH dehydrogenase (ubiquinone) Fe-S protein 8, 23kDa (NADH-coenzyme Q reductase) (NDUFS8), nuclear gene encoding mitochondrial protein as transfection-ready DNA	2.78747
298	SC117167	SRSF11	Homo sapiens splicing factor, arginine/serine-rich 11 (SFRS11) as transfection-ready DNA	2.78671
299	SC111785	MOBKL3	Homo sapiens MOB1, Mps One Binder kinase activator-like 3 (yeast) (MOBKL3), transcript variant 1 as transfection-ready DNA	2.77962
300	SC319291	ERGIC1	Homo sapiens endoplasmic reticulum-golgi intermediate compartment (ERGIC) 1 (ERGIC1) as transfection-ready DNA	2.77955
301	SC127900	RET	Homo sapiens ret proto-oncogene (RET), transcript variant 4 as transfection-ready DNA	2.77799
302	SC126113	TMEM161A	Homo sapiens transmembrane protein 161A (TMEM161A) as transfection-ready DNA	2.77557
303	SC116729	VAV1	VAV1 (untagged)-Human vav 1 guanine nucleotide exchange factor (VAV1)	2.76611
304	SC114391	PACSIN3	Homo sapiens protein kinase C and casein kinase substrate in neurons 3 (PACSIN3), transcript variant 2 as transfection-ready DNA	2.76452
305	SC109428	MAP3K4	MAP3K4	2.75979
306	SC109927	RBM10	Homo sapiens RNA binding motif protein 10 (RBM10), transcript variant 2 as transfection-ready DNA	2.75891
307	SC110975	PIM1	Homo sapiens pim-1 oncogene (PIM1) as transfection-ready DNA	2.75594
308	SC115941	CLPX	CLPX (untagged)-Human ClpX caseinolytic peptidase X homolog (E. coli) (CLPX)	2.75457
309	SC122788	IKZF3	Homo sapiens IKAROS family zinc finger 3 (Aiolos) (IKZF3), transcript variant 1 as transfection-ready DNA	2.75349
310	SC115119	CHMP4A	Homo sapiens chromatin modifying protein 4A (CHMP4A) as transfection-ready DNA	2.75003
311	SC117269	NDUFB10	Homo sapiens NADH dehydrogenase (ubiquinone) 1 beta subcomplex, 10, 22kDa (NDUFB10), nuclear gene encoding mitochondrial protein as transfection-ready DNA	2.747
312	SC126071	SCGB1A1	Homo sapiens secretoglobin, family 1A, member 1 (uteroglobin), mRNA (cDNA clone MGC:10583 IMAGE:3688615), complete cds as transfection-ready DNA	2.73555
313	SC305951	XAGE1D	Homo sapiens X antigen family, member 1D (XAGE1D), transcript variant 2 as transfection-ready DNA	2.73078
314	SC126825	ACSL1	Homo sapiens acyl-CoA synthetase long-chain family member 1 (ACSL1) as transfection-ready DNA	2.72603
315	SC319596	KDELR1	Homo sapiens KDEL (Lys-Asp-Glu-Leu) endoplasmic reticulum protein retention receptor 1 (KDELR1) as transfection-ready DNA	2.72443
316	SC108367	SLC38A2	Homo sapiens solute carrier family 38, member 2 (SLC38A2) as transfection-ready DNA	2.72351
317	SC120470	MDP1	ORIGENE UNIQUE VARIANT 1 of Homo sapiens magnesium-dependent phosphatase 1 (MDP1) as transfection-ready DNA	2.71172
318	SC126609	AZIN1	Homo sapiens antizyme inhibitor 1 (AZIN1), transcript variant 2 as transfection-ready DNA	2.69971
319	SC118078	THOP1	Homo sapiens thimet oligopeptidase 1 (THOP1) as transfection-ready DNA	2.68457
320	SC115268	ANAPC2	Homo sapiens anaphase promoting complex subunit 2 (ANAPC2) as transfection-ready DNA	2.68242
321	SC101017	C3orf17	Homo sapiens chromosome 3 open reading frame 17 (C3orf17), transcript variant 1 as transfection-ready DNA	2.67996
322	SC113006	UGT1A9	Homo sapiens UDP glucuronosyltransferase 1 family, polypeptide A9 (UGT1A9) as transfection-ready DNA	2.67785
323	SC119591	KCNJ2	KCNJ2	2.67371
324	SC118252	SH3BGRL	Homo sapiens SH3 domain binding glutamic acid-rich protein like (SH3BGRL) as transfection-ready DNA	2.6721
325	SC117424	ARHGDIA	Homo sapiens Rho GDP dissociation inhibitor (GDI) alpha (ARHGDIA), transcript variant 2 as transfection-ready DNA	2.67116
326	SC114949	EHD3	EHD3 (untagged)-Human EH-domain containing 3 (EHD3)	2.66964
327	SC103324	ATAD1	Homo sapiens ATPase family, AAA domain containing 1 (ATAD1) as transfection-ready DNA	2.6579
328	SC122978	MCF2L	MCF2L	2.6416
329	SC303326	HIST1H3A	HIST1H3A (untagged)-Human histone cluster 1, H3a (HIST1H3A)	2.64152
330	SC112715	MYC	Homo sapiens v-myc myelocytomatosis viral oncogene homolog (avian) (MYC) as transfection-ready DNA	2.63713
331	SC321548	DARS	Homo sapiens aspartyl-tRNA synthetase (DARS) as transfection-ready DNA	2.62298
332	SC319437	KIF22	Homo sapiens kinesin family member 22 (KIF22) as transfection-ready DNA	2.61958
333	SC119329	ENTPD3	ENTPD3	2.61193
334	SC123676	FRS3	Homo sapiens fibroblast growth factor receptor substrate 3 (cDNA clone MGC:17167 IMAGE:4183414), complete cds as transfection-ready DNA	2.60071
335	SC320413	FERMT2	Homo sapiens fermitin family homolog 2 (Drosophila) (FERMT2), transcript variant 1 as transfection-ready DNA	2.59722
336	SC321469	ODC1	Homo sapiens ornithine decarboxylase 1 (ODC1) as transfection-ready DNA	2.59702
337	SC112227	PDYN	Homo sapiens prodynorphin (PDYN) as transfection-ready DNA	2.59459
338	SC110313	HSD3B7	Homo sapiens hydroxy-delta-5-steroid dehydrogenase, 3 beta- and steroid delta-isomerase 7 (HSD3B7), transcript variant 1 as transfection-ready DNA	2.58329
339	SC323972	TPD52L3	Homo sapiens tumor protein D52-like 3 (TPD52L3), transcript variant 2 as transfection-ready DNA	2.57408
340	SC117649	STBD1	Homo sapiens starch binding domain 1 (STBD1) as transfection-ready DNA	2.57308
341	SC123983	KLK14	Homo sapiens kallikrein-related peptidase 14 (KLK14) as transfection-ready DNA	2.56379
342	SC125871	WDR93	Homo sapiens WD repeat domain 93 (WDR93) as transfection-ready DNA	2.55704
343	SC322104	MGC26718	Homo sapiens similar to ankyrin repeat domain 20A (MGC26718) as transfection-ready DNA	2.55692
344	SC101316	C3orf38	Homo sapiens chromosome 3 open reading frame 38 (C3orf38) as transfection-ready DNA	2.55486
345	SC309191	FAM133A	FAM133A	2.54652
346	SC110820	ADCYAP1	Homo sapiens adenylate cyclase activating polypeptide 1 (pituitary) (ADCYAP1), transcript variant 2 as transfection-ready DNA	2.53652
347	SC116651	LAD1	Homo sapiens ladinin 1 (LAD1) as transfection-ready DNA	2.53006
348	SC119093	ARL4D	Homo sapiens ADP-ribosylation factor-like 4D (ARL4D) as transfection-ready DNA	2.5241
349	SC118356	RAB13	Homo sapiens RAB13, member RAS oncogene family (RAB13) as transfection-ready DNA	2.51579
350	SC317200	ZP3	ZP3 (untagged)-Human zona pellucida glycoprotein 3 (sperm receptor) (ZP3), transcript variant 1	2.49829
351	SC112834	TCL1A	Homo sapiens T-cell leukemia/lymphoma 1A (TCL1A), transcript variant 1 as transfection-ready DNA	2.49574
352	SC322414	MRRF	Homo sapiens mitochondrial ribosome recycling factor (MRRF), nuclear gene encoding mitochondrial protein, transcript variant 1 as transfection-ready DNA	2.49329
353	SC127957	IGBP1	Homo sapiens immunoglobulin (CD79A) binding protein 1 (IGBP1) as transfection-ready DNA	2.49217
354	SC100001	CLCN5	CLCN5	2.48965
355	SC100919	CNRIP1	Homo sapiens cannabinoid receptor interacting protein 1 (CNRIP1), transcript variant CRIP1a as transfection-ready DNA	2.48147
356	SC115414	PHLDA3	Homo sapiens pleckstrin homology-like domain, family A, member 3 (PHLDA3) as transfection-ready DNA	2.48051
357	SC321904	TUBB2B	Homo sapiens tubulin, beta 2B (TUBB2B) as transfection-ready DNA	2.4802
358	SC117405	DPEP1	Homo sapiens dipeptidase 1 (renal) (DPEP1), transcript variant 1 as transfection-ready DNA	2.4784
359	SC118800	HLF	Homo sapiens hepatic leukemia factor (HLF) as transfection-ready DNA	2.475
360	SC303947	HEY2	HEY2 (untagged)-Human hairy/enhancer-of-split related with YRPW motif 2 (HEY2)	2.47151
361	SC321343	NUP85	NUP85 (untagged)-Human nucleoporin 85kDa (NUP85)	2.46932
362	SC113470	NUSAP1	Homo sapiens nucleolar and spindle associated protein 1 (NUSAP1), transcript variant 2 as transfection-ready DNA	2.46884
363	SC110744	TRIM9	Homo sapiens tripartite motif-containing 9 (TRIM9), transcript variant 2 as transfection-ready DNA	2.46829
364	SC119199	ICT1	Homo sapiens immature colon carcinoma transcript 1 (ICT1) as transfection-ready DNA	2.46317
365	SC114451	ZNF706	Homo sapiens zinc finger protein 706 (ZNF706), transcript variant 2 as transfection-ready DNA	2.45931
366	SC321009	AP1S2	Homo sapiens adaptor-related protein complex 1, sigma 2 subunit (AP1S2) as transfection-ready DNA	2.45559
367	SC125753	C19orf73	Homo sapiens chromosome 19 open reading frame 73 (C19orf73) as transfection-ready DNA	2.45547
368	SC126632	YWHAH	Homo sapiens tyrosine 3-monooxygenase/tryptophan 5-monooxygenase activation protein, eta polypeptide (YWHAH) as transfection-ready DNA	2.44525
369	SC111676	PSMB9	Homo sapiens proteasome (prosome, macropain) subunit, beta type, 9 (large multifunctional peptidase 2) (PSMB9) as transfection-ready DNA	2.44061
370	SC115925	RNPS1	Homo sapiens RNA binding protein S1, serine-rich domain (RNPS1), transcript variant 1 as transfection-ready DNA	2.43601
371	SC314000	MLLT1	MLLT1 (untagged)-Human myeloid/lymphoid or mixed-lineage leukemia (trithorax homolog, Drosophila), translocated to, 1 (MLLT1)	2.43574
372	SC126568	SLC22A4	Homo sapiens solute carrier family 22 (organic cation/ergothioneine transporter), member 4 (SLC22A4) as transfection-ready DNA	2.43482
373	SC117658	MAP3K14	Homo sapiens mitogen-activated protein kinase kinase kinase 14 (MAP3K14) as transfection-ready DNA	2.43387
374	SC115012	CACYBP	Homo sapiens calcyclin binding protein (CACYBP), transcript variant 1 as transfection-ready DNA	2.43155
375	SC108808	ITM2B	Homo sapiens integral membrane protein 2B (ITM2B) as transfection-ready DNA	2.43061
376	SC320923	HIST1H4I	Homo sapiens histone cluster 1, H4i (HIST1H4I) as transfection-ready DNA	2.43049
377	SC127941	TRIM9	Homo sapiens tripartite motif-containing 9 (TRIM9), transcript variant 1 as transfection-ready DNA	2.42864
378	SC124569	CASP8	CASP8	2.41898
379	SC316366	MAPT	Homo sapiens microtubule-associated protein tau (MAPT), transcript variant 3 as transfection-ready DNA	2.40716
380	SC114713	AGTPBP1	Homo sapiens ATP/GTP binding protein 1 (AGTPBP1) as transfection-ready DNA	2.40518
381	SC122647	TFAP4	Homo sapiens transcription factor AP-4 (activating enhancer binding protein 4) (TFAP4) as transfection-ready DNA	2.40273
382	SC127911	NTRK2	NTRK2	2.40263
383	SC118957	DPT	Homo sapiens dermatopontin (DPT) as transfection-ready DNA	2.39773
384	SC108168	CEACAM8	Homo sapiens carcinoembryonic antigen-related cell adhesion molecule 8 (CEACAM8) as transfection-ready DNA	2.39586
385	SC319579	TMC4	Homo sapiens transmembrane channel-like 4 (TMC4), transcript variant 2 as transfection-ready DNA	2.39365
386	SC115879	YWHAQ	Homo sapiens tyrosine 3-monooxygenase/tryptophan 5-monooxygenase activation protein, theta polypeptide (YWHAQ) as transfection-ready DNA	2.39021
387	SC122358	TTYH1	Homo sapiens tweety homolog 1 (Drosophila) (cDNA clone MGC:13230 IMAGE:3960435), complete cds as transfection-ready DNA	2.38914
388	SC125304	HTR7	Homo sapiens 5-hydroxytryptamine (serotonin) receptor 7 (adenylate cyclase-coupled) (HTR7), transcript variant a as transfection-ready DNA	2.38878
389	SC115128	SSU72	Homo sapiens SSU72 RNA polymerase II CTD phosphatase homolog (S. cerevisiae) (SSU72) as transfection-ready DNA	2.38414
390	SC125342	PDPN	Homo sapiens podoplanin (PDPN), transcript variant 1 as transfection-ready DNA	2.38315
391	SC111618	CSF3R	Homo sapiens colony stimulating factor 3 receptor (granulocyte) (CSF3R), transcript variant 1 as transfection-ready DNA	2.38231
392	SC116848	DCC	DCC (untagged)-Human deleted in colorectal carcinoma (DCC)	2.37592
393	SC126394	LAMP1	Homo sapiens lysosomal-associated membrane protein 1, mRNA (cDNA clone MGC:29494 IMAGE:5019745), complete cds as transfection-ready DNA	2.37562
394	SC100046	MRGPRF	Homo sapiens MAS-related GPR, member F (MRGPRF), transcript variant 2 as transfection-ready DNA	2.37447
395	SC320099	ATP5J	Homo sapiens ATP synthase, H+ transporting, mitochondrial F0 complex, subunit F6 (ATP5J), nuclear gene encoding mitochondrial protein, transcript variant 3 as transfection-ready DNA	2.37137
396	SC120563	PNISR	PNISR (untagged)-Human splicing factor, arginine/serine-rich 18 (SFRS18), transcript variant 1	2.37023
397	SC114639	ARMC8	Homo sapiens armadillo repeat containing 8 (ARMC8), transcript variant 2 as transfection-ready DNA	2.36988
398	SC306704	WFDC13	WFDC13 (untagged)-Human WAP four-disulfide core domain 13 (WFDC13)	2.36974
399	SC122527	RIMBP3	Homo sapiens KIAA1666 protein (cDNA clone MGC:42740 IMAGE:4827837), complete cds as transfection-ready DNA	2.34888
400	SC120172	LRRC3B	Homo sapiens leucine rich repeat containing 3B (LRRC3B) as transfection-ready DNA	2.34754
401	SC115824	ELF2	Homo sapiens E74-like factor 2 (ets domain transcription factor) (ELF2), transcript variant 2 as transfection-ready DNA	2.33535
402	SC125931	ATP6V0D2	Homo sapiens ATPase, H+ transporting, lysosomal 38kDa, V0 subunit d2 (ATP6V0D2) as transfection-ready DNA	2.32537
403	SC118432	MAP2K6	Homo sapiens mitogen-activated protein kinase kinase 6 (MAP2K6) as transfection-ready DNA	2.32223
404	SC304318	TMEM158	Homo sapiens transmembrane protein 158 (gene/pseudogene) (TMEM158) as transfection-ready DNA	2.32182
405	SC118966	CRYM	Homo sapiens crystallin, mu (CRYM), transcript variant 1 as transfection-ready DNA	2.31564
406	SC106993	P2RY6	Homo sapiens pyrimidinergic receptor P2Y, G-protein coupled, 6 (P2RY6), transcript variant 2 as transfection-ready DNA	2.31547
407	SC115345	MGAT4C	Homo sapiens mannosyl (alpha-1,3-)-glycoprotein beta-1,4-N-acetylglucosaminyltransferase, isozyme C (putative) (MGAT4C) as transfection-ready DNA	2.31488
408	SC321046	C12orf65	Homo sapiens chromosome 12 open reading frame 65 (C12orf65), transcript variant 1 as transfection-ready DNA	2.30762
409	SC115517	CBX5	Homo sapiens chromobox homolog 5 (HP1 alpha homolog, Drosophila) (CBX5), transcript variant 3 as transfection-ready DNA	2.30371
410	SC125888	PGK2	Homo sapiens phosphoglycerate kinase 2 (PGK2) as transfection-ready DNA	2.30031
411	SC305825	SRSF12	Homo sapiens splicing factor, arginine/serine-rich 13B (SFRS13B) as transfection-ready DNA	2.29981
412	SC117685	BCL10	Homo sapiens B-cell CLL/lymphoma 10 (BCL10) as transfection-ready DNA	2.2934
413	SC110269	ZNF430	ZNF430 (untagged)-Human zinc finger protein 430 (ZNF430), transcript variant 1	2.2839
414	SC114189	C9orf78	Homo sapiens chromosome 9 open reading frame 78 (C9orf78) as transfection-ready DNA	2.28172
415	SC321864	GRHL3	GRHL3	2.27947
416	SC303492	KCNQ3	KCNQ3 (untagged)-Human potassium voltage-gated channel, KQT-like subfamily, member 3 (KCNQ3), transcript variant 1	2.27905
417	SC124165	STAT3	Homo sapiens signal transducer and activator of transcription 3 (acute-phase response factor) (STAT3), transcript variant 1 as transfection-ready DNA	2.27569
418	SC115306	SAC3D1	Homo sapiens SAC3 domain containing 1 (SAC3D1) as transfection-ready DNA	2.27505
419	SC100939	TMEM163	Homo sapiens transmembrane protein 163 (TMEM163) as transfection-ready DNA	2.27309
420	SC301657	FOXP4	FOXP4 (untagged)-Human forkhead box P4 (FOXP4), transcript variant 1	2.26713
421	SC119692	DRD1	DRD1 (untagged)-Human dopamine receptor D1 (DRD1)	2.25931
422	SC116424	FOXO4	FOXO4 (untagged)-Human forkhead box O4 (FOXO4), transcript variant 1	2.25918
423	SC102536	KCNK2	Homo sapiens potassium channel, subfamily K, member 2 (KCNK2), transcript variant 2 as transfection-ready DNA	2.25789
424	SC320411	CDR2	CDR2 (untagged)-Human cerebellar degeneration-related protein 2, 62kDa (CDR2)	2.25764
425	SC321330	SCAMP2	Homo sapiens secretory carrier membrane protein 2 (SCAMP2) as transfection-ready DNA	2.25544
426	SC116558	GPR52	Homo sapiens G protein-coupled receptor 52 (GPR52) as transfection-ready DNA	2.25445
427	SC116371	CDC42BPB	CDC42BPB (untagged)-Human CDC42 binding protein kinase beta (DMPK-like) (CDC42BPB)	2.25211
428	SC113834	RUFY2	RUFY2	2.25128
429	SC111737	RNF7	Homo sapiens ring finger protein 7 (RNF7), transcript variant 1 as transfection-ready DNA	2.24869
430	SC114746	RHOBTB3	Homo sapiens Rho-related BTB domain containing 3 (RHOBTB3) as transfection-ready DNA	2.2461
431	SC127638	MRFAP1	Homo sapiens Mof4 family associated protein 1 (MRFAP1) as transfection-ready DNA	2.24382
432	SC116318	PRG3	Homo sapiens proteoglycan 3 (PRG3) as transfection-ready DNA	2.2422
433	SC118249	SRSF3	Homo sapiens splicing factor, arginine/serine-rich 3 (SFRS3) as transfection-ready DNA	2.24158
434	SC107219	PIP5K1C	PIP5K1C	2.23639
435	SC119210	CXCR3	Homo sapiens chemokine (C-X-C motif) receptor 3 (CXCR3), transcript variant A as transfection-ready DNA	2.23615
436	SC115615	KLF8	KLF8	2.23408
437	SC120074	FTL	Homo sapiens ferritin, light polypeptide (FTL) as transfection-ready DNA	2.22568
438	SC116212	ANP32A	Homo sapiens acidic (leucine-rich) nuclear phosphoprotein 32 family, member A (ANP32A) as transfection-ready DNA	2.22463
439	SC119116	AOAH	Homo sapiens acyloxyacyl hydrolase (neutrophil) (AOAH), transcript variant 1 as transfection-ready DNA	2.22386
440	SC122958	C1orf35	Homo sapiens chromosome 1 open reading frame 35 (C1orf35) as transfection-ready DNA	2.22169
441	SC125619	ANKRD5	Homo sapiens ankyrin repeat domain 5 (ANKRD5), transcript variant 1 as transfection-ready DNA	2.21833
442	SC124288	SOCS5	Homo sapiens suppressor of cytokine signaling 5 (SOCS5), transcript variant 2 as transfection-ready DNA	2.21759
443	SC112245	WDR77	Homo sapiens WD repeat domain 77 (WDR77) as transfection-ready DNA	2.21755
444	SC116930	EXOG	Homo sapiens endo/exonuclease (5'-3'), endonuclease G-like (EXOG), nuclear gene encoding mitochondrial protein, transcript variant 1 as transfection-ready DNA	2.21193
445	SC113907	C4orf27	Homo sapiens chromosome 4 open reading frame 27 (C4orf27) as transfection-ready DNA	2.21149
446	SC303714	SPRR1A	Homo sapiens small proline-rich protein 1A (SPRR1A) as transfection-ready DNA	2.20901
447	SC127345	SSX2IP	SSX2IP	2.20512
448	SC323652	NUAK1	NUAK1 (untagged)-Kinase deficient mutant (K84M) of Human NUAK family, SNF1-like kinase, 1 (NUAK1)	2.20313
449	SC107918	MNAT1	Homo sapiens menage a trois homolog 1, cyclin H assembly factor (Xenopus laevis) (MNAT1), transcript variant 1 as transfection-ready DNA	2.20207
450	SC117221	HGS	HGS (untagged)-Human hepatocyte growth factor-regulated tyrosine kinase substrate (HGS)	2.20094
451	SC113148	KTELC1	KTELC1 (untagged)-Human KTEL (Lys-Tyr-Glu-Leu) containing 1 (KTELC1)	2.20094
452	SC322278	AHCYL1	AHCYL1 (untagged)-Human adenosylhomocysteinase-like 1 (AHCYL1)	2.20085
453	SC322105	C10orf55	Homo sapiens chromosome 10 open reading frame 55 (C10orf55) as transfection-ready DNA	2.20032
454	SC112794	ZNF335	ZNF335 (untagged)-Human zinc finger protein 335 (ZNF335)	2.19192
455	SC122588	CDX2	Homo sapiens caudal type homeobox 2 (CDX2) as transfection-ready DNA	2.19181
456	SC117935	PIP5K1B	PIP5K1B	2.19007
457	SC123208	RNF183	Homo sapiens ring finger protein 183 (RNF183) as transfection-ready DNA	2.18631
458	SC122472	C12orf12	Homo sapiens hypothetical protein MGC26598 (cDNA clone MGC:26598 IMAGE:4828455), complete cds as transfection-ready DNA	2.17978
459	SC319217	UBTD1	Homo sapiens ubiquitin domain containing 1 (UBTD1) as transfection-ready DNA	2.17904
460	SC108693	TBCCD1	Homo sapiens TBCC domain containing 1 (TBCCD1), transcript variant 2 as transfection-ready DNA	2.17635
461	SC111567	CCDC144B	CCDC144B (untagged)-Human coiled-coil domain containing 144B (CCDC144B)	2.17045
462	SC303848	PRRX1	PRRX1	2.16722
463	SC105535	PSMG3	Homo sapiens proteasome (prosome, macropain) assembly chaperone 3 (PSMG3), transcript variant 1 as transfection-ready DNA	2.15827
464	SC303573	SIM1	SIM1	2.1553
465	SC119888	NEU1	Homo sapiens sialidase 1 (lysosomal sialidase) (NEU1) as transfection-ready DNA	2.15391
466	SC115738	TLE4	TLE4	2.15107
467	SC116082	SPAG5	Homo sapiens sperm associated antigen 5 (SPAG5) as transfection-ready DNA	2.14521
468	SC306694	IFNLR1	IFNLR1 (untagged)-Human interleukin 28 receptor, alpha (interferon, lambda receptor) (IL28RA), transcript variant 1	2.14474
469	SC119855	ARSA	Homo sapiens arylsulfatase A (ARSA), transcript variant 1 as transfection-ready DNA	2.14092
470	SC113009	FGF12	Homo sapiens fibroblast growth factor 12 (FGF12), transcript variant 1 as transfection-ready DNA	2.13753
471	SC116823	HIST1H1C	Homo sapiens histone cluster 1, H1c (HIST1H1C) as transfection-ready DNA	2.13422
472	SC110958	NARS	Homo sapiens asparaginyl-tRNA synthetase (NARS) as transfection-ready DNA	2.13355
473	SC117758	MRPL40	Homo sapiens mitochondrial ribosomal protein L40 (MRPL40), nuclear gene encoding mitochondrial protein as transfection-ready DNA	2.13349
474	SC116837	GPR4	Homo sapiens G protein-coupled receptor 4 (GPR4) as transfection-ready DNA	2.13054
475	SC111833	NDRG2	Homo sapiens NDRG family member 2 (NDRG2), transcript variant 2 as transfection-ready DNA	2.12668
476	SC128088	LGALS3BP	Homo sapiens lectin, galactoside-binding, soluble, 3 binding protein (LGALS3BP) as transfection-ready DNA	2.1248
477	SC116237	POLR2J	Homo sapiens polymerase (RNA) II (DNA directed) polypeptide J, 13.3kDa (POLR2J) as transfection-ready DNA	2.11995
478	SC113448	TMEM165	Homo sapiens transmembrane protein 165 (TMEM165) as transfection-ready DNA	2.11897
479	SC125693	DIRAS3	Homo sapiens DIRAS family, GTP-binding RAS-like 3 (DIRAS3) as transfection-ready DNA	2.11807
480	SC319915	TMA16	TMA16	2.11705
481	SC127909	TP73	TP73 (untagged)-Human tumor protein p73 (TP73), transcript variant 1	2.11462
482	SC120233	NAA15	NAA15 (untagged)-Human N(alpha)-acetyltransferase 15, NatA auxiliary subunit (NAA15)	2.10362
483	SC114456	NAA20	Homo sapiens N(alpha)-acetyltransferase 20, NatB catalytic subunit (NAA20), transcript variant 1 as transfection-ready DNA	2.10295
484	SC124311	C1QC	Homo sapiens complement component 1, q subcomponent, C chain (C1QC), transcript variant 2 as transfection-ready DNA	2.0965
485	SC112433	SNRPN	Homo sapiens small nuclear ribonucleoprotein polypeptide N (SNRPN), transcript variant 2 as transfection-ready DNA	2.08116
486	SC320380	TTC17	TTC17 (untagged)-Human tetratricopeptide repeat domain 17 (TTC17)	2.07791
487	SC320043	HAUS3	HAUS3	2.07607
488	SC108055	SNAPIN	Homo sapiens SNAP-associated protein (SNAPIN) as transfection-ready DNA	2.07252
489	SC315541	XBP1	Homo sapiens X-box binding protein 1 (XBP1), transcript variant 2 as transfection-ready DNA	2.07188
490	SC116818	PDIA3	Homo sapiens protein disulfide isomerase family A, member 3 (PDIA3) as transfection-ready DNA	2.07106
491	SC121252	NUDT4	Homo sapiens nudix (nucleoside diphosphate linked moiety X)-type motif 4 (NUDT4), transcript variant 2 as transfection-ready DNA	2.07047
492	SC112934	RPRD1B	Homo sapiens regulation of nuclear pre-mRNA domain containing 1B (RPRD1B) as transfection-ready DNA	2.0704
493	SC101345	PTGDR	Homo sapiens prostaglandin D2 receptor (DP) (PTGDR) as transfection-ready DNA	2.07021
494	SC115897	DNAJB2	Homo sapiens DnaJ (Hsp40) homolog, subfamily B, member 2 (DNAJB2), transcript variant 1 as transfection-ready DNA	2.06598
495	SC319954	HOXB13	Homo sapiens homeobox B13 (HOXB13) as transfection-ready DNA	2.06009
496	SC125951	ERF	Homo sapiens Ets2 repressor factor (ERF) as transfection-ready DNA	2.05793
497	SC116684	NIT1	Homo sapiens nitrilase 1 (NIT1) as transfection-ready DNA	2.05661
498	SC113573	RNLS	Homo sapiens renalase, FAD-dependent amine oxidase (RNLS), transcript variant 2 as transfection-ready DNA	2.0545
499	SC122950	ASPSCR1	Homo sapiens alveolar soft part sarcoma chromosome region, candidate 1 (ASPSCR1) as transfection-ready DNA	2.05301
500	SC111639	HNRNPH3	Homo sapiens heterogeneous nuclear ribonucleoprotein H3 (2H9) (HNRNPH3), transcript variant 2H9 as transfection-ready DNA	2.04968
501	SC118922	ETV6	Homo sapiens ets variant 6 (ETV6) as transfection-ready DNA	2.04002
502	SC123538	GPR62	Homo sapiens G protein-coupled receptor 62 (cDNA clone MGC:26943 IMAGE:4812283), complete cds as transfection-ready DNA	2.03812
503	SC321861	EPN1	EPN1	2.03455
504	SC108408	NUDT11	Homo sapiens nudix (nucleoside diphosphate linked moiety X)-type motif 11 (NUDT11) as transfection-ready DNA	2.0341
505	SC122232	DAZL	Homo sapiens deleted in azoospermia-like (cDNA clone MGC:26406 IMAGE:4829381), complete cds as transfection-ready DNA	2.03364
506	SC125432	DNPEP	ORIGENE UNIQUE VARIANT 1 of Homo sapiens aspartyl aminopeptidase (DNPEP) as transfection-ready DNA	2.03009
507	SC320160	AMPD2	AMPD2	2.02622
508	SC118410	PSMA2	Homo sapiens proteasome (prosome, macropain) subunit, alpha type, 2 (PSMA2) as transfection-ready DNA	2.01437
509	SC122285	NFIC	Homo sapiens nuclear factor I/C (CCAAT-binding transcription factor), transcript variant 1 (cDNA clone MGC:20153 IMAGE:4554661), complete cds as transfection-ready DNA	2.00919
510	SC323986	SLC35A2	Homo sapiens solute carrier family 35 (UDP-galactose transporter), member A2 (SLC35A2), transcript variant 2 as transfection-ready DNA	2.00287
511	SC319711	TUBA1C	TUBA1C	1.97747
512	SC324557	C20orf107	Homo sapiens chromosome 20 open reading frame 107 (C20orf107) as transfection-ready DNA	1.9765
513	SC126258	KIF17	Homo sapiens kinesin family member 17 (KIF17), transcript variant 1 as transfection-ready DNA	1.97641
514	SC300098	CRP	CRP (untagged)-Human C-reactive protein, pentraxin-related (CRP)	1.97579
515	SC105792	TRAF7	TRAF7 (untagged)-Human TNF receptor-associated factor 7 (TRAF7)	1.97094
516	SC108190	NCK1	Homo sapiens NCK adaptor protein 1 (NCK1) as transfection-ready DNA	1.96784
517	SC318232	LONRF2	LONRF2 (untagged)-Human LON peptidase N-terminal domain and ring finger 2 (LONRF2)	1.96532
518	SC126281	RNF40	Homo sapiens ring finger protein 40, transcript variant 1, mRNA (cDNA clone MGC:19735 IMAGE:3607432), complete cds as transfection-ready DNA	1.95953
519	SC323802	TEAD4	Homo sapiens TEA domain family member 4 (TEAD4), transcript variant 3 as transfection-ready DNA	1.95833
520	SC118625	NEUROD1	Homo sapiens neurogenic differentiation 1 (NEUROD1) as transfection-ready DNA	1.95826
521	SC109857	KHDC1	ORIGENE UNIQUE VARIANT 1 of Homo sapiens KH homology domain containing 1 (KHDC1) as transfection-ready DNA	1.95609
522	SC119466	UGT2B7	Homo sapiens UDP glucuronosyltransferase 2 family, polypeptide B7 (UGT2B7) as transfection-ready DNA	1.95308
523	SC122699	MSC	Homo sapiens musculin (MSC) as transfection-ready DNA	1.94525
524	SC112695	YWHAE	Homo sapiens tyrosine 3-monooxygenase/tryptophan 5-monooxygenase activation protein, epsilon polypeptide (YWHAE), transcript variant 1 as transfection-ready DNA	1.94139
525	SC121014	SUPT3H	Homo sapiens suppressor of Ty 3 homolog (S. cerevisiae) (SUPT3H), transcript variant 2 as transfection-ready DNA	1.93667
526	SC114249	RNF181	Homo sapiens ring finger protein 181 (RNF181) as transfection-ready DNA	1.93601
527	SC118877	GCLM	Homo sapiens glutamate-cysteine ligase, modifier subunit (GCLM) as transfection-ready DNA	1.92864
528	SC100889	RGS22	RGS22	1.91669
529	SC320157	WDR45B	WDR45B	1.9107
530	SC113012	MBNL1	Homo sapiens muscleblind-like (Drosophila) (MBNL1), transcript variant 1 as transfection-ready DNA	1.9087
531	SC309684	TRPV4	TRPV4 (untagged)-Human transient receptor potential cation channel, subfamily V, member 4 (TRPV4), transcript variant 1	1.89879
532	SC303101	EGR4	EGR4	1.89692
533	SC117777	EIF3I	Homo sapiens eukaryotic translation initiation factor 3, subunit I (EIF3I) as transfection-ready DNA	1.8928
534	SC118621	NDUFB6	Homo sapiens NADH dehydrogenase (ubiquinone) 1 beta subcomplex, 6, 17kDa (NDUFB6), nuclear gene encoding mitochondrial protein, transcript variant 1 as transfection-ready DNA	1.88891
535	SC117955	USP7	USP7 (untagged)-Human ubiquitin specific peptidase 7 (herpes virus-associated) (USP7)	1.88849
536	SC119881	MAT1A	Homo sapiens methionine adenosyltransferase I, alpha (MAT1A) as transfection-ready DNA	1.88563
537	SC111276	TMA7	TMA7	1.88117
538	SC114614	GPKOW	Homo sapiens G patch domain and KOW motifs (GPKOW) as transfection-ready DNA	1.87979
539	SC119713	ANXA1	Homo sapiens annexin A1 (ANXA1) as transfection-ready DNA	1.87874
540	SC123308	FAM71A	Homo sapiens family with sequence similarity 71, member A (FAM71A) as transfection-ready DNA	1.87596
541	SC118948	DEFA4	Homo sapiens defensin, alpha 4, corticostatin (DEFA4) as transfection-ready DNA	1.87478
542	SC111039	TLE1	ORIGENE UNIQUE VARIANT 1 of Homo sapiens transducin-like enhancer of split 1 (E(sp1) homolog, Drosophila) (TLE1) as transfection-ready DNA	1.87465
543	SC321658	RPF2	Homo sapiens ribosome production factor 2 homolog (S. cerevisiae) (RPF2) as transfection-ready DNA	1.87363
544	SC119613	HTR1D	Homo sapiens 5-hydroxytryptamine (serotonin) receptor 1D (HTR1D) as transfection-ready DNA	1.86988
545	SC108563	RTN3	Homo sapiens reticulon 3 (RTN3), transcript variant 1 as transfection-ready DNA	1.86969
546	SC127965	ACP1	ORIGENE UNIQUE VARIANT 1 of Homo sapiens acid phosphatase 1, soluble (ACP1), as transfection-ready DNA	1.86885
547	SC112105	AAGAB	Homo sapiens alpha- and gamma-adaptin binding protein (AAGAB) as transfection-ready DNA	1.86816
548	SC115430	DNAJB5	Homo sapiens DnaJ (Hsp40) homolog, subfamily B, member 5 (DNAJB5), transcript variant 3 as transfection-ready DNA	1.86752
549	SC321519	ZBTB43	Homo sapiens zinc finger and BTB domain containing 43 (ZBTB43), transcript variant 1 as transfection-ready DNA	1.86572
550	SC107213	ARMC10	Homo sapiens armadillo repeat containing 10 (ARMC10), transcript variant A as transfection-ready DNA	1.86397
551	SC114859	DAZAP2	Homo sapiens DAZ associated protein 2 (DAZAP2), transcript variant 1 as transfection-ready DNA	1.86178
552	SC104269	IRF5	Homo sapiens interferon regulatory factor 5 (IRF5), transcript variant 2 as transfection-ready DNA	1.85511
553	SC124306	GLMN	Homo sapiens glomulin, FKBP associated protein (GLMN) as transfection-ready DNA	1.85472
554	SC126761	LHX2	Homo sapiens LIM homeobox 2 (LHX2) as transfection-ready DNA	1.85225
555	SC106670	TSSK6	Homo sapiens testis-specific serine kinase 6 (TSSK6) as transfection-ready DNA	1.85201
556	SC115664	C2	Homo sapiens complement component 2 (C2), transcript variant 1 as transfection-ready DNA	1.8512
557	SC321331	NAP1L1	Homo sapiens nucleosome assembly protein 1-like 1 (NAP1L1), transcript variant 1 as transfection-ready DNA	1.84867
558	SC321505	ALG3	Homo sapiens asparagine-linked glycosylation 3, alpha-1,3- mannosyltransferase homolog (S. cerevisiae) (ALG3), transcript variant 1 as transfection-ready DNA	1.84673
559	SC320271	KIAA0141	Homo sapiens KIAA0141 (KIAA0141), transcript variant 1 as transfection-ready DNA	1.83949
560	SC107905	C1QBP	Homo sapiens complement component 1, q subcomponent binding protein (C1QBP), nuclear gene encoding mitochondrial protein as transfection-ready DNA	1.83317
561	SC111675	MAPK9	Homo sapiens mitogen-activated protein kinase 9 (MAPK9), transcript variant JNK2-a2 as transfection-ready DNA	1.83198
562	SC122834	GAL	Homo sapiens galanin prepropeptide (GAL) as transfection-ready DNA	1.82977
563	SC120361	GPR82	Homo sapiens G protein-coupled receptor 82 (GPR82) as transfection-ready DNA	1.82817
564	SC119552	MRPS6	Homo sapiens mitochondrial ribosomal protein S6 (MRPS6), nuclear gene encoding mitochondrial protein as transfection-ready DNA	1.82268
565	SC118529	PCOLCE	Homo sapiens procollagen C-endopeptidase enhancer (PCOLCE) as transfection-ready DNA	1.81993
566	SC127441	RRN3	RRN3 (untagged)-Human RRN3 RNA polymerase I transcription factor homolog (S. cerevisiae) (RRN3)	1.8196
567	SC319420	BUB3	Homo sapiens budding uninhibited by benzimidazoles 3 homolog (yeast) (BUB3), transcript variant 1 as transfection-ready DNA	1.81424
568	SC320677	TRIM62	TRIM62 (untagged)-Human tripartite motif containing 62 (TRIM62)	1.81415
569	SC306601	PITX2	Homo sapiens paired-like homeodomain 2 (PITX2), transcript variant 2 as transfection-ready DNA	1.80774
570	SC108722	OTUB1	Homo sapiens OTU domain, ubiquitin aldehyde binding 1 (OTUB1), transcript variant 1 as transfection-ready DNA	1.80659
571	SC118741	KCNJ10	Homo sapiens potassium inwardly-rectifying channel, subfamily J, member 10 (KCNJ10) as transfection-ready DNA	1.80542
572	SC124051	TRPM6	TRPM6	1.8013
573	SC110380	MED28	Homo sapiens mediator complex subunit 28 (MED28) as transfection-ready DNA	1.80032
574	SC115319	DDX25	Homo sapiens DEAD (Asp-Glu-Ala-Asp) box polypeptide 25 (DDX25) as transfection-ready DNA	1.79098
575	SC114038	ZNF280D	ZNF280D (untagged)-Human zinc finger protein 280D (ZNF280D), transcript variant 1	1.78607
576	SC309427	IQGAP2	IQGAP2 (untagged)-Human IQ motif containing GTPase activating protein 2 (IQGAP2)	1.78062
577	SC111713	RFXANK	Homo sapiens regulatory factor X-associated ankyrin-containing protein (RFXANK), transcript variant 1 as transfection-ready DNA	1.77913
578	SC322110	RAB28	Homo sapiens RAB28, member RAS oncogene family (RAB28), transcript variant 1 as transfection-ready DNA	1.77769
579	SC100813	MCU	MCU	1.77214
580	SC111086	TNFRSF10A	Homo sapiens tumor necrosis factor receptor superfamily, member 10a (TNFRSF10A) as transfection-ready DNA	1.76895
581	SC300404	KLK2	Homo sapiens kallikrein-related peptidase 2 (KLK2), transcript variant 2 as transfection-ready DNA	1.76639
582	SC118803	HMGCS1	Homo sapiens 3-hydroxy-3-methylglutaryl-CoA synthase 1 (soluble) (HMGCS1), transcript variant 2 as transfection-ready DNA	1.76242
583	SC115826	B3GNT1	Homo sapiens UDP-GlcNAc:betaGal beta-1,3-N-acetylglucosaminyltransferase 1 (B3GNT1) as transfection-ready DNA	1.76185
584	SC119336	CDC6	Homo sapiens cell division cycle 6 homolog (S. cerevisiae) (CDC6) as transfection-ready DNA	1.76129
585	SC127719	TSC22D3	Homo sapiens TSC22 domain family, member 3 (TSC22D3), transcript variant 2 as transfection-ready DNA	1.7591
586	SC117174	VAMP3	Homo sapiens vesicle-associated membrane protein 3 (cellubrevin) (VAMP3) as transfection-ready DNA	1.75525
587	SC321558	COMT	Homo sapiens catechol-O-methyltransferase (COMT), transcript variant 1 as transfection-ready DNA	1.75521
588	SC100531	GPR161	Homo sapiens G protein-coupled receptor 161 (GPR161), transcript variant 2 as transfection-ready DNA	1.75518
589	SC121463	SNORD14D	Homo sapiens small nucleolar RNA, C/D box 14D (SNORD14D), small nucleolar RNA as transfection-ready DNA	1.7551
590	SC126047	FAM194A	Homo sapiens family with sequence similarity 194, member A (FAM194A) as transfection-ready DNA	1.75353
591	SC109211	PTK2B	Homo sapiens PTK2B protein tyrosine kinase 2 beta (PTK2B), transcript variant 3 as transfection-ready DNA	1.75322
592	SC107679	RBM39	RBM39 (untagged)-Human RNA binding motif protein 39 (RBM39), transcript variant 1	1.75297
593	SC122977	ZNF556	Homo sapiens zinc finger protein 556 (ZNF556) as transfection-ready DNA	1.75064
594	SC123687	CMTM7	Homo sapiens chemokine-like factor super family 7, transcript variant 1 (cDNA clone MGC:19762 IMAGE:3636045), complete cds as transfection-ready DNA	1.7503
595	SC100960	FTSJD2	Homo sapiens FtsJ methyltransferase domain containing 2 (FTSJD2) as transfection-ready DNA	1.74796
596	SC321103	HTN1	Homo sapiens histatin 1 (HTN1) as transfection-ready DNA	1.74575
597	SC111935	ITGB1	Homo sapiens integrin, beta 1 (fibronectin receptor, beta polypeptide, antigen CD29 includes MDF2, MSK12) (ITGB1), transcript variant 1A as transfection-ready DNA	1.74428
598	SC118947	GADD45A	Homo sapiens growth arrest and DNA-damage-inducible, alpha (GADD45A) as transfection-ready DNA	1.74287
599	SC115977	TCFL5	TCFL5 (untagged)-Human transcription factor-like 5 (basic helix-loop-helix) (TCFL5)	1.74247
600	SC126310	PSMA8	Homo sapiens proteasome (prosome, macropain) subunit, alpha type, 8 (PSMA8), transcript variant 2 as transfection-ready DNA	1.74239
601	SC325746	MYADML2	MYADML2 (untagged)-Human myeloid-associated differentiation marker-like 2 (MYADML2)	1.74155
602	SC318529	CARD11	CARD11 (untagged)-Human caspase recruitment domain family, member 11 (CARD11)	1.73998
603	SC120610	CD200R1	Homo sapiens CD200 receptor 1 (CD200R1), transcript variant 1 as transfection-ready DNA	1.73817
604	SC321232	CDCA4	Homo sapiens cell division cycle associated 4 (CDCA4), transcript variant 1 as transfection-ready DNA	1.73675
605	SC112606	C10orf12	Homo sapiens chromosome 10 open reading frame 12 (C10orf12) as transfection-ready DNA	1.7366
606	SC321902	ARPIN	ARPIN	1.73524
607	SC128204	ERI2	Homo sapiens ERI1 exoribonuclease family member 2 (ERI2), transcript variant 2 as transfection-ready DNA	1.7342
608	SC324290	TYMSOS	TYMSOS	1.73188
609	SC116800	GPR20	GPR20 (untagged)-Human G protein-coupled receptor 20 (GPR20)	1.7315
610	SC319252	IVD	IVD	1.72946
611	SC120378	EDARADD	Homo sapiens EDAR-associated death domain (EDARADD), transcript variant B as transfection-ready DNA	1.72867
612	SC115294	GPR132	ORIGENE UNIQUE VARIANT 1 of Homo sapiens G protein-coupled receptor 132 (GPR132) as transfection-ready DNA	1.72638
613	SC126753	VIP	Homo sapiens vasoactive intestinal peptide (VIP), transcript variant 2 as transfection-ready DNA	1.72153
614	SC113264	SUSD2	Homo sapiens sushi domain containing 2 (SUSD2) as transfection-ready DNA	1.72093
615	SC125768	ZNF207	Homo sapiens zinc finger protein 207, mRNA (cDNA clone MGC:8548 IMAGE:2822814), complete cds as transfection-ready DNA	1.71939
616	SC119966	PTH1R	PTH1R (untagged)-Human parathyroid hormone 1 receptor (PTH1R), transcript variant 1	1.71771
617	SC100793	MFSD8	Homo sapiens major facilitator superfamily domain containing 8 (MFSD8) as transfection-ready DNA	1.71675
618	SC111859	SNX21	Homo sapiens sorting nexin family member 21 (SNX21), transcript variant 1 as transfection-ready DNA	1.71482
619	SC319906	PPP1CC	Homo sapiens protein phosphatase 1, catalytic subunit, gamma isozyme (PPP1CC) as transfection-ready DNA	1.71302
620	SC119259	DUSP9	Homo sapiens dual specificity phosphatase 9 (DUSP9) as transfection-ready DNA	1.70848
621	SC116605	SYT1	Homo sapiens synaptotagmin I (SYT1), transcript variant 1 as transfection-ready DNA	1.70541
622	SC120099	F13A1	F13A1 (untagged)-Human coagulation factor XIII, A1 polypeptide (F13A1)	1.70495
623	SC320324	PITX1	Homo sapiens paired-like homeodomain 1 (PITX1) as transfection-ready DNA	1.70438
624	SC303613	GLI2	GLI2	1.69932
625	SC320489	CACNG6	Homo sapiens calcium channel, voltage-dependent, gamma subunit 6 (CACNG6), transcript variant 1 as transfection-ready DNA	1.68918
626	SC100848	FNBP4	Homo sapiens formin binding protein 4 (FNBP4) as transfection-ready DNA	1.68908
627	SC319926	SNRPB2	Homo sapiens small nuclear ribonucleoprotein polypeptide B'' (SNRPB2), transcript variant 1 as transfection-ready DNA	1.68847
628	SC119730	CCK	Homo sapiens cholecystokinin (CCK), transcript variant 1 as transfection-ready DNA	1.68794
629	SC113432	STRADB	Homo sapiens STE20-related kinase adaptor beta (STRADB) as transfection-ready DNA	1.68528
630	SC127189	KIF23	Homo sapiens kinesin family member 23 (KIF23), transcript variant 2 as transfection-ready DNA	1.68209
631	SC123986	DEFB126	Homo sapiens defensin, beta 126 (DEFB126) as transfection-ready DNA	1.67956
632	SC103158	RAB2B	Homo sapiens RAB2B, member RAS oncogene family (RAB2B), transcript variant 1 as transfection-ready DNA	1.679
633	SC321878	PIBF1	PIBF1 (untagged)-Human progesterone immunomodulatory binding factor 1 (PIBF1)	1.67487
634	SC108651	PRDM8	PRDM8	1.67457
635	SC116766	HSPA1A	Homo sapiens heat shock 70kDa protein 1A (HSPA1A) as transfection-ready DNA	1.67076
636	SC109301	HMGA1	Homo sapiens high mobility group AT-hook 1 (HMGA1), transcript variant 4 as transfection-ready DNA	1.6664
637	SC123031	RHOXF2	Homo sapiens Rhox homeobox family, member 2 (RHOXF2) as transfection-ready DNA	1.66331
638	SC122869	SDHAF2	Homo sapiens succinate dehydrogenase complex assembly factor 2 (SDHAF2) as transfection-ready DNA	1.66318
639	SC127507	ODF2	Homo sapiens outer dense fiber of sperm tails 2 (ODF2), transcript variant 1 as transfection-ready DNA	1.66158
640	SC106934	FAAH2	Homo sapiens fatty acid amide hydrolase 2 (FAAH2) as transfection-ready DNA	1.66157
641	SC112123	PLEKHF2	Homo sapiens pleckstrin homology domain containing, family F (with FYVE domain) member 2 (PLEKHF2) as transfection-ready DNA	1.65772
642	SC115962	TXNL4A	Homo sapiens thioredoxin-like 4A (TXNL4A) as transfection-ready DNA	1.65658
643	SC122808	NDOR1	Homo sapiens NADPH dependent diflavin oxidoreductase 1 (NDOR1), transcript variant 2 as transfection-ready DNA	1.6553
644	SC107779	SLC26A2	Homo sapiens solute carrier family 26 (sulfate transporter), member 2 (SLC26A2) as transfection-ready DNA	1.6543
645	SC322785	CDYL	CDYL	1.65095
646	SC100097	DIRAS1	Homo sapiens DIRAS family, GTP-binding RAS-like 1 (DIRAS1) as transfection-ready DNA	1.64941
647	SC305358	CACNG8	CACNG8 (untagged)-Human calcium channel, voltage-dependent, gamma subunit 8 (CACNG8)	1.64905
648	SC115584	ELL2	Homo sapiens elongation factor, RNA polymerase II, 2 (ELL2) as transfection-ready DNA	1.64313
649	SC118702	MARK3	ORIGENE UNIQUE VARIANT 1 of Homo sapiens MAP/microtubule affinity-regulating kinase 3 (MARK3), as transfection-ready DNA	1.64075
650	SC128037	CTDSP2	Homo sapiens CTD (carboxy-terminal domain, RNA polymerase II, polypeptide A) small phosphatase 2 (CTDSP2) as transfection-ready DNA	1.63972
651	SC112943	MYOZ1	Homo sapiens myozenin 1 (MYOZ1) as transfection-ready DNA	1.6366
652	SC123559	NTSR2	Homo sapiens neurotensin receptor 2 (cDNA clone MGC:26447 IMAGE:4792730), complete cds as transfection-ready DNA	1.63587
653	SC116324	ST3GAL6	Homo sapiens ST3 beta-galactoside alpha-2,3-sialyltransferase 6 (ST3GAL6) as transfection-ready DNA	1.635
654	SC103464	LOC200226	LOC200226 (untagged)-PREDICTED: Human similar to embryonic poly(A) binding protein (LOC200226)	1.62399
655	SC111057	NAA50	Homo sapiens N(alpha)-acetyltransferase 50, NatE catalytic subunit (NAA50) as transfection-ready DNA	1.61894
656	SC120806	CYP46A1	Homo sapiens cytochrome P450, family 46, subfamily A, polypeptide 1 (CYP46A1) as transfection-ready DNA	1.61866
657	SC118866	GABPB1	Homo sapiens GA binding protein transcription factor, beta subunit 1 (GABPB1), transcript variant gamma-1 as transfection-ready DNA	1.61788
658	SC110894	FGF7	Homo sapiens fibroblast growth factor 7 (keratinocyte growth factor) (FGF7) as transfection-ready DNA	1.61634
659	SC114563	HEBP1	Homo sapiens heme binding protein 1 (HEBP1) as transfection-ready DNA	1.61585
660	SC321402	POLR2C	Homo sapiens polymerase (RNA) II (DNA directed) polypeptide C, 33kDa (POLR2C) as transfection-ready DNA	1.61108
661	SC128181	ICAM3	Homo sapiens intercellular adhesion molecule 3 (ICAM3) as transfection-ready DNA	1.60937
662	SC115307	C12orf24	Homo sapiens chromosome 12 open reading frame 24 (C12orf24) as transfection-ready DNA	1.6079
663	SC121231	RAB6A	Homo sapiens RAB6A, member RAS oncogene family (RAB6A), transcript variant 2 as transfection-ready DNA	1.60688
664	SC115014	ZBTB11	ZBTB11 (untagged)-Human zinc finger and BTB domain containing 11 (ZBTB11)	1.60334
665	SC106717	LOC154849	LOC154849 (untagged)-Human similar to tyrosine 3/tryptophan 5 -monooxygenase activation protein, epsilon polypeptide, 14-3-3 epsilon, mitochondrial import stimulation factor L subunit, protein kinase C inhibitor pr	1.60135
666	SC123298	GIMAP7	Homo sapiens GTPase, IMAP family member 7 (GIMAP7) as transfection-ready DNA	1.60123
667	SC321616	MAPRE3	Homo sapiens microtubule-associated protein, RP/EB family, member 3 (MAPRE3) as transfection-ready DNA	1.6007
668	SC120685	PPM1L	ORIGENE UNIQUE VARIANT 1 of Homo sapiens protein phosphatase, Mg2+/Mn2+ dependent, 1L (PPM1L) as transfection-ready DNA	1.60063
669	SC109337	IDS	Homo sapiens iduronate 2-sulfatase (IDS), transcript variant 2 as transfection-ready DNA	1.60016
670	SC116339	HAX1	Homo sapiens HCLS1 associated protein X-1 (HAX1), transcript variant 1 as transfection-ready DNA	1.59733
671	SC115829	CALM1	Homo sapiens calmodulin 1 (phosphorylase kinase, delta) (CALM1), transcript variant 1 as transfection-ready DNA	1.59539
672	SC112220	EPB42	EPB42 (untagged)-Human erythrocyte membrane protein band 4.2 (EPB42), transcript variant 1	1.59485
673	SC116579	TSPAN5	Homo sapiens tetraspanin 5 (TSPAN5) as transfection-ready DNA	1.59395
674	SC109845	TRAF6	Homo sapiens TNF receptor-associated factor 6 (TRAF6), transcript variant 1 as transfection-ready DNA	1.59326
675	SC113726	C12orf11	Homo sapiens chromosome 12 open reading frame 11 (C12orf11) as transfection-ready DNA	1.59227
676	SC324520	HOXD8	Homo sapiens homeobox D8 (HOXD8) as transfection-ready DNA	1.59218
677	SC126415	SKA1	Homo sapiens spindle and kinetochore associated complex subunit 1 (SKA1), transcript variant 2 as transfection-ready DNA	1.58916
678	SC122866	LIME1	Homo sapiens Lck interacting transmembrane adaptor 1 (LIME1) as transfection-ready DNA	1.58783
679	SC109120	CSH1	Homo sapiens chorionic somatomammotropin hormone 1 (placental lactogen) (CSH1), transcript variant 3 as transfection-ready DNA	1.58691
680	SC317359	CEACAM3	CEACAM3 (untagged)-Human carcinoembryonic antigen-related cell adhesion molecule 3 (CEACAM3)	1.58618
681	SC319721	PLGLB1	Homo sapiens plasminogen-like B1 (PLGLB1) as transfection-ready DNA	1.58262
682	SC122791	MYLPF	Homo sapiens myosin light chain, phosphorylatable, fast skeletal muscle (MYLPF) as transfection-ready DNA	1.57734
683	SC122770	USF1	Homo sapiens upstream transcription factor 1 (USF1), transcript variant 1 as transfection-ready DNA	1.5699
684	SC110195	YME1L1	Homo sapiens YME1-like 1 (S. cerevisiae) (YME1L1), nuclear gene encoding mitochondrial protein, transcript variant 3 as transfection-ready DNA	1.56742
685	SC320275	ITGB3BP	Homo sapiens integrin beta 3 binding protein (beta3-endonexin) (ITGB3BP) as transfection-ready DNA	1.56722
686	SC321129	PRR4	Homo sapiens proline rich 4 (lacrimal) (PRR4), transcript variant 2 as transfection-ready DNA	1.56599
687	SC118562	LOC646214	PREDICTED: Homo sapiens misc_RNA (LOC646214), miscRNA as transfection-ready DNA	1.56504
688	SC111659	NOVA1	Homo sapiens neuro-oncological ventral antigen 1 (NOVA1), transcript variant 1 as transfection-ready DNA	1.5649
689	SC112914	FCGR2A	Homo sapiens Fc fragment of IgG, low affinity IIa, receptor (CD32) (FCGR2A), transcript variant 2 as transfection-ready DNA	1.56428
690	SC322757	PPP1R36	PPP1R36 (untagged)-Human chromosome 14 open reading frame 50 (C14orf50)	1.56357
691	SC321509	DOHH	Homo sapiens deoxyhypusine hydroxylase/monooxygenase (DOHH), transcript variant 2 as transfection-ready DNA	1.56263
692	SC115616	POU6F2	POU6F2 (untagged)-Human POU class 6 homeobox 2 (POU6F2), transcript variant 1	1.55931
693	SC118751	ITGB5	Homo sapiens integrin, beta 5 (ITGB5) as transfection-ready DNA	1.55733
694	SC309003	HIST1H2BL	HIST1H2BL (untagged)-Human histone cluster 1, H2bl (HIST1H2BL)	1.55393
695	SC118037	TNFRSF4	Homo sapiens tumor necrosis factor receptor superfamily, member 4 (TNFRSF4) as transfection-ready DNA	1.54685
696	SC318630	LPHN3	LPHN3 (untagged)-Human latrophilin 3 (LPHN3)	1.54607
697	SC304679	KLK12	Homo sapiens kallikrein-related peptidase 12 (KLK12), transcript variant 1 as transfection-ready DNA	1.54483
698	SC108438	GUCA1A	Homo sapiens guanylate cyclase activator 1A (retina) (GUCA1A) as transfection-ready DNA	1.54362
699	SC314496	USP51	USP51 (untagged)-Human ubiquitin specific peptidase 51 (USP51)	1.54346
700	SC126998	UBE2L6	Homo sapiens ubiquitin-conjugating enzyme E2L 6 (UBE2L6), transcript variant 2 as transfection-ready DNA	1.54341
701	SC323468	CSNK1G3	CSNK1G3 (untagged)-Kinase deficient mutant (K72M) of Human casein kinase 1, gamma 3 (CSNK1G3), transcript variant 1	1.54252
702	SC110864	CTPS1	CTPS1	1.54109
703	SC310009	HDAC9	HDAC9 (untagged)-Human histone deacetylase 9 (HDAC9), transcript variant 1	1.53967
704	SC125921	LOH3CR2A	Homo sapiens loss of heterozygosity, 3, chromosomal region 2, gene A (LOH3CR2A) as transfection-ready DNA	1.53844
705	SC126171	ZNF775	Homo sapiens zinc finger protein 775 (ZNF775) as transfection-ready DNA	1.53693
706	SC119503	RPL35A	Homo sapiens ribosomal protein L35a (RPL35A) as transfection-ready DNA	1.53602
707	SC118509	PFN2	Homo sapiens profilin 2 (PFN2), transcript variant 2 as transfection-ready DNA	1.53594
708	SC115334	PDCD6	Homo sapiens programmed cell death 6 (PDCD6) as transfection-ready DNA	1.53293
709	SC120332	UBE2F	Homo sapiens ubiquitin-conjugating enzyme E2F (putative) (UBE2F) as transfection-ready DNA	1.53273
710	SC320236	RRP1	Homo sapiens ribosomal RNA processing 1 homolog (S. cerevisiae) (RRP1) as transfection-ready DNA	1.53256
711	SC100924	ZNF565	ZNF565	1.53073
712	SC113249	ZMAT5	Homo sapiens zinc finger, matrin type 5 (ZMAT5), transcript variant 1 as transfection-ready DNA	1.52835
713	SC108348	DHFRL1	Homo sapiens dihydrofolate reductase-like 1 (DHFRL1) as transfection-ready DNA	1.52473
714	SC118869	GAPDH	Homo sapiens glyceraldehyde-3-phosphate dehydrogenase (GAPDH) as transfection-ready DNA	1.52211
715	SC111674	PKIB	Homo sapiens protein kinase (cAMP-dependent, catalytic) inhibitor beta (PKIB), transcript variant 3 as transfection-ready DNA	1.51276
716	SC112475	SMURF2	SMURF2 (untagged)-Human SMAD specific E3 ubiquitin protein ligase 2 (SMURF2)	1.51259
717	SC116101	AGPAT1	Homo sapiens 1-acylglycerol-3-phosphate O-acyltransferase 1 (lysophosphatidic acid acyltransferase, alpha) (AGPAT1), transcript variant 1 as transfection-ready DNA	1.5109
718	SC322782	NT5DC1	NT5DC1 (untagged)-Human 5'-nucleotidase domain containing 1 (NT5DC1)	1.51085
719	SC319958	CHAF1A	Homo sapiens chromatin assembly factor 1, subunit A (p150) (CHAF1A) as transfection-ready DNA	1.50455
720	SC120085	GJB1	Homo sapiens gap junction protein, beta 1, 32kDa (GJB1), transcript variant 2 as transfection-ready DNA	1.50253
721	SC119977	RPE65	Homo sapiens retinal pigment epithelium-specific protein 65kDa (RPE65) as transfection-ready DNA	1.50216
722	SC321931	ZNF558	Homo sapiens zinc finger protein 558 (ZNF558) as transfection-ready DNA	1.49936
723	SC110085	SEC24C	Homo sapiens SEC24 family, member C (S. cerevisiae) (SEC24C), transcript variant 1 as transfection-ready DNA	1.49929
724	SC127391	PICALM	Homo sapiens phosphatidylinositol binding clathrin assembly protein (PICALM), transcript variant 1 as transfection-ready DNA	1.49884
725	SC125780	GLI1	Homo sapiens GLI family zinc finger 1 (GLI1), transcript variant 1 as transfection-ready DNA	1.49148
726	SC309071	CARD16	Homo sapiens caspase recruitment domain family, member 16 (CARD16), transcript variant 2 as transfection-ready DNA	1.49037
727	SC118885	FHIT	Homo sapiens fragile histidine triad gene (FHIT), transcript variant 1 as transfection-ready DNA	1.48988
728	SC115102	SEC11A	Homo sapiens SEC11 homolog A (S. cerevisiae) (SEC11A) as transfection-ready DNA	1.48746
729	SC128150	ABCG1	Homo sapiens ATP-binding cassette, sub-family G (WHITE), member 1 (ABCG1), transcript variant 2 as transfection-ready DNA	1.48605
730	SC308304	MS4A10	MS4A10 (untagged)-Human membrane-spanning 4-domains, subfamily A, member 10 (MS4A10)	1.48298
731	SC115939	PPP1R17	PPP1R17	1.48045
732	SC106144	PLEKHM2	Homo sapiens, clone IMAGE:3507149 as transfection-ready DNA	1.47899
733	SC114832	KIAA0753	KIAA0753 (untagged)-Human KIAA0753 (KIAA0753)	1.47854
734	SC321681	CEP57L1	CEP57L1	1.47744
735	SC113155	KIF15	KIF15 (untagged)-Human kinesin family member 15 (KIF15)	1.47094
736	SC324068	MRFAP1L1	Homo sapiens Morf4 family associated protein 1-like 1 (MRFAP1L1) as transfection-ready DNA	1.47029
737	SC115193	MKL2	MKL2	1.46988
738	SC105291	C10orf58	Homo sapiens chromosome 10 open reading frame 58 (C10orf58), transcript variant 1 as transfection-ready DNA	1.46603
739	SC112007	THNSL1	Homo sapiens threonine synthase-like 1 (S. cerevisiae) (THNSL1) as transfection-ready DNA	1.4638
740	SC303653	FRAT1	Homo sapiens frequently rearranged in advanced T-cell lymphomas (FRAT1) as transfection-ready DNA	1.46333
741	SC309089	WHSC1	WHSC1	1.46063
742	SC111226	MZT2B	Homo sapiens family with sequence similarity 128, member B (FAM128B) as transfection-ready DNA	1.46039
743	SC310532	RNF121	RNF121 (untagged)-Human ring finger protein 121 (RNF121), transcript variant 1	1.45715
744	SC319047	SLC43A1	Homo sapiens solute carrier family 43, member 1 (SLC43A1) as transfection-ready DNA	1.45611
745	SC122642	SFTPC	Homo sapiens surfactant protein C (SFTPC), transcript variant 1 as transfection-ready DNA	1.45257
746	SC116640	S100A11	Homo sapiens S100 calcium binding protein A11 (S100A11) as transfection-ready DNA	1.44982
747	SC108188	KCNMB4	Homo sapiens potassium large conductance calcium-activated channel, subfamily M, beta member 4 (KCNMB4) as transfection-ready DNA	1.44859
748	SC118449	PRKACG	Homo sapiens protein kinase, cAMP-dependent, catalytic, gamma (PRKACG) as transfection-ready DNA	1.44554
749	SC115532	AATF	Homo sapiens apoptosis antagonizing transcription factor (AATF) as transfection-ready DNA	1.44339
750	SC122865	MS4A12	Homo sapiens membrane-spanning 4-domains, subfamily A, member 12 (MS4A12), transcript variant 1 as transfection-ready DNA	1.44336
751	SC127108	ARHGDIB	Homo sapiens Rho GDP dissociation inhibitor (GDI) beta (ARHGDIB) as transfection-ready DNA	1.44247
752	SC319079	DESI2	DESI2	1.44129
753	SC119157	PARP1	Homo sapiens poly (ADP-ribose) polymerase 1 (PARP1) as transfection-ready DNA	1.44022
754	SC303472	CEBPA	Homo sapiens CCAAT/enhancer binding protein (C/EBP), alpha (CEBPA) as transfection-ready DNA	1.43717
755	SC128064	PPP4R2	PPP4R2 (untagged)-ORIGENE UNIQUE VARIANT 2 of Human protein phosphatase 4, regulatory subunit 2 (PPP4R2)	1.43646
756	SC321554	PSME3	Homo sapiens proteasome (prosome, macropain) activator subunit 3 (PA28 gamma; Ki) (PSME3), transcript variant 1 as transfection-ready DNA	1.43542
757	SC120365	GPR78	Homo sapiens G protein-coupled receptor 78 (GPR78) as transfection-ready DNA	1.43388
758	SC124777	AGPAT1	Homo sapiens 1-acylglycerol-3-phosphate O-acyltransferase 1 (lysophosphatidic acid acyltransferase, alpha) (AGPAT1), transcript variant 2 as transfection-ready DNA	1.43148
759	SC313458	GCM1	GCM1 (untagged)-Human glial cells missing homolog 1 (Drosophila) (GCM1)	1.43097
760	SC117603	CA8	Homo sapiens carbonic anhydrase VIII (CA8) as transfection-ready DNA	1.42972
761	SC126016	CD24	Homo sapiens CD24 antigen (small cell lung carcinoma cluster 4 antigen), mRNA (cDNA clone MGC:75043 IMAGE:5591617), complete cds as transfection-ready DNA	1.42915
762	SC110503	BCOR	BCOR (untagged)-Human BCL6 corepressor (BCOR), transcript variant 1	1.42882
763	SC319523	PDPN	Homo sapiens podoplanin (PDPN), transcript variant 2 as transfection-ready DNA	1.42555
764	SC112305	C7orf25	Homo sapiens chromosome 7 open reading frame 25 (C7orf25), transcript variant 2 as transfection-ready DNA	1.42479
765	SC321163	TMPRSS4	TMPRSS4 (untagged)-Human transmembrane protease, serine 4 (TMPRSS4), transcript variant 1	1.42381
766	SC320963	TNFSF13B	Homo sapiens tumor necrosis factor (ligand) superfamily, member 13b (TNFSF13B), transcript variant 1 as transfection-ready DNA	1.42227
767	SC126930	MED13	MED13 (untagged)-Human mediator complex subunit 13 (MED13)	1.42107
768	SC116180	RRAS	Homo sapiens related RAS viral (r-ras) oncogene homolog (RRAS) as transfection-ready DNA	1.41835
769	SC318874	ELK1	ELK1 (untagged)-Human ELK1, member of ETS oncogene family (ELK1), transcript variant 1	1.41728
770	SC104725	GFM2	Homo sapiens G elongation factor, mitochondrial 2 (GFM2), nuclear gene encoding mitochondrial protein, transcript variant 1 as transfection-ready DNA	1.41699
771	SC116281	NELL2	Homo sapiens NEL-like 2 (chicken) (NELL2), transcript variant 2 as transfection-ready DNA	1.41609
772	SC125796	IL1R2	Homo sapiens interleukin 1 receptor, type II (IL1R2), transcript variant 1 as transfection-ready DNA	1.41508
773	SC320353	TCEA2	Homo sapiens transcription elongation factor A (SII), 2 (TCEA2), transcript variant 2 as transfection-ready DNA	1.415
774	SC321080	MRPL22	Homo sapiens mitochondrial ribosomal protein L22 (MRPL22), nuclear gene encoding mitochondrial protein, transcript variant 1 as transfection-ready DNA	1.41473
775	SC324442	KLRC1	Homo sapiens killer cell lectin-like receptor subfamily C, member 1 (KLRC1), transcript variant 2 as transfection-ready DNA	1.41279
776	SC120030	MICA	Homo sapiens MHC class I polypeptide-related sequence A (MICA), transcript variant MICA*001 as transfection-ready DNA	1.41053
777	SC303270	SLC34A1	SLC34A1 (untagged)-Human solute carrier family 34 (sodium phosphate), member 1 (SLC34A1), transcript variant 1	1.40988
778	SC114477	COQ7	Homo sapiens coenzyme Q7 homolog, ubiquinone (yeast) (COQ7) as transfection-ready DNA	1.40907
779	SC320821	SARNP	Homo sapiens SAP domain containing ribonucleoprotein (SARNP), transcript variant 1 as transfection-ready DNA	1.4062
780	SC122563	MPZ	Homo sapiens myelin protein zero (MPZ) as transfection-ready DNA	1.40604
781	SC305704	TGM7	TGM7 (untagged)-Human transglutaminase 7 (TGM7)	1.40434
782	SC125530	AFF2	AFF2 (untagged)-Human AF4/FMR2 family, member 2 (AFF2), transcript variant 1	1.40323
783	SC103658	C1orf198	Homo sapiens chromosome 1 open reading frame 198 (C1orf198), transcript variant 1 as transfection-ready DNA	1.40228
784	SC108540	MAMLD1	MAMLD1	1.39863
785	SC125683	C11orf80	Homo sapiens chromosome 11 open reading frame 80 (C11orf80) as transfection-ready DNA	1.39322
786	SC111851	MAP1LC3A	Homo sapiens microtubule-associated protein 1 light chain 3 alpha (MAP1LC3A), transcript variant 1 as transfection-ready DNA	1.39279
787	SC124538	CHMP2A	Homo sapiens chromatin modifying protein 2A (CHMP2A), transcript variant 2 as transfection-ready DNA	1.39252
788	SC114934	DZIP3	Homo sapiens DAZ interacting protein 3, zinc finger (DZIP3) as transfection-ready DNA	1.39106
789	SC107756	RBM34	RBM34	1.38915
790	SC321727	DTWD1	Homo sapiens DTW domain containing 1 (DTWD1), transcript variant 1 as transfection-ready DNA	1.38781
791	SC112906	ZNF350	Homo sapiens zinc finger protein 350 (ZNF350) as transfection-ready DNA	1.38311
792	SC116274	IRF6	Homo sapiens interferon regulatory factor 6 (IRF6) as transfection-ready DNA	1.376
793	SC110025	COASY	Homo sapiens CoA synthase (COASY), nuclear gene encoding mitochondrial protein, transcript variant 1 as transfection-ready DNA	1.37526
794	SC115447	KPNA6	Homo sapiens karyopherin alpha 6 (importin alpha 7) (KPNA6) as transfection-ready DNA	1.372
795	SC322427	ASB9	Homo sapiens ankyrin repeat and SOCS box-containing 9 (ASB9), transcript variant 1 as transfection-ready DNA	1.37135
796	SC117380	FKBP2	Homo sapiens FK506 binding protein 2, 13kDa (FKBP2), transcript variant 1 as transfection-ready DNA	1.3663
797	SC317452	KIR2DS4	KIR2DS4 (untagged)-Human killer cell immunoglobulin-like receptor, two domains, short cytoplasmic tail, 4 (KIR2DS4)	1.36562
798	SC118992	COX7C	Homo sapiens cytochrome c oxidase subunit VIIc (COX7C), nuclear gene encoding mitochondrial protein as transfection-ready DNA	1.36519
799	SC117333	GPC3	Homo sapiens glypican 3 (GPC3), transcript variant 2 as transfection-ready DNA	1.364
800	SC306307	GLIS1	GLIS1 (untagged)-Human GLIS family zinc finger 1 (GLIS1)	1.36261
801	SC116541	ARL4A	Homo sapiens ADP-ribosylation factor-like 4A (ARL4A), transcript variant 1 as transfection-ready DNA	1.36244
802	SC110497	DPP8	Homo sapiens dipeptidyl-peptidase 8 (DPP8), transcript variant 4 as transfection-ready DNA	1.35935
803	SC116571	GPC6	GPC6 (untagged)-Human glypican 6 (GPC6)	1.35862
804	SC110250	DCTN3	Homo sapiens dynactin 3 (p22) (DCTN3), transcript variant 1 as transfection-ready DNA	1.3585
805	SC113140	C14orf132	C14orf132	1.35832
806	SC111805	DDX47	Homo sapiens DEAD (Asp-Glu-Ala-Asp) box polypeptide 47 (DDX47), transcript variant 1 as transfection-ready DNA	1.35747
807	SC126110	CD68	Homo sapiens CD68 antigen, mRNA (cDNA clone MGC:1567 IMAGE:3050731), complete cds as transfection-ready DNA	1.35685
808	SC320276	ARMC1	Homo sapiens armadillo repeat containing 1 (ARMC1) as transfection-ready DNA	1.35599
809	SC108758	FAM103A1	Homo sapiens family with sequence similarity 103, member A1 (FAM103A1) as transfection-ready DNA	1.35529
810	SC127801	CPM	Homo sapiens carboxypeptidase M (CPM), transcript variant 2 as transfection-ready DNA	1.35412
811	SC127356	UNC13B	UNC13B (untagged)-Human unc-13 homolog B (C. elegans) (UNC13B)	1.3536
812	SC110858	CCR5	Homo sapiens chemokine (C-C motif) receptor 5 (CCR5), transcript variant A as transfection-ready DNA	1.35287
813	SC112815	MOAP1	Homo sapiens modulator of apoptosis 1 (MOAP1) as transfection-ready DNA	1.34794
814	SC117625	RHOB	Homo sapiens ras homolog gene family, member B (RHOB) as transfection-ready DNA	1.3475
815	SC110630	CNTNAP3	CNTNAP3 (untagged)-Human contactin associated protein-like 3 (CNTNAP3)	1.34696
816	SC303596	ATOH1	Homo sapiens atonal homolog 1 (Drosophila) (ATOH1) as transfection-ready DNA	1.3467
817	SC118144	STX5	Homo sapiens syntaxin 5 (STX5) as transfection-ready DNA	1.34587
818	SC100975	CNEP1R1	CNEP1R1	1.3451
819	SC111540	FAM122B	Homo sapiens family with sequence similarity 122B (FAM122B), transcript variant 1 as transfection-ready DNA	1.34452
820	SC320329	UBA1	UBA1 (untagged)-Human ubiquitin-like modifier activating enzyme 1 (UBA1), transcript variant 1	1.3392
821	SC302531	SRSF7	Homo sapiens splicing factor, arginine/serine-rich 7, 35kDa (SFRS7) as transfection-ready DNA	1.33887
822	SC124256	HOPX	Homo sapiens HOP homeobox (HOPX), transcript variant 3 as transfection-ready DNA	1.3381
823	SC111922	ABAT	Homo sapiens 4-aminobutyrate aminotransferase (ABAT), nuclear gene encoding mitochondrial protein, transcript variant 2 as transfection-ready DNA	1.33794
824	SC113846	PRPF39	PRPF39	1.3373
825	SC114775	ASPA	Homo sapiens aspartoacylase (Canavan disease) (ASPA), transcript variant 1 as transfection-ready DNA	1.33568
826	SC117899	SPOP	Homo sapiens speckle-type POZ protein (SPOP), transcript variant 2 as transfection-ready DNA	1.33537
827	SC304487	KIF27	KIF27 (untagged)-Human kinesin family member 27 (KIF27)	1.33498
828	SC319563	ASGR1	Homo sapiens asialoglycoprotein receptor 1 (ASGR1) as transfection-ready DNA	1.33333
829	SC324189	MFSD7	Homo sapiens major facilitator superfamily domain containing 7 (MFSD7) as transfection-ready DNA	1.33261
830	SC303482	EGR3	EGR3 (untagged)-Human early growth response 3 (EGR3), transcript variant 1	1.33138
831	SC321875	VPS28	Homo sapiens vacuolar protein sorting 28 homolog (S. cerevisiae) (VPS28), transcript variant 2 as transfection-ready DNA	1.33112
832	SC307198	DTX3	DTX3 (untagged)-Human deltex homolog 3 (Drosophila) (DTX3)	1.33048
833	SC125857	CITED4	Homo sapiens Cbp/p300-interacting transactivator, with Glu/Asp-rich carboxy-terminal domain, 4 (CITED4) as transfection-ready DNA	1.32953
834	SC115274	SLC30A4	Homo sapiens solute carrier family 30 (zinc transporter), member 4 (SLC30A4) as transfection-ready DNA	1.32947
835	SC108518	TRA2B	Homo sapiens transformer 2 beta homolog (Drosophila) (TRA2B) as transfection-ready DNA	1.32887
836	SC320201	EMC6	EMC6	1.32852
837	SC127740	ATP5L	Homo sapiens ATP synthase, H+ transporting, mitochondrial F0 complex, subunit G (ATP5L), nuclear gene encoding mitochondrial protein as transfection-ready DNA	1.32569
838	SC127389	UBE2B	Homo sapiens ubiquitin-conjugating enzyme E2B (RAD6 homolog) (UBE2B) as transfection-ready DNA	1.32386
839	SC120092	ERCC5	ORIGENE UNIQUE VARIANT 1 of Homo sapiens excision repair cross-complementing rodent repair deficiency, complementation group 5 (ERCC5) as transfection-ready DNA	1.32031
840	SC112973	PMAIP1	Homo sapiens phorbol-12-myristate-13-acetate-induced protein 1 (PMAIP1) as transfection-ready DNA	1.31979
841	SC319875	KIR2DL4	Homo sapiens killer cell immunoglobulin-like receptor, two domains, long cytoplasmic tail, 4 (KIR2DL4), transcript variant 2 as transfection-ready DNA	1.31591
842	SC102481	STARD10	Homo sapiens StAR-related lipid transfer (START) domain containing 10 (STARD10) as transfection-ready DNA	1.3136
843	SC116682	NACA	Homo sapiens nascent polypeptide-associated complex alpha subunit (NACA), transcript variant 3 as transfection-ready DNA	1.31247
844	SC321821	UGP2	UGP2 (untagged)-Human UDP-glucose pyrophosphorylase 2 (UGP2), transcript variant 1	1.31225
845	SC319680	P2RY12	Homo sapiens purinergic receptor P2Y, G-protein coupled, 12 (P2RY12), transcript variant 1 as transfection-ready DNA	1.30939
846	SC322397	DECR2	Homo sapiens 2,4-dienoyl CoA reductase 2, peroxisomal (DECR2) as transfection-ready DNA	1.30874
847	SC115622	LYPLA2	Homo sapiens lysophospholipase II (LYPLA2) as transfection-ready DNA	1.30869
848	SC319612	RABL6	RABL6	1.30858
849	SC107527	ESD	ORIGENE UNIQUE VARIANT 1 of Homo sapiens esterase D (ESD) as transfection-ready DNA	1.3062
850	SC120549	CREB3L4	Homo sapiens cAMP responsive element binding protein 3-like 4 (CREB3L4) as transfection-ready DNA	1.30546
851	SC124177	PPARG	Homo sapiens peroxisome proliferator-activated receptor gamma (PPARG), transcript variant 1 as transfection-ready DNA	1.30518
852	SC108548	SPIN1	Homo sapiens spindlin 1 (SPIN1) as transfection-ready DNA	1.30507
853	SC320291	RPP25	Homo sapiens ribonuclease P/MRP 25kDa subunit (RPP25) as transfection-ready DNA	1.30449
854	SC110688	POLDIP3	POLDIP3	1.30393
855	SC100920	PTPN20B	Homo sapiens protein tyrosine phosphatase, non-receptor type 20B (PTPN20B), transcript variant 2 as transfection-ready DNA	1.30375
856	SC107954	RPS11	Homo sapiens ribosomal protein S11 (RPS11) as transfection-ready DNA	1.30227
857	SC119901	CTSK	Homo sapiens cathepsin K (CTSK) as transfection-ready DNA	1.30095
858	SC113369	NXT2	Homo sapiens nuclear transport factor 2-like export factor 2 (NXT2) as transfection-ready DNA	1.30045
859	SC128071	HMMR	Homo sapiens hyaluronan-mediated motility receptor (RHAMM) (HMMR), transcript variant 2 as transfection-ready DNA	1.30001
860	SC102658	PPP1R16A	Homo sapiens protein phosphatase 1, regulatory (inhibitor) subunit 16A (PPP1R16A) as transfection-ready DNA	1.29863
861	SC117936	SNN	Homo sapiens stannin (SNN) as transfection-ready DNA	1.29701
862	SC113640	TMEM57	Homo sapiens transmembrane protein 57 (TMEM57) as transfection-ready DNA	1.295
863	SC126576	BCL7C	Homo sapiens B-cell CLL/lymphoma 7C (BCL7C) as transfection-ready DNA	1.29377
864	SC322089	PRKAG2	Homo sapiens protein kinase, AMP-activated, gamma 2 non-catalytic subunit (PRKAG2), transcript variant b as transfection-ready DNA	1.29361
865	SC108664	PODXL2	Homo sapiens podocalyxin-like 2 (PODXL2) as transfection-ready DNA	1.29328
866	SC115524	CIZ1	CIZ1 (untagged)-Human CDKN1A interacting zinc finger protein 1 (CIZ1), transcript variant 1	1.29317
867	SC121941	GRINL1A	Homo sapiens glutamate receptor, ionotropic, N-methyl D-aspartate-like 1A (GRINL1A), transcript variant 1 as transfection-ready DNA	1.29287
868	SC127458	PCF11	PCF11 (untagged)-Human PCF11, cleavage and polyadenylation factor subunit, homolog (S. cerevisiae) (PCF11)	1.29066
869	SC122969	ZDHHC11	Homo sapiens zinc finger, DHHC-type containing 11 (ZDHHC11) as transfection-ready DNA	1.28788
870	SC109075	CLK3	Homo sapiens CDC-like kinase 3 (CLK3), transcript variant 2 as transfection-ready DNA	1.28768
871	SC319647	SYAP1	Homo sapiens synapse associated protein 1, SAP47 homolog (Drosophila) (SYAP1), transcript variant 1 as transfection-ready DNA	1.28756
872	SC321452	SMIM12	SMIM12	1.2859
873	SC112152	USB1	USB1 (untagged)-Human chromosome 16 open reading frame 57 (C16orf57), transcript variant 1	1.28416
874	SC124367	EXOSC10	Homo sapiens exosome component 10 (EXOSC10), transcript variant 1 as transfection-ready DNA	1.28267
875	SC310786	DPH2	Homo sapiens DPH2 homolog (S. cerevisiae) (DPH2), transcript variant 2 as transfection-ready DNA	1.2826
876	SC321561	BASP1	Homo sapiens brain abundant, membrane attached signal protein 1 (BASP1) as transfection-ready DNA	1.28072
877	SC320418	CXCL2	CXCL2 (untagged)-Human chemokine (C-X-C motif) ligand 2 (CXCL2)	1.28019
878	SC117569	FKBP5	Homo sapiens FK506 binding protein 5 (FKBP5), transcript variant 1 as transfection-ready DNA	1.27794
879	SC120600	MPLKIP	MPLKIP	1.27693
880	SC303406	TM4SF5	TM4SF5 (untagged)-Human transmembrane 4 L six family member 5 (TM4SF5)	1.27628
881	SC112399	TTC23	TTC23	1.27476
882	SC112162	CDC73	Homo sapiens cell division cycle 73, Paf1/RNA polymerase II complex component, homolog (S. cerevisiae) (CDC73) as transfection-ready DNA	1.27196
883	SC319700	ART3	Homo sapiens ADP-ribosyltransferase 3 (ART3), transcript variant 2 as transfection-ready DNA	1.2715
884	SC112977	PPP3CB	Homo sapiens protein phosphatase 3, catalytic subunit, beta isozyme (PPP3CB), transcript variant 2 as transfection-ready DNA	1.27048
885	SC111735	WTAP	Homo sapiens Wilms tumor 1 associated protein (WTAP), transcript variant 1 as transfection-ready DNA	1.27019
886	SC113672	GOLPH3L	Homo sapiens golgi phosphoprotein 3-like (GOLPH3L) as transfection-ready DNA	1.26779
887	SC110859	COL6A1	Homo sapiens collagen, type VI, alpha 1 (COL6A1) as transfection-ready DNA	1.26706
888	SC100864	IGSF11	Homo sapiens immunoglobulin superfamily, member 11 (IGSF11), transcript variant 1 as transfection-ready DNA	1.26678
889	SC124056	MSTN	Homo sapiens myostatin (MSTN) as transfection-ready DNA	1.26457
890	SC128222	ACP2	Homo sapiens acid phosphatase 2, lysosomal (ACP2), transcript variant 1 as transfection-ready DNA	1.26447
891	SC109165	DMD	DMD	1.2627
892	SC306188	IL23R	IL23R (untagged)-Human interleukin 23 receptor (IL23R)	1.2615
893	SC112180	RIC3	Homo sapiens resistance to inhibitors of cholinesterase 3 homolog (C. elegans) (RIC3), transcript variant 1 as transfection-ready DNA	1.26071
894	SC122431	MYL10	Homo sapiens myosin light chain 2, precursor lymphocyte-specific (cDNA clone MGC:3479 IMAGE:3616529), complete cds as transfection-ready DNA	1.25779
895	SC114892	KIAA0040	Homo sapiens KIAA0040 (KIAA0040), transcript variant 2 as transfection-ready DNA	1.25689
896	SC116125	SMC2	SMC2	1.2555
897	SC321547	SERPINB6	Homo sapiens serpin peptidase inhibitor, clade B (ovalbumin), member 6 (SERPINB6) as transfection-ready DNA	1.25476
898	SC117100	CHST10	Homo sapiens carbohydrate sulfotransferase 10 (CHST10) as transfection-ready DNA	1.2525
899	SC126259	C1orf170	Homo sapiens hypothetical protein MGC13275, mRNA (cDNA clone MGC:13275 IMAGE:4080218), complete cds as transfection-ready DNA	1.25215
900	SC321602	SCG3	Homo sapiens secretogranin III (SCG3), transcript variant 1 as transfection-ready DNA	1.25128
901	SC112289	GDAP1L1	Homo sapiens ganglioside-induced differentiation-associated protein 1-like 1 (GDAP1L1) as transfection-ready DNA	1.24912
902	SC120732	CAPN13	CAPN13 (untagged)-Human calpain 13 (CAPN13)	1.24827
903	SC114605	RAP1B	Homo sapiens RAP1B, member of RAS oncogene family (RAP1B), transcript variant 1 as transfection-ready DNA	1.2482
904	SC323922	ZNF580	Homo sapiens zinc finger protein 580 (ZNF580), transcript variant 2 as transfection-ready DNA	1.24818
905	SC126508	GNL3L	Homo sapiens guanine nucleotide binding protein-like 3 (nucleolar)-like (GNL3L), transcript variant 2 as transfection-ready DNA	1.24813
906	SC319183	INHBA	Homo sapiens inhibin, beta A (INHBA) as transfection-ready DNA	1.2467
907	SC304915	CD209	CD209 (untagged)-Human CD209 molecule (CD209), transcript variant 1	1.24577
908	SC125911	ISG15	Homo sapiens interferon, alpha-inducible protein (clone IFI-15K), mRNA (cDNA clone MGC:3945 IMAGE:3545944), complete cds as transfection-ready DNA	1.24529
909	SC112555	FGA	FGA (untagged)-Human fibrinogen alpha chain (FGA), transcript variant alpha	1.24501
910	SC111993	THSD4	THSD4	1.24372
911	SC115778	RIT1	Homo sapiens Ras-like without CAAX 1 (RIT1) as transfection-ready DNA	1.24269
912	SC119043	CD9	Homo sapiens CD9 molecule (CD9) as transfection-ready DNA	1.24269
913	SC321326	TRUB2	Homo sapiens TruB pseudouridine (psi) synthase homolog 2 (E. coli) (TRUB2) as transfection-ready DNA	1.24251
914	SC112789	TLR5	TLR5 (untagged)-Human toll-like receptor 5 (TLR5)	1.24203
915	SC312797	STEAP4	STEAP4	1.24121
916	SC122347	TMCO6	Homo sapiens hypothetical protein PRO1580 (cDNA clone MGC:16922 IMAGE:3901182), complete cds as transfection-ready DNA	1.23967
917	SC106025	USP44	Homo sapiens ubiquitin specific peptidase 44 (USP44), transcript variant 1 as transfection-ready DNA	1.23895
918	SC118003	XPO1	Homo sapiens exportin 1 (CRM1 homolog, yeast) (XPO1) as transfection-ready DNA	1.2387
919	SC109448	MOCS2	Homo sapiens molybdenum cofactor synthesis 2 (MOCS2), transcript variant 3 as transfection-ready DNA	1.23775
920	SC111065	ELL	Homo sapiens elongation factor RNA polymerase II (ELL) as transfection-ready DNA	1.23678
921	SC105498	MAMDC2	Homo sapiens, clone IMAGE:4696722 as transfection-ready DNA	1.23623
922	SC116134	SLC30A9	Homo sapiens solute carrier family 30 (zinc transporter), member 9 (SLC30A9) as transfection-ready DNA	1.23616
923	SC117205	FAM50A	Homo sapiens family with sequence similarity 50, member A (FAM50A) as transfection-ready DNA	1.23491
924	SC320219	MAGEA9	Homo sapiens melanoma antigen family A, 9 (MAGEA9) as transfection-ready DNA	1.23477
925	SC321619	ISCU	Homo sapiens iron-sulfur cluster scaffold homolog (E. coli) (ISCU), nuclear gene encoding mitochondrial protein, transcript variant 2 as transfection-ready DNA	1.23475
926	SC305287	DCSTAMP	DCSTAMP (untagged)-Human transmembrane 7 superfamily member 4 (TM7SF4)	1.23379
927	SC115165	FAM156A	Homo sapiens family with sequence similarity 156, member A (FAM156A) as transfection-ready DNA	1.23372
928	SC323738	SEMA4A	SEMA4A (untagged)-Human sema domain, immunoglobulin domain (Ig), transmembrane domain (TM) and short cytoplasmic domain, (semaphorin) 4A (SEMA4A), transcript variant 1	1.2326
929	SC101195	MRPL27	Homo sapiens mitochondrial ribosomal protein L27 (MRPL27), nuclear gene encoding mitochondrial protein, transcript variant 2 as transfection-ready DNA	1.23251
930	SC111344	TDP1	Homo sapiens tyrosyl-DNA phosphodiesterase 1 (TDP1), transcript variant 1 as transfection-ready DNA	1.23146
931	SC108069	NR2F2	Homo sapiens nuclear receptor subfamily 2, group F, member 2 (NR2F2), transcript variant 1 as transfection-ready DNA	1.2299
932	SC107869	HNRNPK	Homo sapiens heterogeneous nuclear ribonucleoprotein K (HNRNPK), transcript variant 3 as transfection-ready DNA	1.22966
933	SC319569	ATG3	Homo sapiens ATG3 autophagy related 3 homolog (S. cerevisiae) (ATG3) as transfection-ready DNA	1.22721
934	SC116499	AKAP8	Homo sapiens A kinase (PRKA) anchor protein 8 (AKAP8) as transfection-ready DNA	1.22653
935	SC114703	GGA2	Homo sapiens golgi-associated, gamma adaptin ear containing, ARF binding protein 2 (GGA2) as transfection-ready DNA	1.22531
936	SC127477	MTPAP	Homo sapiens mitochondrial poly(A) polymerase (MTPAP), nuclear gene encoding mitochondrial protein as transfection-ready DNA	1.22286
937	SC119885	NCF2	Homo sapiens neutrophil cytosolic factor 2 (NCF2), transcript variant 1 as transfection-ready DNA	1.22215
938	SC123235	LTC4S	Homo sapiens leukotriene C4 synthase (LTC4S) as transfection-ready DNA	1.22203
939	SC114347	RSL24D1	Homo sapiens ribosomal L24 domain containing 1 (RSL24D1) as transfection-ready DNA	1.21897
940	SC321124	EMG1	Homo sapiens EMG1 nucleolar protein homolog (S. cerevisiae) (EMG1) as transfection-ready DNA	1.21188
941	SC300878	CHD3	CHD3 (untagged)-Human chromodomain helicase DNA binding protein 3 (CHD3), transcript variant 1	1.21165
942	SC119666	FOLR2	Homo sapiens folate receptor 2 (fetal) (FOLR2), transcript variant 1 as transfection-ready DNA	1.21073
943	SC125657	PSMA8	Homo sapiens proteasome (prosome, macropain) subunit, alpha type, 8 (PSMA8), transcript variant 3 as transfection-ready DNA	1.21048
944	SC117778	EIF3J	Homo sapiens eukaryotic translation initiation factor 3, subunit J (EIF3J) as transfection-ready DNA	1.21042
945	SC108879	CD200	Homo sapiens CD200 molecule (CD200), transcript variant 1 as transfection-ready DNA	1.20923
946	SC121731	LOC340277	Homo sapiens hypothetical protein LOC340277 (LOC340277) as transfection-ready DNA	1.2092
947	SC115628	STXBP3	Homo sapiens syntaxin binding protein 3 (STXBP3) as transfection-ready DNA	1.20798
948	SC113972	TRMT10C	TRMT10C	1.20785
949	SC120758	RFTN2	RFTN2 (untagged)-Human raftlin family member 2 (RFTN2)	1.20704
950	SC120459	SMIM19	SMIM19	1.20616
951	SC125758	POP4	Homo sapiens processing of precursor 4, ribonuclease P/MRP subunit (S. cerevisiae), mRNA (cDNA clone MGC:3998 IMAGE:2820501), complete cds as transfection-ready DNA	1.20547
952	SC122816	HEYL	Homo sapiens hairy/enhancer-of-split related with YRPW motif-like (HEYL) as transfection-ready DNA	1.20462
953	SC324678	DENND1C	DENND1C (untagged)-Human DENN/MADD domain containing 1C (DENND1C)	1.20255
954	SC116065	EVI2B	Homo sapiens ecotropic viral integration site 2B (EVI2B) as transfection-ready DNA	1.20065
955	SC115218	MKRN1	Homo sapiens makorin ring finger protein 1 (MKRN1), transcript variant 1 as transfection-ready DNA	1.2005
956	SC120366	DTD1	Homo sapiens D-tyrosyl-tRNA deacylase 1 homolog (S. cerevisiae) (DTD1), nuclear gene encoding mitochondrial protein as transfection-ready DNA	1.2002
957	SC118051	UCP2	Homo sapiens uncoupling protein 2 (mitochondrial, proton carrier) (UCP2), nuclear gene encoding mitochondrial protein as transfection-ready DNA	1.1993
958	SC314249	PAPSS1	PAPSS1 (untagged)-Human 3'-phosphoadenosine 5'-phosphosulfate synthase 1 (PAPSS1)	1.19853
959	SC116985	POLR2K	Homo sapiens polymerase (RNA) II (DNA directed) polypeptide K, 7.0kDa (POLR2K) as transfection-ready DNA	1.19772
960	SC122981	TOE1	Homo sapiens target of EGR1, member 1 (nuclear) (TOE1) as transfection-ready DNA	1.19681
961	SC113130	SLC24A2	Homo sapiens solute carrier family 24 (sodium/potassium/calcium exchanger), member 2 (SLC24A2) as transfection-ready DNA	1.19658
962	SC304620	DEFB103B	Homo sapiens defensin, beta 103A (DEFB103A) as transfection-ready DNA	1.19657
963	SC111678	PSMD4	Homo sapiens proteasome (prosome, macropain) 26S subunit, non-ATPase, 4 (PSMD4) as transfection-ready DNA	1.19502
964	SC109464	MXI1	Homo sapiens MAX interactor 1 (MXI1), transcript variant 2 as transfection-ready DNA	1.19469
965	SC322293	HAUS7	HAUS7 (untagged)-Human HAUS augmin-like complex, subunit 7 (HAUS7)	1.19456
966	SC115945	RUVBL2	Homo sapiens RuvB-like 2 (E. coli) (RUVBL2) as transfection-ready DNA	1.19388
967	SC301671	SPRN	Homo sapiens shadow of prion protein homolog (zebrafish) (SPRN) as transfection-ready DNA	1.19269
968	SC113669	RPRD1A	Homo sapiens regulation of nuclear pre-mRNA domain containing 1A (RPRD1A) as transfection-ready DNA	1.19268
969	SC118965	CRYAB	Homo sapiens crystallin, alpha B (CRYAB) as transfection-ready DNA	1.19261
970	SC324536	PSG6	PSG6	1.19132
971	SC126375	MAGEA6	Homo sapiens melanoma antigen family A, 6 (MAGEA6), transcript variant 1 as transfection-ready DNA	1.19111
972	SC321618	MYCL	MYCL	1.19081
973	SC320408	RNF31	RNF31 (untagged)-Human ring finger protein 31 (RNF31)	1.19002
974	SC117281	PCK2	Homo sapiens phosphoenolpyruvate carboxykinase 2 (mitochondrial) (PCK2), nuclear gene encoding mitochondrial protein, transcript variant 1 as transfection-ready DNA	1.1872
975	SC119341	CDK6	Homo sapiens cyclin-dependent kinase 6 (CDK6), transcript variant 1 as transfection-ready DNA	1.18669
976	SC115192	C19orf53	Homo sapiens chromosome 19 open reading frame 53 (C19orf53) as transfection-ready DNA	1.1865
977	SC111198	TAB2	Homo sapiens TGF-beta activated kinase 1/MAP3K7 binding protein 2 (TAB2) as transfection-ready DNA	1.18444
978	SC320332	CHTF8	Homo sapiens CTF8, chromosome transmission fidelity factor 8 homolog (S. cerevisiae) (CHTF8), transcript variant 2 as transfection-ready DNA	1.18267
979	SC113379	GNG12	Homo sapiens guanine nucleotide binding protein (G protein), gamma 12 (GNG12) as transfection-ready DNA	1.18217
980	SC126927	MAOA	Homo sapiens monoamine oxidase A (MAOA), nuclear gene encoding mitochondrial protein as transfection-ready DNA	1.18178
981	SC117402	SEPT2	SEPT2	1.18109
982	SC126490	AKAP3	Homo sapiens A kinase (PRKA) anchor protein 3 (AKAP3) as transfection-ready DNA	1.18016
983	SC123170	GTSF1	Homo sapiens gametocyte specific factor 1 (GTSF1) as transfection-ready DNA	1.17901
984	SC303639	SIX3	Homo sapiens SIX homeobox 3 (SIX3) as transfection-ready DNA	1.17892
985	SC320194	NDE1	NDE1	1.17851
986	SC319071	AAMDC	AAMDC	1.1784
987	SC117069	BAG5	Homo sapiens BCL2-associated athanogene 5 (BAG5), transcript variant 2 as transfection-ready DNA	1.17822
988	SC124623	BIRC3	Homo sapiens baculoviral IAP repeat-containing 3 (BIRC3), transcript variant 2 as transfection-ready DNA	1.17571
989	SC116740	SMC3	Homo sapiens structural maintenance of chromosomes 3 (SMC3) as transfection-ready DNA	1.1757
990	SC108614	GNL2	Homo sapiens guanine nucleotide binding protein-like 2 (nucleolar) (GNL2) as transfection-ready DNA	1.17319
991	SC105313	C17orf37	Homo sapiens chromosome 17 open reading frame 37 (C17orf37) as transfection-ready DNA	1.17221
992	SC322607	KHNYN	KHNYN (untagged)-Human KH and NYN domain containing (KHNYN)	1.17147
993	SC123155	FAM3D	Homo sapiens family with sequence similarity 3, member D (FAM3D) as transfection-ready DNA	1.17111
994	SC112647	POT1	Homo sapiens protection of telomeres 1 homolog (S. pombe) (POT1), transcript variant 1 as transfection-ready DNA	1.16977
995	SC120746	C15orf40	Homo sapiens chromosome 15 open reading frame 40 (C15orf40), transcript variant 1 as transfection-ready DNA	1.16687
996	SC112775	CD3G	Homo sapiens CD3g molecule, gamma (CD3-TCR complex) (CD3G) as transfection-ready DNA	1.16504
997	SC321867	THAP5	THAP5	1.16348
998	SC324280	AK4	Homo sapiens adenylate kinase 3-like 1 (AK3L1), nuclear gene encoding mitochondrial protein, transcript variant 7 as transfection-ready DNA	1.16327
999	SC104248	C9orf69	Homo sapiens chromosome 9 open reading frame 69 (C9orf69) as transfection-ready DNA	1.16306
1000	SC125412	TTC17	Homo sapiens tetratricopeptide repeat domain 17 (TTC17) as transfection-ready DNA	1.16196
1001	SC318244	IL31RA	IL31RA (untagged)-Human interleukin 31 receptor A (IL31RA)	1.16144
1002	SC111395	NCAPG	Homo sapiens non-SMC condensin I complex, subunit G (NCAPG) as transfection-ready DNA	1.15881
1003	SC122911	BARX1	Homo sapiens BARX homeobox 1 (BARX1) as transfection-ready DNA	1.15794
1004	SC107511	ZNF438	ZNF438	1.15771
1005	SC125518	AZIN1	Homo sapiens antizyme inhibitor 1 (AZIN1), transcript variant 1 as transfection-ready DNA	1.15754
1006	SC116569	SNUPN	Homo sapiens snurportin 1 (SNUPN), transcript variant 1 as transfection-ready DNA	1.15624
1007	SC116358	GPR109B	Homo sapiens G protein-coupled receptor 109B (GPR109B) as transfection-ready DNA	1.1557
1008	SC113510	KDM3A	KDM3A (untagged)-Human lysine (K)-specific demethylase 3A (KDM3A), transcript variant 1	1.14795
1009	SC107923	MYCBP	Homo sapiens c-myc binding protein (MYCBP) as transfection-ready DNA	1.14712
1010	SC100897	NAA25	NAA25	1.14629
1011	SC115569	SHOC2	Homo sapiens soc-2 suppressor of clear homolog (C. elegans) (SHOC2) as transfection-ready DNA	1.14601
1012	SC322527	NUDT18	Homo sapiens nudix (nucleoside diphosphate linked moiety X)-type motif 18 (NUDT18) as transfection-ready DNA	1.14594
1013	SC309044	CHD1	CHD1 (untagged)-Human chromodomain helicase DNA binding protein 1 (CHD1)	1.14501
1014	SC120518	UBE3A	Homo sapiens ubiquitin protein ligase E3A (UBE3A), transcript variant 3 as transfection-ready DNA	1.14114
1015	SC124347	MAPK9	Homo sapiens mitogen-activated protein kinase 9 (MAPK9), transcript variant JNK2-b1 as transfection-ready DNA	1.14053
1016	SC101002	FBXO8	Homo sapiens F-box protein 8 (FBXO8) as transfection-ready DNA	1.13872
1017	SC112447	C6orf106	Homo sapiens chromosome 6 open reading frame 106 (C6orf106), transcript variant 2 as transfection-ready DNA	1.13815
1018	SC111649	LAIR2	Homo sapiens leukocyte-associated immunoglobulin-like receptor 2 (LAIR2), transcript variant 1 as transfection-ready DNA	1.13679
1019	SC319578	CCT5	Homo sapiens chaperonin containing TCP1, subunit 5 (epsilon) (CCT5) as transfection-ready DNA	1.13466
1020	SC303390	GALR2	GALR2 (untagged)-Human galanin receptor 2 (GALR2)	1.13455
1021	SC105918	GLRX	Homo sapiens, Similar to glutaredoxin (thioltransferase), clone MGC:13682 IMAGE:4333310, complete cds as transfection-ready DNA	1.13452
1022	SC110595	VPS18	VPS18 (untagged)-Human vacuolar protein sorting 18 homolog (S. cerevisiae) (VPS18)	1.13389
1023	SC321877	NICN1	Homo sapiens nicolin 1 (NICN1) as transfection-ready DNA	1.1338
1024	SC124766	SECISBP2L	SECISBP2L	1.13019
1025	SC126725	GPX1	Homo sapiens glutathione peroxidase 1 (GPX1), transcript variant 2 as transfection-ready DNA	1.12995
1026	SC118156	SOAT1	Homo sapiens sterol O-acyltransferase 1 (SOAT1), transcript variant 688113 as transfection-ready DNA	1.12956
1027	SC117368	ACSL3	Homo sapiens acyl-CoA synthetase long-chain family member 3 (ACSL3), transcript variant 1 as transfection-ready DNA	1.12927
1028	SC111561	C8orf46	Homo sapiens chromosome 8 open reading frame 46 (C8orf46) as transfection-ready DNA	1.12841
1029	SC113092	PCBP3	Homo sapiens poly(rC) binding protein 3 (PCBP3), transcript variant 1 as transfection-ready DNA	1.1277
1030	SC321766	DNM1L	Homo sapiens dynamin 1-like (DNM1L), transcript variant 2 as transfection-ready DNA	1.12751
1031	SC321517	ACSL5	Homo sapiens acyl-CoA synthetase long-chain family member 5 (ACSL5), transcript variant 1 as transfection-ready DNA	1.12709
1032	SC115926	FASTK	Homo sapiens Fas-activated serine/threonine kinase (FASTK), transcript variant 1 as transfection-ready DNA	1.12614
1033	SC117752	JRKL	JRKL (untagged)-Human jerky homolog-like (mouse) (JRKL)	1.12516
1034	SC324352	HEXIM2	Homo sapiens hexamthylene bis-acetamide inducible 2 (HEXIM2) as transfection-ready DNA	1.125
1035	SC127041	NRBF2	Homo sapiens nuclear receptor binding factor 2 (NRBF2) as transfection-ready DNA	1.12414
1036	SC310151	BRD4	BRD4	1.12078
1037	SC320381	BST1	BST1 (untagged)-Human bone marrow stromal cell antigen 1 (BST1)	1.12011
1038	SC111364	SDHAF3	SDHAF3	1.11982
1039	SC126959	NCF1	ORIGENE UNIQUE VARIANT 1 of Homo sapiens neutrophil cytosolic factor 1 (NCF1) as transfection-ready DNA	1.11971
1040	SC118693	M6PR	Homo sapiens mannose-6-phosphate receptor (cation dependent) (M6PR) as transfection-ready DNA	1.11876
1041	SC321367	NANS	Homo sapiens N-acetylneuraminic acid synthase (NANS) as transfection-ready DNA	1.11816
1042	SC319333	RMND5B	RMND5B	1.11741
1043	SC100424	TTI1	Homo sapiens KIAA0406 (KIAA0406) as transfection-ready DNA	1.11701
1044	SC125612	PASD1	Homo sapiens PAS domain containing 1 (PASD1) as transfection-ready DNA	1.11521
1045	SC319564	IFI30	Homo sapiens interferon, gamma-inducible protein 30 (IFI30) as transfection-ready DNA	1.11363
1046	SC117954	SCG2	Homo sapiens secretogranin II (SCG2) as transfection-ready DNA	1.11142
1047	SC108507	TMBIM6	Homo sapiens transmembrane BAX inhibitor motif containing 6 (TMBIM6), transcript variant 1 as transfection-ready DNA	1.11081
1048	SC119811	HBB	Homo sapiens hemoglobin, beta (HBB) as transfection-ready DNA	1.11057
1049	SC112883	RIC8A	RIC8A (untagged)-Human resistance to inhibitors of cholinesterase 8 homolog A (C. elegans) (RIC8A)	1.11056
1050	SC111044	TRAF2	Homo sapiens TNF receptor-associated factor 2 (TRAF2) as transfection-ready DNA	1.11046
1051	SC101131	KLHDC8B	Homo sapiens kelch domain containing 8B (KLHDC8B) as transfection-ready DNA	1.10919
1052	SC115117	CCDC59	Homo sapiens coiled-coil domain containing 59 (CCDC59), transcript variant 1 as transfection-ready DNA	1.10798
1053	SC109915	ST7	ST7	1.10752
1054	SC321147	AADACL2	AADACL2	1.10577
1055	SC111161	IGF2BP3	Homo sapiens insulin-like growth factor 2 mRNA binding protein 3 (IGF2BP3) as transfection-ready DNA	1.10529
1056	SC322171	ATP5C1	Homo sapiens ATP synthase, H+ transporting, mitochondrial F1 complex, gamma polypeptide 1 (ATP5C1), nuclear gene encoding mitochondrial protein, transcript variant 1 as transfection-ready DNA	1.10479
1057	SC117456	TRAF4	Homo sapiens TNF receptor-associated factor 4 (TRAF4) as transfection-ready DNA	1.10334
1058	SC113651	PANK4	PANK4 (untagged)-Human pantothenate kinase 4 (PANK4)	1.10228
1059	SC109946	MATN2	Homo sapiens matrilin 2 (MATN2), transcript variant 2 as transfection-ready DNA	1.10084
1060	SC117852	LGR5	LGR5 (untagged)-Human leucine-rich repeat containing G protein-coupled receptor 5 (LGR5)	1.10055
1061	SC126456	CASKIN2	Homo sapiens CASK interacting protein 2 (CASKIN2), transcript variant 1 as transfection-ready DNA	1.09969
1062	SC321441	ATP1B3	Homo sapiens ATPase, Na+/K+ transporting, beta 3 polypeptide (ATP1B3) as transfection-ready DNA	1.09802
1063	SC324228	CTRL	Homo sapiens chymotrypsin-like (CTRL) as transfection-ready DNA	1.09766
1064	SC322011	ARMC6	ARMC6	1.09766
1065	SC115791	SLC2A3	Homo sapiens solute carrier family 2 (facilitated glucose transporter), member 3 (SLC2A3) as transfection-ready DNA	1.09748
1066	SC116374	HS3ST3B1	Homo sapiens heparan sulfate (glucosamine) 3-O-sulfotransferase 3B1 (HS3ST3B1) as transfection-ready DNA	1.0967
1067	SC120944	ZNF828	Homo sapiens zinc finger protein 828 (ZNF828), transcript variant 1 as transfection-ready DNA	1.09435
1068	SC116345	CITED2	Homo sapiens Cbp/p300-interacting transactivator, with Glu/Asp-rich carboxy-terminal domain, 2 (CITED2), transcript variant 1 as transfection-ready DNA	1.0939
1069	SC127161	IGFBP5	Homo sapiens insulin-like growth factor binding protein 5 (IGFBP5) as transfection-ready DNA	1.09302
1070	SC319649	PDLIM4	Homo sapiens PDZ and LIM domain 4 (PDLIM4), transcript variant 1 as transfection-ready DNA	1.09177
1071	SC126942	FBXO22	Homo sapiens F-box protein 22 (FBXO22), transcript variant 1 as transfection-ready DNA	1.09111
1072	SC321919	RPS15A	Homo sapiens ribosomal protein S15a (RPS15A), transcript variant 1 as transfection-ready DNA	1.08994
1073	SC111422	TMEM53	Homo sapiens transmembrane protein 53 (TMEM53) as transfection-ready DNA	1.08959
1074	SC125664	SPINK1	Homo sapiens serine peptidase inhibitor, Kazal type 1 (SPINK1) as transfection-ready DNA	1.08946
1075	SC122224	IL1A	Homo sapiens interleukin 1, alpha (cDNA clone MGC:9225 IMAGE:3875617), complete cds as transfection-ready DNA	1.08754
1076	SC107307	C17orf58	Homo sapiens chromosome 17 open reading frame 58 (C17orf58), transcript variant 1 as transfection-ready DNA	1.08754
1077	SC123305	PRR22	Homo sapiens proline rich 22 (PRR22), transcript variant 2 as transfection-ready DNA	1.08581
1078	SC117180	ZBED1	Homo sapiens zinc finger, BED-type containing 1 (ZBED1), transcript variant 2 as transfection-ready DNA	1.08567
1079	SC114560	UCHL5	Homo sapiens ubiquitin carboxyl-terminal hydrolase L5 (UCHL5) as transfection-ready DNA	1.08185
1080	SC118806	NR4A1	Homo sapiens nuclear receptor subfamily 4, group A, member 1 (NR4A1), transcript variant 1 as transfection-ready DNA	1.08009
1081	SC109803	SULT1A2	Homo sapiens sulfotransferase family, cytosolic, 1A, phenol-preferring, member 2 (SULT1A2), transcript variant 1 as transfection-ready DNA	1.07876
1082	SC108226	AP1B1	AP1B1	1.07814
1083	SC117481	H6PD	Homo sapiens hexose-6-phosphate dehydrogenase (glucose 1-dehydrogenase) (H6PD) as transfection-ready DNA	1.07772
1084	SC126623	GRHL1	GRHL1	1.07729
1085	SC322312	SERPINA1	SERPINA1 (untagged)-Human serpin peptidase inhibitor, clade A (alpha-1 antiproteinase, antitrypsin), member 1 (SERPINA1), transcript variant 1	1.07603
1086	SC114364	TUBE1	Homo sapiens tubulin, epsilon 1 (TUBE1) as transfection-ready DNA	1.07595
1087	SC310211	IRAK2	IRAK2 (untagged)-Human interleukin-1 receptor-associated kinase 2 (IRAK2)	1.07505
1088	SC118982	CNN3	Homo sapiens calponin 3, acidic (CNN3) as transfection-ready DNA	1.07458
1089	SC305890	COL18A1	COL18A1	1.07452
1090	SC321279	FLJ23584	Homo sapiens hypothetical protein FLJ23584 (FLJ23584) as transfection-ready DNA	1.07451
1091	SC321434	TMEM125	Homo sapiens transmembrane protein 125 (TMEM125) as transfection-ready DNA	1.07447
1092	SC321328	DUSP11	Homo sapiens dual specificity phosphatase 11 (RNA/RNP complex 1-interacting) (DUSP11) as transfection-ready DNA	1.07382
1093	SC321411	MRTO4	Homo sapiens mRNA turnover 4 homolog (S. cerevisiae) (MRTO4) as transfection-ready DNA	1.07236
1094	SC321038	CXorf61	CXorf61 (untagged)-Human chromosome X open reading frame 61 (CXorf61)	1.07235
1095	SC127206	TCHP	Homo sapiens trichoplein, keratin filament binding (TCHP), transcript variant 1 as transfection-ready DNA	1.07186
1096	SC128001	PTPN2	Homo sapiens protein tyrosine phosphatase, non-receptor type 2 (PTPN2), transcript variant 3 as transfection-ready DNA	1.07185
1097	SC303054	BAI1	BAI1 (untagged)-Human brain-specific angiogenesis inhibitor 1 (BAI1)	1.07037
1098	SC118049	UBE2L3	Homo sapiens ubiquitin-conjugating enzyme E2L 3 (UBE2L3), transcript variant 1 as transfection-ready DNA	1.06829
1099	SC118309	SATB1	Homo sapiens SATB homeobox 1 (SATB1), transcript variant 1 as transfection-ready DNA	1.06738
1100	SC123989	PGC	Homo sapiens progastricsin (pepsinogen C) (PGC), transcript variant 1 as transfection-ready DNA	1.06652
1101	SC117417	CLCN2	CLCN2 (untagged)-Human chloride channel 2 (CLCN2), transcript variant 1	1.06643
1102	SC319300	CTDSP1	Homo sapiens CTD (carboxy-terminal domain, RNA polymerase II, polypeptide A) small phosphatase 1 (CTDSP1), transcript variant 2 as transfection-ready DNA	1.06588
1103	SC125363	TNFRSF9	Homo sapiens tumor necrosis factor receptor superfamily, member 9 (TNFRSF9) as transfection-ready DNA	1.06585
1104	SC111327	ZNF654	ZNF654	1.06575
1105	SC106278	POLR3H	Homo sapiens, clone MGC:29654 IMAGE:4892259, complete cds as transfection-ready DNA	1.06512
1106	SC114600	GTF2A1	GTF2A1	1.06474
1107	SC320544	TSC22D4	TSC22D4 (untagged)-Human TSC22 domain family, member 4 (TSC22D4)	1.06383
1108	SC122276	TBX6	Homo sapiens T-box 6, transcript variant 1 (cDNA clone MGC:39231 IMAGE:5460190), complete cds as transfection-ready DNA	1.06306
1109	SC107221	SMARCAD1	Homo sapiens SWI/SNF-related, matrix-associated actin-dependent regulator of chromatin, subfamily a, containing DEAD/H box 1 (SMARCAD1), transcript variant 3 as transfection-ready DNA	1.06145
1110	SC322251	PRTFDC1	Homo sapiens phosphoribosyl transferase domain containing 1 (PRTFDC1) as transfection-ready DNA	1.0611
1111	SC120198	MRPS33	Homo sapiens mitochondrial ribosomal protein S33 (MRPS33), nuclear gene encoding mitochondrial protein, transcript variant 2 as transfection-ready DNA	1.05877
1112	SC110863	CTNND2	CTNND2 (untagged)-Human catenin (cadherin-associated protein), delta 2 (neural plakophilin-related arm-repeat protein) (CTNND2)	1.05848
1113	SC322758	NEK5	NEK5 (untagged)-Human NIMA (never in mitosis gene a)-related kinase 5 (NEK5)	1.0582
1114	SC109680	SERPINB1	Homo sapiens serpin peptidase inhibitor, clade B (ovalbumin), member 1 (SERPINB1) as transfection-ready DNA	1.0566
1115	SC116821	GTF2H1	Homo sapiens general transcription factor IIH, polypeptide 1, 62kDa (GTF2H1), transcript variant 1 as transfection-ready DNA	1.05306
1116	SC310047	SNCAIP	SNCAIP	1.05257
1117	SC108854	UBA5	Homo sapiens ubiquitin-like modifier activating enzyme 5 (UBA5), transcript variant 1 as transfection-ready DNA	1.05092
1118	SC122884	C8orf44	Homo sapiens chromosome 8 open reading frame 44 (C8orf44) as transfection-ready DNA	1.05051
1119	SC319105	DHRS11	Homo sapiens dehydrogenase/reductase (SDR family) member 11 (DHRS11) as transfection-ready DNA	1.05038
1120	SC309749	NKAIN3	Homo sapiens Na+/K+ transporting ATPase interacting 3 (NKAIN3) as transfection-ready DNA	1.0489
1121	SC117402	40788	Homo sapiens septin 2 (SEPT2), transcript variant 4 as transfection-ready DNA	1.04815
1122	SC321900	GSTA1	Homo sapiens glutathione S-transferase alpha 1 (GSTA1) as transfection-ready DNA	1.04789
1123	SC123057	MGC15634	Homo sapiens hypothetical protein MGC15634 (MGC15634) as transfection-ready DNA	1.04713
1124	SC106692	GPR61	Homo sapiens G protein-coupled receptor 61 (GPR61) as transfection-ready DNA	1.04235
1125	SC124317	APEX1	Homo sapiens APEX nuclease (multifunctional DNA repair enzyme) 1 (APEX1), transcript variant 3 as transfection-ready DNA	1.04204
1126	SC111701	UBE2H	Homo sapiens ubiquitin-conjugating enzyme E2H (UBC8 homolog, yeast) (UBE2H), transcript variant 1 as transfection-ready DNA	1.04157
1127	SC113993		(untagged)-Human hypothetical protein FLJ20203 (FLJ20203)	1.04054
1128	SC320119	GJB7	Homo sapiens gap junction protein, beta 7, 25kDa (GJB7) as transfection-ready DNA	1.0396
1129	SC124895	PTK2B	Homo sapiens PTK2B protein tyrosine kinase 2 beta (PTK2B), transcript variant 1 as transfection-ready DNA	1.03789
1130	SC114843	EIF4A3	Homo sapiens eukaryotic translation initiation factor 4A3 (EIF4A3) as transfection-ready DNA	1.03722
1131	SC124661	CORO2A	Homo sapiens coronin, actin binding protein, 2A (CORO2A), transcript variant 1 as transfection-ready DNA	1.03595
1132	SC322524	C22orf23	Homo sapiens chromosome 22 open reading frame 23 (C22orf23) as transfection-ready DNA	1.03387
1133	SC115832	METAP2	Homo sapiens methionyl aminopeptidase 2 (METAP2) as transfection-ready DNA	1.03282
1134	SC114271	DTL	Homo sapiens denticleless homolog (Drosophila) (DTL) as transfection-ready DNA	1.03206
1135	SC119935	TSC1	TSC1 (untagged)-Human tuberous sclerosis 1 (TSC1), transcript variant 1	1.0313
1136	SC320799	UBALD2	UBALD2 (untagged)-Human family with sequence similarity 100, member B (FAM100B)	1.03126
1137	SC100934	PXYLP1	PXYLP1	1.03067
1138	SC320183	EFCAB14	EFCAB14	1.02961
1139	SC303268	SLC6A12	SLC6A12 (untagged)-Human solute carrier family 6 (neurotransmitter transporter, betaine/GABA), member 12 (SLC6A12), transcript variant 1	1.02939
1140	SC119874	HSD17B4	Homo sapiens hydroxysteroid (17-beta) dehydrogenase 4 (HSD17B4) as transfection-ready DNA	1.02926
1141	SC125285	DDX5	Homo sapiens DEAD (Asp-Glu-Ala-Asp) box polypeptide 5 (DDX5) as transfection-ready DNA	1.02908
1142	SC120229	DUSP4	ORIGENE UNIQUE VARIANT 1 of Homo sapiens dual specificity phosphatase 4 (DUSP4), as transfection-ready DNA	1.02858
1143	SC321345	CPT2	Homo sapiens carnitine palmitoyltransferase 2 (CPT2), nuclear gene encoding mitochondrial protein as transfection-ready DNA	1.02842
1144	SC127121	CFLAR	Homo sapiens CASP8 and FADD-like apoptosis regulator (CFLAR), transcript variant 1 as transfection-ready DNA	1.0278
1145	SC109500	NUP98	Homo sapiens nucleoporin 98kDa (NUP98), transcript variant 2 as transfection-ready DNA	1.02701
1146	SC114052	ALKBH4	ORIGENE UNIQUE VARIANT 1 of Homo sapiens alkB, alkylation repair homolog 4 (E. coli) (ALKBH4) as transfection-ready DNA	1.02673
1147	SC124859	CPEB2	CPEB2	1.02656
1148	SC111666	PIGC	Homo sapiens phosphatidylinositol glycan anchor biosynthesis, class C (PIGC), transcript variant 2 as transfection-ready DNA	1.02644
1149	SC320519	FAM83A	FAM83A (untagged)-Human family with sequence similarity 83, member A (FAM83A), transcript variant 1	1.02557
1150	SC111924	ACYP1	Homo sapiens acylphosphatase 1, erythrocyte (common) type (ACYP1), transcript variant 1 as transfection-ready DNA	1.02543
1151	SC100887	GPR114	Homo sapiens G protein-coupled receptor 114 (GPR114) as transfection-ready DNA	1.02525
1152	SC117056	HNRNPF	Homo sapiens heterogeneous nuclear ribonucleoprotein F (HNRNPF), transcript variant 3 as transfection-ready DNA	1.02523
1153	SC107949	WDR4	Homo sapiens WD repeat domain 4 (WDR4), transcript variant 2 as transfection-ready DNA	1.02413
1154	SC322425	ZNF3	ZNF3	1.02359
1155	SC321636	FDCSP	FDCSP	1.02223
1156	SC123588	MTAP	Homo sapiens methylthioadenosine phosphorylase (cDNA clone MGC:31876 IMAGE:3030148), complete cds as transfection-ready DNA	1.02197
1157	SC322014	RAB5C	Homo sapiens RAB5C, member RAS oncogene family (RAB5C), transcript variant 1 as transfection-ready DNA	1.0209
1158	SC119825	PMS2	PMS2 (untagged)-Human PMS2 postmeiotic segregation increased 2 (S. cerevisiae) (PMS2), transcript variant 1	1.02086
1159	SC120726	PUS10	PUS10 (untagged)-Human pseudouridylate synthase 10 (PUS10)	1.01758
1160	SC126475	FAM151A	Homo sapiens family with sequence similarity 151, member A (FAM151A) as transfection-ready DNA	1.01733
1161	SC321569	PRC1	Homo sapiens protein regulator of cytokinesis 1 (PRC1), transcript variant 1 as transfection-ready DNA	1.01591
1162	SC108835	GPM6A	Homo sapiens glycoprotein M6A (GPM6A), transcript variant 1 as transfection-ready DNA	1.01574
1163	SC127916	PLA2G7	Homo sapiens phospholipase A2, group VII (platelet-activating factor acetylhydrolase, plasma) (PLA2G7), transcript variant 1 as transfection-ready DNA	1.01462
1164	SC320492	KAZ	Homo sapiens kazrin (KAZ), transcript variant D as transfection-ready DNA	1.01324
1165	SC109203	EYA1	EYA1 (untagged)-Human eyes absent homolog 1 (Drosophila) (EYA1), transcript variant 1	1.01165
1166	SC113184	C8orf4	Homo sapiens chromosome 8 open reading frame 4 (C8orf4) as transfection-ready DNA	1.01008
1167	SC303535	SLC22A14	SLC22A14 (untagged)-Human solute carrier family 22, member 14 (SLC22A14)	1.00946
1168	SC122156	TPCN1	TPCN1	1.00793
1169	SC111108	GLP2R	GLP2R (untagged)-Human glucagon-like peptide 2 receptor (GLP2R)	1.00609
1170	SC324127	RGS19	Homo sapiens regulator of G-protein signaling 19 (RGS19), transcript variant 2 as transfection-ready DNA	1.00501
1171	SC108102	MAP1LC3B	Homo sapiens microtubule-associated protein 1 light chain 3 beta (MAP1LC3B) as transfection-ready DNA	1.00315
1172	SC107028	LYPD6B	Homo sapiens LY6/PLAUR domain containing 6B (LYPD6B) as transfection-ready DNA	1.00313
1173	SC110629	MRPL24	Homo sapiens mitochondrial ribosomal protein L24 (MRPL24), nuclear gene encoding mitochondrial protein, transcript variant 2 as transfection-ready DNA	1.00246
1174	SC304510	BEST2	BEST2	1.00147
1175	SC319049	NPRL3	NPRL3	1.0014
1176	SC310587	SMN1	Homo sapiens survival of motor neuron 1, telomeric (SMN1), transcript variant b as transfection-ready DNA	1.00026
1177	SC111331	PI4K2A	Homo sapiens phosphatidylinositol 4-kinase type 2 alpha (PI4K2A) as transfection-ready DNA	0.999694
1178	SC118004	YY1	Homo sapiens YY1 transcription factor (YY1) as transfection-ready DNA	0.999069
1179	SC120428	FAM122A	Homo sapiens family with sequence similarity 122A (FAM122A) as transfection-ready DNA	0.998177
1180	SC116310	IK	IK (untagged)-Human IK cytokine, down-regulator of HLA II (IK)	0.996807
1181	SC110681	DTNBP1	Homo sapiens dystrobrevin binding protein 1 (DTNBP1), transcript variant 1 as transfection-ready DNA	0.99603
1182	SC126966	EXOC1	Homo sapiens exocyst complex component 1 (EXOC1), transcript variant 1 as transfection-ready DNA	0.995474
1183	SC322128	ACBD7	Homo sapiens acyl-CoA binding domain containing 7 (ACBD7) as transfection-ready DNA	0.994849
1184	SC117996	WIPF1	WIPF1 (untagged)-Human WAS/WASL interacting protein family, member 1 (WIPF1), transcript variant 1	0.994339
1185	SC110111	DNAJB6	Homo sapiens DnaJ (Hsp40) homolog, subfamily B, member 6 (DNAJB6), transcript variant 2 as transfection-ready DNA	0.994068
1186	SC307007	DNMT3A	DNMT3A (untagged)-Human DNA (cytosine-5-)-methyltransferase 3 alpha (DNMT3A), transcript variant 1	0.992211
1187	SC111054	VIM	Homo sapiens vimentin (VIM) as transfection-ready DNA	0.992184
1188	SC113679	MSTO1	Homo sapiens misato homolog 1 (Drosophila) (MSTO1) as transfection-ready DNA	0.9919
1189	SC117043	DHX8	Homo sapiens DEAH (Asp-Glu-Ala-His) box polypeptide 8 (DHX8) as transfection-ready DNA	0.99032
1190	SC127823	MPRIP	MPRIP (untagged)-Human myosin phosphatase Rho interacting protein (MPRIP), transcript variant 1	0.990075
1191	SC303658	HMX2	Homo sapiens H6 family homeobox 2 (HMX2) as transfection-ready DNA	0.989024
1192	SC326332	GPR113	GPR113 (untagged)-Human G protein-coupled receptor 113 (GPR113), transcript variant 1	0.988742
1193	SC127181	PCNP	Homo sapiens PEST proteolytic signal containing nuclear protein (PCNP) as transfection-ready DNA	0.987918
1194	SC122374	GDPD3	Homo sapiens hypothetical protein MGC4171 (cDNA clone MGC:4171 IMAGE:3629566), complete cds as transfection-ready DNA	0.987854
1195	SC116103	RPP30	Homo sapiens ribonuclease P/MRP 30kDa subunit (RPP30), transcript variant 2 as transfection-ready DNA	0.987846
1196	SC126853	PTS	Homo sapiens 6-pyruvoyltetrahydropterin synthase (PTS) as transfection-ready DNA	0.987785
1197	SC320059	SERTAD1	Homo sapiens SERTA domain containing 1 (SERTAD1) as transfection-ready DNA	0.987134
1198	SC113481	USE1	Homo sapiens unconventional SNARE in the ER 1 homolog (S. cerevisiae) (USE1) as transfection-ready DNA	0.986678
1199	SC112777	TMEM41A	Homo sapiens transmembrane protein 41A (TMEM41A) as transfection-ready DNA	0.98656
1200	SC321922	GTDC1	GTDC1	0.986182
1201	SC108699	FIS1	Homo sapiens fission 1 (mitochondrial outer membrane) homolog (S. cerevisiae) (FIS1), nuclear gene encoding mitochondrial protein as transfection-ready DNA	0.985938
1202	SC107241	TSPAN33	Homo sapiens tetraspanin 33 (TSPAN33) as transfection-ready DNA	0.984274
1203	SC321622	DPH3	Homo sapiens DPH3, KTI11 homolog (S. cerevisiae) (DPH3), transcript variant 1 as transfection-ready DNA	0.983958
1204	SC321879	GPR18	Homo sapiens G protein-coupled receptor 18 (GPR18), transcript variant 1 as transfection-ready DNA	0.983956
1205	SC113761	POLR3B	Homo sapiens polymerase (RNA) III (DNA directed) polypeptide B (POLR3B), transcript variant 1 as transfection-ready DNA	0.983741
1206	SC123557	TSSK1B	Homo sapiens serine/threonine kinase 22D (spermiogenesis associated) (cDNA clone MGC:26573 IMAGE:4816988), complete cds as transfection-ready DNA	0.983162
1207	SC321318	FAM46A	FAM46A (untagged)-Human family with sequence similarity 46, member A (FAM46A)	0.982921
1208	SC111085	TNFRSF10B	Homo sapiens tumor necrosis factor receptor superfamily, member 10b (TNFRSF10B), transcript variant 1 as transfection-ready DNA	0.981582
1209	SC320807	ALPL	ALPL (untagged)-Human alkaline phosphatase, liver/bone/kidney (ALPL), transcript variant 1	0.981487
1210	SC119509	RPL36AL	Homo sapiens ribosomal protein L36a-like (RPL36AL) as transfection-ready DNA	0.981387
1211	SC112164	ERVMER34	ERVMER34 (untagged)-Human hypothetical protein FLJ12684 (FLJ12684)	0.98111
1212	SC321099	ANKRD1	Homo sapiens ankyrin repeat domain 1 (cardiac muscle) (ANKRD1) as transfection-ready DNA	0.981057
1213	SC124537	MAX	Homo sapiens MYC associated factor X (MAX), transcript variant 3 as transfection-ready DNA	0.980368
1214	SC322765	TARDBP	TARDBP (untagged)-Human TAR DNA binding protein (TARDBP)	0.980098
1215	SC100351	DEPDC1B	Homo sapiens DEP domain containing 1B (DEPDC1B), transcript variant 1 as transfection-ready DNA	0.978761
1216	SC322931	BBC3	Homo sapiens BCL2 binding component 3 (BBC3), transcript variant 1 as transfection-ready DNA	0.977963
1217	SC118387	PSMD11	Homo sapiens proteasome (prosome, macropain) 26S subunit, non-ATPase, 11 (PSMD11) as transfection-ready DNA	0.975974
1218	SC122781	CBLC	Homo sapiens Cas-Br-M (murine) ecotropic retroviral transforming sequence c (CBLC), transcript variant 1 as transfection-ready DNA	0.975673
1219	SC109791	WNT4	Homo sapiens wingless-type MMTV integration site family, member 4 (WNT4) as transfection-ready DNA	0.975455
1220	SC108274	AAAS	Homo sapiens achalasia, adrenocortical insufficiency, alacrimia (Allgrove, triple-A) (AAAS), transcript variant 1 as transfection-ready DNA	0.974935
1221	SC119404	XIAP	Homo sapiens X-linked inhibitor of apoptosis (XIAP) as transfection-ready DNA	0.97394
1222	SC320202	GYS1	Homo sapiens glycogen synthase 1 (muscle) (GYS1), transcript variant 1 as transfection-ready DNA	0.973835
1223	SC127666	DDX42	DDX42	0.973222
1224	SC103336	TUBA4A	Homo sapiens tubulin, alpha 4a (TUBA4A) as transfection-ready DNA	0.971928
1225	SC116172	OLFM1	Homo sapiens olfactomedin 1 (OLFM1), transcript variant 2 as transfection-ready DNA	0.971867
1226	SC320154	GTSE1	GTSE1	0.971652
1227	SC127314	PAPOLA	Homo sapiens poly(A) polymerase alpha (PAPOLA) as transfection-ready DNA	0.971158
1228	SC124415	WDR48	Homo sapiens WD repeat domain 48 (WDR48) as transfection-ready DNA	0.970127
1229	SC320240	OBFC2B	Homo sapiens oligonucleotide/oligosaccharide-binding fold containing 2B (OBFC2B) as transfection-ready DNA	0.969416
1230	SC127687	TRIM3	Homo sapiens tripartite motif-containing 3 (TRIM3), transcript variant 2 as transfection-ready DNA	0.969378
1231	SC122605	AREG	Homo sapiens amphiregulin (AREG) as transfection-ready DNA	0.969037
1232	SC110854	CHKA	CHKA (untagged)-Human choline kinase alpha (CHKA), transcript variant 1	0.968286
1233	SC316163	TMEM150B	TMEM150B	0.968246
1234	SC124151	RAG1AP1	Homo sapiens recombination activating gene 1 activating protein 1 (RAG1AP1), transcript variant 1 as transfection-ready DNA	0.967972
1235	SC120024	LIPA	Homo sapiens lipase A, lysosomal acid, cholesterol esterase (LIPA), transcript variant 2 as transfection-ready DNA	0.966504
1236	SC120065	F5	F5	0.966366
1237	SC118005	YWHAB	Homo sapiens tyrosine 3-monooxygenase/tryptophan 5-monooxygenase activation protein, beta polypeptide (YWHAB), transcript variant 1 as transfection-ready DNA	0.965018
1238	SC112904	GNB4	Homo sapiens guanine nucleotide binding protein (G protein), beta polypeptide 4 (GNB4) as transfection-ready DNA	0.964916
1239	SC126051	DDX43	Homo sapiens DEAD (Asp-Glu-Ala-Asp) box polypeptide 43 (DDX43) as transfection-ready DNA	0.962963
1240	SC113722	SLC4A1AP	SLC4A1AP (untagged)-Human solute carrier family 4 (anion exchanger), member 1, adaptor protein (SLC4A1AP)	0.962889
1241	SC316999	PROM1	PROM1	0.962596
1242	SC113775	APOC3	Homo sapiens apolipoprotein C-III (APOC3) as transfection-ready DNA	0.960674
1243	SC116992	MYO1E	MYO1E	0.96067
1244	SC123105	C21orf70	Homo sapiens chromosome 21 open reading frame 70 (C21orf70) as transfection-ready DNA	0.960392
1245	SC306680	P2RX2	P2RX2 (untagged)-Human purinergic receptor P2X, ligand-gated ion channel, 2 (P2RX2), transcript variant 1	0.960014
1246	SC123514	TTC9B	Homo sapiens hypothetical protein MGC33962 (cDNA clone MGC:33962 IMAGE:5303555), complete cds as transfection-ready DNA	0.95882
1247	SC111209	CDC42EP4	Homo sapiens CDC42 effector protein (Rho GTPase binding) 4 (CDC42EP4) as transfection-ready DNA	0.956985
1248	SC321733	CYP20A1	CYP20A1 (untagged)-Human cytochrome P450, family 20, subfamily A, polypeptide 1 (CYP20A1)	0.956505
1249	SC119970	QDPR	Homo sapiens quinoid dihydropteridine reductase (QDPR) as transfection-ready DNA	0.95648
1250	SC319454	CCM2	CCM2	0.955999
1251	SC119773	CD14	Homo sapiens CD14 molecule (CD14), transcript variant 1 as transfection-ready DNA	0.955427
1252	SC321375	DAB2	Homo sapiens disabled homolog 2, mitogen-responsive phosphoprotein (Drosophila) (DAB2) as transfection-ready DNA	0.954337
1253	SC310551	RHBDL2	RHBDL2 (untagged)-Human rhomboid, veinlet-like 2 (Drosophila) (RHBDL2)	0.954331
1254	SC111370	SIKE1	Homo sapiens suppressor of IKBKE 1 (SIKE1), transcript variant 2 as transfection-ready DNA	0.952867
1255	SC324221	OAS2	OAS2	0.948785
1256	SC108783	ZNF140	Homo sapiens zinc finger protein 140 (ZNF140) as transfection-ready DNA	0.948193
1257	SC126374	HVCN1	Homo sapiens hydrogen voltage-gated channel 1 (HVCN1), transcript variant 2 as transfection-ready DNA	0.944023
1258	SC100152	EFCAB11	EFCAB11	0.942552
1259	SC111594	ATP6V1G2	Homo sapiens ATPase, H+ transporting, lysosomal 13kDa, V1 subunit G2 (ATP6V1G2), transcript variant 1 as transfection-ready DNA	0.942221
1260	SC310054	NEDD4	NEDD4 (untagged)-Human neural precursor cell expressed, developmentally down-regulated 4 (NEDD4), transcript variant 1	0.941352
1261	SC109809	SYN2	SYN2	0.94095
1262	SC321599	GINS1	Homo sapiens GINS complex subunit 1 (Psf1 homolog) (GINS1) as transfection-ready DNA	0.940101
1263	SC117746	VAMP8	Homo sapiens vesicle-associated membrane protein 8 (endobrevin) (VAMP8) as transfection-ready DNA	0.940008
1264	SC111211	LDOC1	Homo sapiens leucine zipper, down-regulated in cancer 1 (LDOC1) as transfection-ready DNA	0.939972
1265	SC113350	PCDHAC2	Homo sapiens protocadherin alpha subfamily C, 2 (PCDHAC2), transcript variant 1 as transfection-ready DNA	0.936392
1266	SC319267	RITA1	RITA1	0.936136
1267	SC320732	PYCARD	Homo sapiens PYD and CARD domain containing (PYCARD), transcript variant 3 as transfection-ready DNA	0.935704
1268	SC117528	PTTG1	Homo sapiens pituitary tumor-transforming 1 (PTTG1) as transfection-ready DNA	0.935216
1269	SC120210	VIT	VIT (untagged)-Human vitrin (VIT), transcript variant 1	0.934842
1270	SC321321	RECQL	Homo sapiens RecQ protein-like (DNA helicase Q1-like) (RECQL), transcript variant 2 as transfection-ready DNA	0.934451
1271	SC118635	MTAP	Homo sapiens methylthioadenosine phosphorylase (MTAP) as transfection-ready DNA	0.934363
1272	SC117497	PRLHR	Homo sapiens prolactin releasing hormone receptor (PRLHR) as transfection-ready DNA	0.93327
1273	SC320364	KIAA1191	Homo sapiens KIAA1191 (KIAA1191), transcript variant 3 as transfection-ready DNA	0.931454
1274	SC115522	CHRM5	Homo sapiens cholinergic receptor, muscarinic 5 (CHRM5) as transfection-ready DNA	0.929124
1275	SC323742	MTHFD2	Homo sapiens methylenetetrahydrofolate dehydrogenase (NADP+ dependent) 2, methenyltetrahydrofolate cyclohydrolase (MTHFD2), nuclear gene encoding mitochondrial protein, transcript variant 1 as transfection-ready DNA	0.928413
1276	SC127561		(untagged)-Human hypothetical protein LOC202451 (LOC202451)	0.928113
1277	SC125711	ARL6IP4	Homo sapiens ADP-ribosylation-like factor 6 interacting protein 4, mRNA (cDNA clone MGC:814 IMAGE:3544177), complete cds as transfection-ready DNA	0.927574
1278	SC118176	SRI	Homo sapiens sorcin (SRI), transcript variant 1 as transfection-ready DNA	0.926348
1279	SC114112	CHRAC1	Homo sapiens chromatin accessibility complex 1 (CHRAC1), transcript variant 1 as transfection-ready DNA	0.925818
1280	SC107042	WWC1	WWC1	0.924695
1281	SC303241	TMPRSS15	TMPRSS15 (untagged)-Human transmembrane protease, serine 15 (TMPRSS15)	0.924638
1282	SC119305	CSTF1	Homo sapiens cleavage stimulation factor, 3' pre-RNA, subunit 1, 50kDa (CSTF1), transcript variant 2 as transfection-ready DNA	0.923868
1283	SC321629	PSMD5	Homo sapiens proteasome (prosome, macropain) 26S subunit, non-ATPase, 5 (PSMD5) as transfection-ready DNA	0.922843
1284	SC120051	CFI	CFI (untagged)-Human complement factor I (CFI)	0.922758
1285	SC115000	SERP1	Homo sapiens stress-associated endoplasmic reticulum protein 1 (SERP1) as transfection-ready DNA	0.921751
1286	SC321226	BAIAP2L1	Homo sapiens BAI1-associated protein 2-like 1 (BAIAP2L1) as transfection-ready DNA	0.921591
1287	SC303616	HIST1H1E	Homo sapiens histone cluster 1, H1e (HIST1H1E) as transfection-ready DNA	0.919989
1288	SC113310	WDR44	Homo sapiens WD repeat domain 44 (WDR44), transcript variant 1 as transfection-ready DNA	0.919669
1289	SC319074	COA3	COA3	0.919603
1290	SC116739	RQCD1	Homo sapiens RCD1 required for cell differentiation1 homolog (S. pombe) (RQCD1) as transfection-ready DNA	0.919136
1291	SC321456	TRAPPC12	TRAPPC12 (untagged)-Human tetratricopeptide repeat domain 15 (TTC15)	0.916699
1292	SC100778	TSHZ3	TSHZ3	0.915735
1293	SC106124	YIPF6	Homo sapiens, Similar to RIKEN cDNA A430107J06 gene, clone MGC:21416 IMAGE:4452699, complete cds as transfection-ready DNA	0.915566
1294	SC114016	ZCCHC2	ZCCHC2	0.915525
1295	SC116768	JUND	Homo sapiens jun D proto-oncogene (JUND) as transfection-ready DNA	0.914467
1296	SC306087	SLC7A13	SLC7A13	0.914329
1297	SC126218	ATP13A2	ATP13A2	0.913734
1298	SC113906	TMEM70	Homo sapiens transmembrane protein 70 (TMEM70), nuclear gene encoding mitochondrial protein, transcript variant 1 as transfection-ready DNA	0.912661
1299	SC104424	SLC30A2	Homo sapiens solute carrier family 30 (zinc transporter), member 2 (SLC30A2), transcript variant 2 as transfection-ready DNA	0.912515
1300	SC122698	PITX3	Homo sapiens paired-like homeodomain 3 (PITX3) as transfection-ready DNA	0.911924
1301	SC120496	CREB1	Homo sapiens cAMP responsive element binding protein 1 (CREB1), transcript variant B as transfection-ready DNA	0.911757
1302	SC305937	PPARGC1B	PPARGC1B (untagged)-Human peroxisome proliferator-activated receptor gamma, coactivator 1 beta (PPARGC1B), transcript variant 1	0.911519
1303	SC111332	LGR4	LGR4 (untagged)-Human leucine-rich repeat containing G protein-coupled receptor 4 (LGR4)	0.909331
1304	SC117255	AXIN2	AXIN2 (untagged)-Human axin 2 (AXIN2)	0.909331
1305	SC116094	TM9SF1	Homo sapiens transmembrane 9 superfamily member 1 (TM9SF1), transcript variant 1 as transfection-ready DNA	0.9093
1306	SC128256	HLA	Homo sapiens major histocompatibility complex, class II, DR beta 5 (HLA-DRB5) as transfection-ready DNA	0.908735
1307	SC101240	CD8A	Homo sapiens CD8a molecule (CD8A), transcript variant 2 as transfection-ready DNA	0.908141
1308	SC313055	TFEC	Homo sapiens transcription factor EC (TFEC), transcript variant 1 as transfection-ready DNA	0.907666
1309	SC110316	CCNDBP1	Homo sapiens cyclin D-type binding-protein 1 (CCNDBP1), transcript variant 1 as transfection-ready DNA	0.907632
1310	SC301899	RFPL4B	Homo sapiens ret finger protein-like 4B (RFPL4B) as transfection-ready DNA	0.907018
1311	SC116269	DYNC1LI2	Homo sapiens dynein, cytoplasmic 1, light intermediate chain 2 (DYNC1LI2) as transfection-ready DNA	0.905165
1312	SC321994	INSL3	Homo sapiens insulin-like 3 (Leydig cell) (INSL3) as transfection-ready DNA	0.903988
1313	SC323865	SLC39A4	SLC39A4	0.901688
1314	SC108256	FOXA1	Homo sapiens forkhead box A1 (FOXA1) as transfection-ready DNA	0.901254
1315	SC114415	ACTL6B	Homo sapiens actin-like 6B (ACTL6B) as transfection-ready DNA	0.900544
1316	SC111338	NHP2	Homo sapiens NHP2 ribonucleoprotein homolog (yeast) (NHP2), transcript variant 1 as transfection-ready DNA	0.899673
1317	SC321583	C16orf53	Homo sapiens chromosome 16 open reading frame 53 (C16orf53) as transfection-ready DNA	0.899544
1318	SC322730	VGF	VGF (untagged)-Human VGF nerve growth factor inducible (VGF)	0.897902
1319	SC115380	RPS6KC1	RPS6KC1	0.897681
1320	SC127716	PLIN2	Homo sapiens perilipin 2 (PLIN2) as transfection-ready DNA	0.896376
1321	SC116046	TRIM27	Homo sapiens tripartite motif-containing 27 (TRIM27) as transfection-ready DNA	0.895725
1322	SC320608	NMRK1	NMRK1 (untagged)-Human chromosome 9 open reading frame 95 (C9orf95), transcript variant 1	0.894474
1323	SC304687	FGF20	FGF20 (untagged)-Human fibroblast growth factor 20 (FGF20)	0.893012
1324	SC107927	PFN2	Homo sapiens profilin 2 (PFN2), transcript variant 1 as transfection-ready DNA	0.892678
1325	SC119866	PON1	Homo sapiens paraoxonase 1 (PON1) as transfection-ready DNA	0.892296
1326	SC118402	KLK6	Homo sapiens kallikrein-related peptidase 6 (KLK6), transcript variant A as transfection-ready DNA	0.891743
1327	SC113300	RBM47	RBM47	0.891591
1328	SC118689	LY6H	Homo sapiens lymphocyte antigen 6 complex, locus H (LY6H), transcript variant 1 as transfection-ready DNA	0.890078
1329	SC320678	LRRC1	LRRC1 (untagged)-Human leucine rich repeat containing 1 (LRRC1)	0.888544
1330	SC118359	RAD23B	Homo sapiens RAD23 homolog B (S. cerevisiae) (RAD23B) as transfection-ready DNA	0.888298
1331	SC127963	CEBPZ	CEBPZ (untagged)-Human CCAAT/enhancer binding protein (C/EBP), zeta (CEBPZ)	0.887362
1332	SC303348	ULK1	ULK1 (untagged)-Human unc-51-like kinase 1 (C. elegans) (ULK1)	0.885136
1333	SC101113	CYBA	Homo sapiens cytochrome b-245, alpha polypeptide (CYBA) as transfection-ready DNA	0.884587
1334	SC109079	CCR2	CCR2 (untagged)-ORIGENE UNIQUE VARIANT 1 of Human chemokine (C-C motif) receptor 2 (CCR2),	0.884585
1335	SC113501	FOXJ2	FOXJ2 (untagged)-Human forkhead box J2 (FOXJ2)	0.883327
1336	SC118670	MFAP2	Homo sapiens microfibrillar-associated protein 2 (MFAP2), transcript variant 2 as transfection-ready DNA	0.883222
1337	SC125653	MICALL2	Homo sapiens MICAL-like 2 (MICALL2), transcript variant 1 as transfection-ready DNA	0.882752
1338	SC116830	GLUD1	Homo sapiens glutamate dehydrogenase 1 (GLUD1), nuclear gene encoding mitochondrial protein as transfection-ready DNA	0.882063
1339	SC110109	BCL2L11	ORIGENE UNIQUE VARIANT 1 of Homo sapiens BCL2-like 11 (apoptosis facilitator) (BCL2L11), as transfection-ready DNA	0.880276
1340	SC122907	CLDN6	Homo sapiens claudin 6 (CLDN6) as transfection-ready DNA	0.879872
1341	SC116685	NKG7	Homo sapiens natural killer cell group 7 sequence (NKG7) as transfection-ready DNA	0.878578
1342	SC107985	C20orf7	Homo sapiens chromosome 20 open reading frame 7 (C20orf7), nuclear gene encoding mitochondrial protein, transcript variant 1 as transfection-ready DNA	0.876901
1343	SC310258	KLHL28	KLHL28 (untagged)-Human kelch-like 28 (Drosophila) (KLHL28)	0.875518
1344	SC115482	GCA	Homo sapiens grancalcin, EF-hand calcium binding protein (GCA) as transfection-ready DNA	0.875425
1345	SC324675	ZNF671	ZNF671 (untagged)-Human zinc finger protein 671 (ZNF671)	0.874313
1346	SC302418	NDEL1	Homo sapiens nudE nuclear distribution gene E homolog (A. nidulans)-like 1 (NDEL1), transcript variant 1 as transfection-ready DNA	0.874102
1347	SC111151	PGRMC2	Homo sapiens progesterone receptor membrane component 2 (PGRMC2) as transfection-ready DNA	0.874083
1348	SC116780	MYCN	Homo sapiens v-myc myelocytomatosis viral related oncogene, neuroblastoma derived (avian) (MYCN) as transfection-ready DNA	0.873243
1349	SC302555	KLHL7	KLHL7 (untagged)-Human kelch-like 7 (Drosophila) (KLHL7), transcript variant 1	0.873216
1350	SC127317	YWHAZ	Homo sapiens tyrosine 3-monooxygenase/tryptophan 5-monooxygenase activation protein, zeta polypeptide (YWHAZ), transcript variant 1 as transfection-ready DNA	0.872555
1351	SC125842	HYI	Homo sapiens hydroxypyruvate isomerase homolog (E. coli), mRNA (cDNA clone MGC:20767 IMAGE:4586546), complete cds as transfection-ready DNA	0.871544
1352	SC126480	LOC100128510	Homo sapiens mRNA similar to zinc finger protein 263 (cDNA clone MGC:59959 IMAGE:4137660), complete cds as transfection-ready DNA	0.87133
1353	SC108527	MORF4	Homo sapiens mortality factor 4 (MORF4) as transfection-ready DNA	0.870943
1354	SC319859	HSDL2	HSDL2 (untagged)-Human hydroxysteroid dehydrogenase like 2 (HSDL2), transcript variant 1	0.870818
1355	SC126204	NPPB	Homo sapiens natriuretic peptide precursor B (NPPB) as transfection-ready DNA	0.869648
1356	SC320290	TMEM176A	Homo sapiens transmembrane protein 176A (TMEM176A) as transfection-ready DNA	0.869639
1357	SC319707	ATP6V1C1	Homo sapiens ATPase, H+ transporting, lysosomal 42kDa, V1 subunit C1 (ATP6V1C1) as transfection-ready DNA	0.86911
1358	SC122606	ARL2	Homo sapiens ADP-ribosylation factor-like 2 (ARL2) as transfection-ready DNA	0.868918
1359	SC119799	IFNAR1	Homo sapiens interferon (alpha, beta and omega) receptor 1 (IFNAR1) as transfection-ready DNA	0.867126
1360	SC321098	NPRL2	NPRL2 (untagged)-Human nitrogen permease regulator-like 2 (S. cerevisiae) (NPRL2)	0.866838
1361	SC119578	RPL12	Homo sapiens ribosomal protein L12 (RPL12) as transfection-ready DNA	0.866683
1362	SC117791	TP63	ORIGENE UNIQUE VARIANT 1 of Homo sapiens tumor protein p63 (TP63), as transfection-ready DNA	0.866408
1363	SC112429	ARV1	Homo sapiens ARV1 homolog (S. cerevisiae) (ARV1) as transfection-ready DNA	0.866365
1364	SC321934	NDNL2	Homo sapiens necdin-like 2 (NDNL2) as transfection-ready DNA	0.864602
1365	SC120271	CLEC4D	Homo sapiens C-type lectin domain family 4, member D (CLEC4D) as transfection-ready DNA	0.864164
1366	SC320187	ALDH3A2	ALDH3A2 (untagged)-Human aldehyde dehydrogenase 3 family, member A2 (ALDH3A2), transcript variant 1	0.863758
1367	SC320259	EXOSC2	Homo sapiens exosome component 2 (EXOSC2) as transfection-ready DNA	0.863115
1368	SC324506	ZC3H15	ZC3H15 (untagged)-Human zinc finger CCCH-type containing 15 (ZC3H15)	0.863109
1369	SC107689	RNF13	Homo sapiens ring finger protein 13 (RNF13), transcript variant 3 as transfection-ready DNA	0.862623
1370	SC321478	CLDND1	Homo sapiens claudin domain containing 1 (CLDND1), transcript variant 2 as transfection-ready DNA	0.862052
1371	SC112458	CSH2	Homo sapiens chorionic somatomammotropin hormone 2 (CSH2), transcript variant 3 as transfection-ready DNA	0.861673
1372	SC127734	LRRC8A	Homo sapiens leucine rich repeat containing 8 family, member A (LRRC8A), transcript variant 2 as transfection-ready DNA	0.861405
1373	SC125750	RD3	Homo sapiens retinal degeneration 3 (RD3), transcript variant 1 as transfection-ready DNA	0.861142
1374	SC321667	UGDH	Homo sapiens UDP-glucose 6-dehydrogenase (UGDH), transcript variant 1 as transfection-ready DNA	0.859745
1375	SC122509	C9orf11	Homo sapiens chromosome 9 open reading frame 11 (cDNA clone MGC:22241 IMAGE:3935423), complete cds as transfection-ready DNA	0.859279
1376	SC118413	PSMA5	Homo sapiens proteasome (prosome, macropain) subunit, alpha type, 5 (PSMA5) as transfection-ready DNA	0.856034
1377	SC109842	TPD52L2	Homo sapiens tumor protein D52-like 2 (TPD52L2), transcript variant 5 as transfection-ready DNA	0.855674
1378	SC120658	CANT1	Homo sapiens calcium activated nucleotidase 1 (CANT1), transcript variant 1 as transfection-ready DNA	0.854732
1379	SC123027	ZNF414	Homo sapiens zinc finger protein 414 (ZNF414), transcript variant 2 as transfection-ready DNA	0.854377
1380	SC118362	PTPN12	Homo sapiens protein tyrosine phosphatase, non-receptor type 12 (PTPN12), transcript variant 1 as transfection-ready DNA	0.852582
1381	SC107656	FGFR2	Homo sapiens, Similar to fibroblast growth factor receptor 2 (bacteria-expressed kinase, keratinocyte growth factor receptor, craniofacial dysostosis 1, Crouzon syndrome, Pfeiffer syndrome, Jackson-We as transfection-ready DNA	0.852529
1382	SC110027	SEC22C	Homo sapiens SEC22 vesicle trafficking protein homolog C (S. cerevisiae) (SEC22C), transcript variant 2 as transfection-ready DNA	0.85225
1383	SC115717	CLTA	Homo sapiens clathrin, light chain A (CLTA), transcript variant 2 as transfection-ready DNA	0.850306
1384	SC124553	DTNB	Homo sapiens dystrobrevin, beta (DTNB), transcript variant 4 as transfection-ready DNA	0.849712
1385	SC126735	EGLN1	EGLN1	0.849581
1386	SC119685	CYP27A1	Homo sapiens cytochrome P450, family 27, subfamily A, polypeptide 1 (CYP27A1), nuclear gene encoding mitochondrial protein as transfection-ready DNA	0.849454
1387	SC122099	KCNQ5	KCNQ5 (untagged)-Human potassium voltage-gated channel, KQT-like subfamily, member 5 (KCNQ5), transcript variant 1	0.84932
1388	SC111557	C6orf1	Homo sapiens chromosome 6 open reading frame 1 (C6orf1), transcript variant 1 as transfection-ready DNA	0.848247
1389	SC108397	N4BP2	N4BP2	0.847625
1390	SC104603	FAM126A	Homo sapiens family with sequence similarity 126, member A (FAM126A) as transfection-ready DNA	0.846104
1391	SC112512	MLF1	Homo sapiens myeloid leukemia factor 1 (MLF1), transcript variant 1 as transfection-ready DNA	0.845962
1392	SC118727	KRT8	Homo sapiens keratin 8 (KRT8) as transfection-ready DNA	0.845173
1393	SC117327	NCAM2	Homo sapiens neural cell adhesion molecule 2 (NCAM2) as transfection-ready DNA	0.844803
1394	SC128151	POLI	ORIGENE UNIQUE VARIANT 1 of Homo sapiens polymerase (DNA directed) iota (POLI) as transfection-ready DNA	0.844759
1395	SC310781	MAP9	MAP9 (untagged)-Human microtubule-associated protein 9 (MAP9)	0.844372
1396	SC101669	MRPS27	Homo sapiens mitochondrial ribosomal protein S27 (MRPS27), nuclear gene encoding mitochondrial protein as transfection-ready DNA	0.843507
1397	SC321400	UQCRC2	Homo sapiens ubiquinol-cytochrome c reductase core protein II (UQCRC2), nuclear gene encoding mitochondrial protein as transfection-ready DNA	0.843245
1398	SC118348	RAB2A	Homo sapiens RAB2A, member RAS oncogene family (RAB2A) as transfection-ready DNA	0.84259
1399	SC127872	CLN5	CLN5 (untagged)-Human ceroid-lipofuscinosis, neuronal 5 (CLN5)	0.842368
1400	SC107680	SH3BGRL3	Homo sapiens SH3 domain binding glutamic acid-rich protein like 3 (SH3BGRL3) as transfection-ready DNA	0.842203
1401	SC320222	IFI35	Homo sapiens interferon-induced protein 35 (IFI35) as transfection-ready DNA	0.841538
1402	SC324272	FAM110D	FAM110D	0.84075
1403	SC109429	MEN1	MEN1	0.840227
1404	SC111529	HIPK4	Homo sapiens homeodomain interacting protein kinase 4 (HIPK4) as transfection-ready DNA	0.83869
1405	SC126418	HOXC8	Homo sapiens homeobox C8 (HOXC8) as transfection-ready DNA	0.837424
1406	SC320256	NUCB1	Homo sapiens nucleobindin 1 (NUCB1) as transfection-ready DNA	0.836945
1407	SC114082	TRIM44	Homo sapiens tripartite motif-containing 44 (TRIM44) as transfection-ready DNA	0.836688
1408	SC321074	CCDC34	Homo sapiens coiled-coil domain containing 34 (CCDC34), transcript variant 2 as transfection-ready DNA	0.834559
1409	SC319671	GSTT1	Homo sapiens glutathione S-transferase theta 1 (GSTT1) as transfection-ready DNA	0.834476
1410	SC321041	SPTSSB	SPTSSB	0.834162
1411	SC109101	CREM	Homo sapiens cAMP responsive element modulator (CREM), transcript variant 7 as transfection-ready DNA	0.832927
1412	SC324272	GRRP1	Homo sapiens glycine/arginine rich protein 1 (GRRP1) as transfection-ready DNA	0.831989
1413	SC324238	KLF17	KLF17 (untagged)-Human Kruppel-like factor 17 (KLF17)	0.831612
1414	SC109645	PSMD10	Homo sapiens proteasome (prosome, macropain) 26S subunit, non-ATPase, 10 (PSMD10), transcript variant 2 as transfection-ready DNA	0.831178
1415	SC321322	FAM127A	Homo sapiens family with sequence similarity 127, member A (FAM127A) as transfection-ready DNA	0.830444
1416	SC116681	MYF5	ORIGENE UNIQUE VARIANT 1 of Homo sapiens myogenic factor 5 (MYF5) as transfection-ready DNA	0.829993
1417	SC107293	MRPL21	Homo sapiens mitochondrial ribosomal protein L21 (MRPL21), nuclear gene encoding mitochondrial protein, transcript variant 4 as transfection-ready DNA	0.829308
1418	SC119581	PDE1B	ORIGENE UNIQUE VARIANT 1 of Homo sapiens phosphodiesterase 1B, calmodulin-dependent (PDE1B), as transfection-ready DNA	0.829279
1419	SC303314	HMGA2	Homo sapiens high mobility group AT-hook 2 (HMGA2), transcript variant 2 as transfection-ready DNA	0.829026
1420	SC118691	TACSTD2	Homo sapiens tumor-associated calcium signal transducer 2 (TACSTD2) as transfection-ready DNA	0.828817
1421	SC120657	LEO1	Homo sapiens Leo1, Paf1/RNA polymerase II complex component, homolog (S. cerevisiae) (LEO1) as transfection-ready DNA	0.828574
1422	SC117939	ZNF177	Homo sapiens zinc finger protein 177 (ZNF177), transcript variant 3 as transfection-ready DNA	0.827545
1423	SC122057	KCNJ13	ORIGENE UNIQUE VARIANT 1 of Homo sapiens potassium inwardly-rectifying channel, subfamily J, member 13 (KCNJ13), as transfection-ready DNA	0.82678
1424	SC100255	ZFYVE27	ZFYVE27	0.825976
1425	SC321738	PLSCR1	Homo sapiens phospholipid scramblase 1 (PLSCR1) as transfection-ready DNA	0.82491
1426	SC319243	PPP1R3C	Homo sapiens protein phosphatase 1, regulatory (inhibitor) subunit 3C (PPP1R3C) as transfection-ready DNA	0.824822
1427	SC114740	SCAF8	SCAF8	0.824183
1428	SC309163	KCNQ2	KCNQ2 (untagged)-Human potassium voltage-gated channel, KQT-like subfamily, member 2 (KCNQ2), transcript variant 1	0.824087
1429	SC116601	SLC6A8	Homo sapiens solute carrier family 6 (neurotransmitter transporter, creatine), member 8 (SLC6A8), transcript variant 1 as transfection-ready DNA	0.824
1430	SC123825	MMP10	Homo sapiens matrix metallopeptidase 10 (stromelysin 2) (MMP10) as transfection-ready DNA	0.823284
1431	SC100887	ADGRG5	ADGRG5	0.821973
1432	SC324679	PARVG	PARVG (untagged)-Human parvin, gamma (PARVG), transcript variant 1	0.821267
1433	SC321851	LKAAEAR1	LKAAEAR1	0.821171
1434	SC319108	SPX	SPX	0.82112
1435	SC112847	ZNF711	ZNF711 (untagged)-Human zinc finger protein 711 (ZNF711)	0.820201
1436	SC319623	LMF2	LMF2	0.819563
1437	SC320567	C17orf75	C17orf75 (untagged)-Human chromosome 17 open reading frame 75 (C17orf75)	0.818291
1438	SC125453	ARHGAP6	ARHGAP6	0.817618
1439	SC122718	NOG	Homo sapiens noggin (NOG) as transfection-ready DNA	0.817023
1440	SC109614	PKIA	Homo sapiens protein kinase (cAMP-dependent, catalytic) inhibitor alpha (PKIA), transcript variant 7 as transfection-ready DNA	0.816832
1441	SC320962	PSG9	PSG9 (untagged)-Human pregnancy specific beta-1-glycoprotein 9 (PSG9)	0.816289
1442	SC116973	TPD52	Homo sapiens tumor protein D52 (TPD52), transcript variant 3 as transfection-ready DNA	0.813046
1443	SC118345	RFC2	Homo sapiens replication factor C (activator 1) 2, 40kDa (RFC2), transcript variant 2 as transfection-ready DNA	0.812657
1444	SC120177	RBP7	Homo sapiens retinol binding protein 7, cellular (RBP7) as transfection-ready DNA	0.812264
1445	SC122994	URM1	Homo sapiens ubiquitin related modifier 1 homolog (S. cerevisiae) (URM1), transcript variant 1 as transfection-ready DNA	0.811907
1446	SC321683	SNTA1	Homo sapiens syntrophin, alpha 1 (dystrophin-associated protein A1, 59kDa, acidic component) (SNTA1) as transfection-ready DNA	0.811603
1447	SC120073	FXN	Homo sapiens frataxin (FXN), nuclear gene encoding mitochondrial protein, transcript variant 1 as transfection-ready DNA	0.811201
1448	SC123980	P2RX3	Homo sapiens purinergic receptor P2X, ligand-gated ion channel, 3 (P2RX3) as transfection-ready DNA	0.811148
1449	SC122798	HSD17B8	Homo sapiens hydroxysteroid (17-beta) dehydrogenase 8 (HSD17B8) as transfection-ready DNA	0.809476
1450	SC322484	PRELID2	Homo sapiens PRELI domain containing 2 (PRELID2), transcript variant 3 as transfection-ready DNA	0.808713
1451	SC107008	SF3B14	Homo sapiens splicing factor 3B, 14 kDa subunit (SF3B14) as transfection-ready DNA	0.806883
1452	SC118548	PEBP1	Homo sapiens phosphatidylethanolamine binding protein 1 (PEBP1) as transfection-ready DNA	0.805374
1453	SC115547	BACE1	Homo sapiens beta-site APP-cleaving enzyme 1 (BACE1), transcript variant a as transfection-ready DNA	0.804976
1454	SC321953	RBPJ	RBPJ	0.804877
1455	SC118427	PSMC6	PSMC6	0.803664
1456	SC100061	UBQLNL	Homo sapiens ubiquilin-like (UBQLNL) as transfection-ready DNA	0.803403
1457	SC320355	C5orf22	C5orf22 (untagged)-Human chromosome 5 open reading frame 22 (C5orf22)	0.803327
1458	SC111872	CLEC12A	Homo sapiens C-type lectin domain family 12, member A (CLEC12A), transcript variant 1 as transfection-ready DNA	0.802506
1459	SC115762	MAGED1	Homo sapiens melanoma antigen family D, 1 (MAGED1), transcript variant 2 as transfection-ready DNA	0.801914
1460	SC319561	CEBPB	Homo sapiens CCAAT/enhancer binding protein (C/EBP), beta (CEBPB) as transfection-ready DNA	0.801814
1461	SC126166	C3orf52	Homo sapiens chromosome 3 open reading frame 52 (C3orf52), transcript variant 2 as transfection-ready DNA	0.801795
1462	SC117560	CCL15	Homo sapiens chemokine (C-C motif) ligand 15 (CCL15), transcript variant 2 as transfection-ready DNA	0.801412
1463	SC115010	TRAPPC3	Homo sapiens trafficking protein particle complex 3 (TRAPPC3) as transfection-ready DNA	0.801325
1464	SC110914	GTF2B	Homo sapiens general transcription factor IIB (GTF2B) as transfection-ready DNA	0.801012
1465	SC321607	TRAP1	Homo sapiens TNF receptor-associated protein 1 (TRAP1) as transfection-ready DNA	0.800346
1466	SC109308	HNRNPA1	Homo sapiens heterogeneous nuclear ribonucleoprotein A1 (HNRNPA1), transcript variant 1 as transfection-ready DNA	0.799678
1467	SC117553	AGT	Homo sapiens angiotensinogen (serpin peptidase inhibitor, clade A, member 8) (AGT) as transfection-ready DNA	0.79894
1468	SC116137	COG5	COG5 (untagged)-Human component of oligomeric golgi complex 5 (COG5), transcript variant 1	0.798795
1469	SC321952	C8orf82	C8orf82	0.797517
1470	SC115386	SEMA3E	SEMA3E (untagged)-Human sema domain, immunoglobulin domain (Ig), short basic domain, secreted, (semaphorin) 3E (SEMA3E), transcript variant 1	0.795428
1471	SC107014	HNRNPU	HNRNPU (untagged)-Human heterogeneous nuclear ribonucleoprotein U (scaffold attachment factor A) (HNRNPU), transcript variant 1	0.795292
1472	SC100856	LPCAT4	LPCAT4	0.794587
1473	SC116227	PIK3CA	PIK3CA (untagged)-Human phosphoinositide-3-kinase, catalytic, alpha polypeptide (PIK3CA)	0.79281
1474	SC115191	MRPS18B	Homo sapiens mitochondrial ribosomal protein S18B (MRPS18B), nuclear gene encoding mitochondrial protein as transfection-ready DNA	0.792762
1475	SC322751	NSMF	NSMF	0.790566
1476	SC111097	USP10	Homo sapiens ubiquitin specific peptidase 10 (USP10) as transfection-ready DNA	0.788372
1477	SC119596	KITLG	Homo sapiens KIT ligand (KITLG), transcript variant b as transfection-ready DNA	0.788324
1478	SC321572	POLR3GL	Homo sapiens polymerase (RNA) III (DNA directed) polypeptide G (32kD)-like (POLR3GL) as transfection-ready DNA	0.788258
1479	SC321946	DCAF11	Homo sapiens DDB1 and CUL4 associated factor 11 (DCAF11), transcript variant 1 as transfection-ready DNA	0.787523
1480	SC303068	CD79A	Homo sapiens CD79a molecule, immunoglobulin-associated alpha (CD79A), transcript variant 1 as transfection-ready DNA	0.787127
1481	SC320568	RBFOX2	RBFOX2 (untagged)-Human RNA binding protein, fox-1 homolog (C. elegans) 2 (RBFOX2), transcript variant 1	0.787034
1482	SC108565	ARIH2	Homo sapiens ariadne homolog 2 (Drosophila) (ARIH2) as transfection-ready DNA	0.786202
1483	SC107064	PRMT10	Homo sapiens protein arginine methyltransferase 10 (putative) (PRMT10) as transfection-ready DNA	0.784848
1484	SC123916	KCNA4	KCNA4 (untagged)-Human potassium voltage-gated channel, shaker-related subfamily, member 4 (KCNA4)	0.784497
1485	SC124291	H2AFV	Homo sapiens H2A histone family, member V (H2AFV), transcript variant 2 as transfection-ready DNA	0.783766
1486	SC111937	PPIA	Homo sapiens peptidylprolyl isomerase A (cyclophilin A) (PPIA) as transfection-ready DNA	0.782951
1487	SC100130	TMEM170A	Homo sapiens transmembrane protein 170A (TMEM170A) as transfection-ready DNA	0.782053
1488	SC115803	MTERF	MTERF (untagged)-Human mitochondrial transcription termination factor (MTERF), nuclear gene encoding mitochondrial protein	0.781926
1489	SC127279	SRFBP1	Homo sapiens serum response factor binding protein 1 (SRFBP1) as transfection-ready DNA	0.780419
1490	SC122329	IKZF2	Homo sapiens zinc finger protein, subfamily 1A, 2 (Helios) (cDNA clone MGC:34330 IMAGE:4540576), complete cds as transfection-ready DNA	0.780173
1491	SC320191	MOV10	Homo sapiens Mov10, Moloney leukemia virus 10, homolog (mouse) (MOV10), transcript variant 1 as transfection-ready DNA	0.779146
1492	SC125513	BAG4	Homo sapiens BCL2-associated athanogene 4 (BAG4) as transfection-ready DNA	0.778679
1493	SC108567	LGALS2	Homo sapiens lectin, galactoside-binding, soluble, 2 (LGALS2) as transfection-ready DNA	0.776002
1494	SC119573	RPL7	Homo sapiens ribosomal protein L7 (RPL7) as transfection-ready DNA	0.775655
1495	SC117537	GMFB	Homo sapiens glia maturation factor, beta (GMFB) as transfection-ready DNA	0.775466
1496	SC119884	MYL2	Homo sapiens myosin, light chain 2, regulatory, cardiac, slow (MYL2) as transfection-ready DNA	0.773843
1497	SC126691	C9orf123	ORIGENE UNIQUE VARIANT 1 of Homo sapiens, Similar to RIKEN cDNA 3110001D03 gene, clone MGC:4730 IMAGE:3535614, as transfection-ready DNA	0.773647
1498	SC319319	R3HDM4	R3HDM4	0.773514
1499	SC320333	TMEM45B	TMEM45B (untagged)-Human transmembrane protein 45B (TMEM45B)	0.773377
1500	SC104250	TM4SF1	Homo sapiens, transmembrane 4 superfamily member 1, clone MGC:32762 IMAGE:4618019, complete cds as transfection-ready DNA	0.772965
1501	SC108672	TBC1D5	Homo sapiens TBC1 domain family, member 5 (TBC1D5), transcript variant 2 as transfection-ready DNA	0.77283
1502	SC119625	GABRA4	Homo sapiens gamma-aminobutyric acid (GABA) A receptor, alpha 4 (GABRA4) as transfection-ready DNA	0.772533
1503	SC321378	PAF1	Homo sapiens Paf1, RNA polymerase II associated factor, homolog (S. cerevisiae) (PAF1) as transfection-ready DNA	0.772449
1504	SC119806	GC	Homo sapiens group-specific component (vitamin D binding protein) (GC) as transfection-ready DNA	0.772315
1505	SC108765	IL10RA	Homo sapiens interleukin 10 receptor, alpha (IL10RA), transcript variant 1 as transfection-ready DNA	0.77109
1506	SC127573	CCDC174	CCDC174	0.771063
1507	SC100375	BRINP2	BRINP2	0.770014
1508	SC117336	GOLGB1	GOLGB1	0.769984
1509	SC117688	GMPS	GMPS (untagged)-Human guanine monphosphate synthetase (GMPS)	0.769671
1510	SC117324	MYBPC2	MYBPC2 (untagged)-Human myosin binding protein C, fast type (MYBPC2)	0.769646
1511	SC104457	ZNF629	ZNF629	0.768185
1512	SC127174	CTBP2	CTBP2 (untagged)-Human C-terminal binding protein 2 (CTBP2), transcript variant 1	0.767967
1513	SC320543	PTOV1	PTOV1 (untagged)-Human prostate tumor overexpressed 1 (PTOV1)	0.767745
1514	SC306092	A1CF	A1CF	0.766171
1515	SC303502	POU4F2	POU4F2 (untagged)-Human POU class 4 homeobox 2 (POU4F2)	0.766148
1516	SC116993	MYO6	MYO6 (untagged)-Human myosin VI (MYO6)	0.766095
1517	SC300179	CALHM1	CALHM1 (untagged)-Human calcium homeostasis modulator 1 (CALHM1)	0.765848
1518	SC126782	KRAS	Homo sapiens v-Ki-ras2 Kirsten rat sarcoma viral oncogene homolog (KRAS), transcript variant a as transfection-ready DNA	0.765676
1519	SC123568	CTNNA3	CTNNA3 (untagged)-Homo sapiens, Similar to alpha-catenin-like protein, clone MGC:26194 IMAGE:4823848, complete cds	0.765664
1520	SC126130	PHACTR4	Homo sapiens phosphatase and actin regulator 4, mRNA (cDNA clone MGC:34186 IMAGE:4422413), complete cds as transfection-ready DNA	0.765508
1521	SC321710	CA1	Homo sapiens carbonic anhydrase I (CA1), transcript variant 2 as transfection-ready DNA	0.764898
1522	SC109604	PPP1R8	Homo sapiens protein phosphatase 1, regulatory (inhibitor) subunit 8 (PPP1R8), transcript variant 2 as transfection-ready DNA	0.764696
1523	SC119712	AMY2A	Homo sapiens amylase, alpha 2A (pancreatic) (AMY2A) as transfection-ready DNA	0.764032
1524	SC123186	TMED6	Homo sapiens transmembrane emp24 protein transport domain containing 6 (TMED6) as transfection-ready DNA	0.763479
1525	SC124653	RAB27A	Homo sapiens RAB27A, member RAS oncogene family (RAB27A), transcript variant 3 as transfection-ready DNA	0.763414
1526	SC127341	RAP2C	ORIGENE UNIQUE VARIANT 1 of Homo sapiens RAP2C, member of RAS oncogene family (RAP2C) as transfection-ready DNA	0.762727
1527	SC108218	GFRA2	Homo sapiens GDNF family receptor alpha 2 (GFRA2), transcript variant 1 as transfection-ready DNA	0.761894
1528	SC321746	RIMKLB	Homo sapiens ribosomal modification protein rimK-like family member B (RIMKLB) as transfection-ready DNA	0.761066
1529	SC320204	GRHPR	Homo sapiens glyoxylate reductase/hydroxypyruvate reductase (GRHPR) as transfection-ready DNA	0.76039
1530	SC116635	RGS4	Homo sapiens regulator of G-protein signaling 4 (RGS4), transcript variant 2 as transfection-ready DNA	0.7601
1531	SC124531	TRIM13	Homo sapiens tripartite motif-containing 13 (TRIM13), transcript variant 2 as transfection-ready DNA	0.758755
1532	SC124388	PRDX5	Homo sapiens peroxiredoxin 5 (PRDX5), nuclear gene encoding mitochondrial protein, transcript variant 3 as transfection-ready DNA	0.758689
1533	SC108239	C9orf72	Homo sapiens chromosome 9 open reading frame 72 (C9orf72), transcript variant 2 as transfection-ready DNA	0.758539
1534	SC108296	COPB1	Homo sapiens coatomer protein complex, subunit beta 1 (COPB1), transcript variant 1 as transfection-ready DNA	0.75841
1535	SC127636	MSRB2	Homo sapiens methionine sulfoxide reductase B2 (MSRB2) as transfection-ready DNA	0.757492
1536	SC322044	SPATA9	Homo sapiens spermatogenesis associated 9 (SPATA9) as transfection-ready DNA	0.757431
1537	SC322786	CCDC167	CCDC167	0.757191
1538	SC117581	DDIT3	Homo sapiens DNA-damage-inducible transcript 3 (DDIT3) as transfection-ready DNA	0.756145
1539	SC319571	RAB20	Homo sapiens RAB20, member RAS oncogene family (RAB20) as transfection-ready DNA	0.755551
1540	SC118382	PSMD7	Homo sapiens proteasome (prosome, macropain) 26S subunit, non-ATPase, 7 (PSMD7) as transfection-ready DNA	0.755542
1541	SC127982	PPP1CB	Homo sapiens protein phosphatase 1, catalytic subunit, beta isozyme (PPP1CB), transcript variant 3 as transfection-ready DNA	0.755008
1542	SC106185	GPSM1	Homo sapiens activator of G-protein signaling 3 (cDNA clone MGC:29669 IMAGE:5021010), complete cds as transfection-ready DNA	0.753362
1543	SC304222	NRXN2	NRXN2	0.752628
1544	SC109861	UBE2D3	Homo sapiens ubiquitin-conjugating enzyme E2D 3 (UBC4/5 homolog, yeast) (UBE2D3), transcript variant 4 as transfection-ready DNA	0.751384
1545	SC107389	FAM217B	FAM217B	0.751114
1546	SC125682	CCDC110	Homo sapiens coiled-coil domain containing 110 (CCDC110), transcript variant 1 as transfection-ready DNA	0.75099
1547	SC323550	LATS2	LATS2 (untagged)-Kinase deficient mutant (K697M) of Human LATS, large tumor suppressor, homolog 2 (Drosophila) (LATS2)	0.750816
1548	SC125979	CPA2	Homo sapiens carboxypeptidase A2 (pancreatic), mRNA (cDNA clone MGC:12327 IMAGE:3949984), complete cds as transfection-ready DNA	0.750389
1549	SC316041	SIRPB1	Homo sapiens signal-regulatory protein beta 1 (SIRPB1), transcript variant 2 as transfection-ready DNA	0.749772
1550	SC127768	CAPS2	CAPS2	0.749658
1551	SC119246	EMP3	Homo sapiens epithelial membrane protein 3 (EMP3) as transfection-ready DNA	0.74827
1552	SC128040	PNKP	Homo sapiens polynucleotide kinase 3'-phosphatase (PNKP) as transfection-ready DNA	0.748242
1553	SC114846	SNX17	Homo sapiens sorting nexin 17 (SNX17) as transfection-ready DNA	0.747694
1554	SC124393	APOL3	Homo sapiens apolipoprotein L, 3 (APOL3), transcript variant alpha/c as transfection-ready DNA	0.74759
1555	SC304450	PAX5	PAX5 (untagged)-Human paired box 5 (PAX5)	0.746064
1556	SC115158	TRPS1	TRPS1	0.745683
1557	SC128286	NCR2	Homo sapiens natural cytotoxicity triggering receptor 2 (NCR2) as transfection-ready DNA	0.745646
1558	SC112182	ACSS3	Homo sapiens acyl-CoA synthetase short-chain family member 3 (ACSS3) as transfection-ready DNA	0.745625
1559	SC124841	ST6GAL1	Homo sapiens ST6 beta-galactosamide alpha-2,6-sialyltranferase 1 (ST6GAL1), transcript variant 3 as transfection-ready DNA	0.745275
1560	SC124855	ADPRM	ADPRM	0.745193
1561	SC112983	UGT2B4	Homo sapiens UDP glucuronosyltransferase 2 family, polypeptide B4 (UGT2B4) as transfection-ready DNA	0.745113
1562	SC118058	NR2C2	NR2C2 (untagged)-Human nuclear receptor subfamily 2, group C, member 2 (NR2C2)	0.744839
1563	SC100729	POC1B	POC1B	0.744731
1564	SC123018	ZMYND12	Homo sapiens zinc finger, MYND-type containing 12 (ZMYND12), transcript variant 1 as transfection-ready DNA	0.744596
1565	SC111360	CELF4	Homo sapiens CUGBP, Elav-like family member 4 (CELF4), transcript variant 1 as transfection-ready DNA	0.744571
1566	SC321573	PXMP4	Homo sapiens peroxisomal membrane protein 4, 24kDa (PXMP4), transcript variant 1 as transfection-ready DNA	0.744512
1567	SC115485	GNG3	Homo sapiens guanine nucleotide binding protein (G protein), gamma 3 (GNG3) as transfection-ready DNA	0.744404
1568	SC111255	HOOK2	Homo sapiens hook homolog 2 (Drosophila) (HOOK2), transcript variant 1 as transfection-ready DNA	0.743877
1569	SC127364	FBXO38	Homo sapiens F-box protein 38 (FBXO38), transcript variant 1 as transfection-ready DNA	0.743564
1570	SC114062	KCTD9	Homo sapiens potassium channel tetramerisation domain containing 9 (KCTD9) as transfection-ready DNA	0.743355
1571	SC320134	FBXO44	Homo sapiens F-box protein 44 (FBXO44), transcript variant 2 as transfection-ready DNA	0.74334
1572	SC312642	TNFSF13	Homo sapiens tumor necrosis factor (ligand) superfamily, member 13 (TNFSF13), transcript variant alpha as transfection-ready DNA	0.743069
1573	SC321332	TSSC1	Homo sapiens tumor suppressing subtransferable candidate 1 (TSSC1) as transfection-ready DNA	0.741807
1574	SC321462	PROCR	Homo sapiens protein C receptor, endothelial (PROCR) as transfection-ready DNA	0.740741
1575	SC116965	RAD23A	Homo sapiens RAD23 homolog A (S. cerevisiae) (RAD23A) as transfection-ready DNA	0.740622
1576	SC321574	DBNDD1	Homo sapiens dysbindin (dystrobrevin binding protein 1) domain containing 1 (DBNDD1), transcript variant 2 as transfection-ready DNA	0.74051
1577	SC117847	CGGBP1	Homo sapiens CGG triplet repeat binding protein 1 (CGGBP1), transcript variant 2 as transfection-ready DNA	0.740442
1578	SC111545	POLR3H	Homo sapiens polymerase (RNA) III (DNA directed) polypeptide H (22.9kD) (POLR3H), transcript variant 1 as transfection-ready DNA	0.740353
1579	SC117150	MAGI1	MAGI1	0.740068
1580	SC119023	CDH11	Homo sapiens cadherin 11, type 2, OB-cadherin (osteoblast) (CDH11) as transfection-ready DNA	0.739985
1581	SC115355	STAT5B	Homo sapiens signal transducer and activator of transcription 5B (STAT5B) as transfection-ready DNA	0.738585
1582	SC105456	SSFA2	Homo sapiens, Similar to sperm specific antigen 2, clone MGC:26965 IMAGE:4823606, complete cds as transfection-ready DNA	0.737135
1583	SC100294	SNORD22	Homo sapiens small nucleolar RNA, C/D box 22 (SNORD22), small nucleolar RNA as transfection-ready DNA	0.736285
1584	SC100094	SDR42E1	SDR42E1	0.735189
1585	SC125837	SMR3B	Homo sapiens submaxillary gland androgen regulated protein 3B (SMR3B) as transfection-ready DNA	0.735032
1586	SC104163	GINS2	Homo sapiens GINS complex subunit 2 (Psf2 homolog) (GINS2) as transfection-ready DNA	0.732762
1587	SC117330	AGA	Homo sapiens aspartylglucosaminidase (AGA), transcript variant 1 as transfection-ready DNA	0.73265
1588	SC320514	GPT2	GPT2 (untagged)-Human glutamic pyruvate transaminase (alanine aminotransferase) 2 (GPT2), transcript variant 1	0.732633
1589	SC125724	PRM2	Homo sapiens protamine 2 (PRM2) as transfection-ready DNA	0.732529
1590	SC118868	GAP43	Homo sapiens growth associated protein 43 (GAP43), transcript variant 2 as transfection-ready DNA	0.732106
1591	SC124047	ADIPOQ	Homo sapiens adiponectin, C1Q and collagen domain containing (ADIPOQ), transcript variant 2 as transfection-ready DNA	0.732059
1592	SC308717	COL3A1	COL3A1 (untagged)-Human collagen, type III, alpha 1 (COL3A1)	0.731787
1593	SC304865	CHD8	CHD8	0.731419
1594	SC117367	EXTL1	Homo sapiens exostoses (multiple)-like 1 (EXTL1) as transfection-ready DNA	0.731353
1595	SC108844	DDX17	Homo sapiens DEAD (Asp-Glu-Ala-Asp) box polypeptide 17 (DDX17), transcript variant 1 as transfection-ready DNA	0.731148
1596	SC108615	WDR41	Homo sapiens WD repeat domain 41 (WDR41) as transfection-ready DNA	0.730833
1597	SC321435	FAM118A	Homo sapiens family with sequence similarity 118, member A (FAM118A), transcript variant 2 as transfection-ready DNA	0.730744
1598	SC323900	PCDH17	PCDH17 (untagged)-Human protocadherin 17 (PCDH17)	0.730589
1599	SC324326	ARL14EP	ARL14EP	0.730065
1600	SC123193	CCDC13	Homo sapiens coiled-coil domain containing 13 (CCDC13) as transfection-ready DNA	0.729809
1601	SC111391	SAMSN1	Homo sapiens SAM domain, SH3 domain and nuclear localization signals 1 (SAMSN1) as transfection-ready DNA	0.729756
1602	SC100558	FRAT2	Homo sapiens frequently rearranged in advanced T-cell lymphomas 2 (FRAT2) as transfection-ready DNA	0.72965
1603	SC321521	CPPED1	Homo sapiens calcineurin-like phosphoesterase domain containing 1 (CPPED1), transcript variant 1 as transfection-ready DNA	0.729366
1604	SC303615	HIST1H1D	HIST1H1D (untagged)-Human histone cluster 1, H1d (HIST1H1D)	0.72934
1605	SC111593	ATP2A3	ATP2A3	0.729034
1606	SC113305	PUS7	Homo sapiens pseudouridylate synthase 7 homolog (S. cerevisiae) (PUS7) as transfection-ready DNA	0.727986
1607	SC111140	RNF41	Homo sapiens ring finger protein 41 (RNF41), transcript variant 1 as transfection-ready DNA	0.727816
1608	SC112306	SLC30A5	Homo sapiens solute carrier family 30 (zinc transporter), member 5 (SLC30A5), transcript variant 2 as transfection-ready DNA	0.726996
1609	SC111516	M1AP	M1AP	0.726739
1610	SC125817	VSIG1	Homo sapiens V-set and immunoglobulin domain containing 1 (VSIG1), transcript variant 2 as transfection-ready DNA	0.726662
1611	SC120205	THEM4	ORIGENE UNIQUE VARIANT 1 of Homo sapiens thioesterase superfamily member 4 (THEM4) as transfection-ready DNA	0.72624
1612	SC116602	SOS1	SOS1 (untagged)-Human son of sevenless homolog 1 (Drosophila) (SOS1)	0.726191
1613	SC128067	PPM1J	ORIGENE UNIQUE VARIANT 1 of Homo sapiens protein phosphatase, Mg2+/Mn2+ dependent, 1J (PPM1J) as transfection-ready DNA	0.725667
1614	SC118823	CXCL2	Homo sapiens chemokine (C-X-C motif) ligand 2 (CXCL2) as transfection-ready DNA	0.725191
1615	SC115744	C10orf10	Homo sapiens chromosome 10 open reading frame 10 (C10orf10) as transfection-ready DNA	0.725055
1616	SC112712	BAAT	Homo sapiens bile acid CoA: amino acid N-acyltransferase (glycine N-choloyltransferase) (BAAT), transcript variant 1 as transfection-ready DNA	0.721802
1617	SC123024	PDCD2L	Homo sapiens programmed cell death 2-like (PDCD2L) as transfection-ready DNA	0.720841
1618	SC113597	PGM2	Homo sapiens phosphoglucomutase 2 (PGM2) as transfection-ready DNA	0.720659
1619	SC114087	KIF21B	KIF21B	0.720029
1620	SC305929	OSCAR	Homo sapiens osteoclast associated, immunoglobulin-like receptor (OSCAR), transcript variant 4 as transfection-ready DNA	0.719159
1621	SC321327	ZSWIM1	ZSWIM1 (untagged)-Human zinc finger, SWIM-type containing 1 (ZSWIM1)	0.718683
1622	SC126129	ZPBP2	Homo sapiens zona pellucida binding protein 2 (ZPBP2), transcript variant 1 as transfection-ready DNA	0.717155
1623	SC100853	CRYBG3	CRYBG3	0.716439
1624	SC120766	SPICE1	Homo sapiens coiled-coil domain containing 52 (CCDC52) as transfection-ready DNA	0.716017
1625	SC319050	ABI2	ABI2	0.715738
1626	SC109922	IFT88	Homo sapiens intraflagellar transport 88 homolog (Chlamydomonas) (IFT88), transcript variant 2 as transfection-ready DNA	0.71519
1627	SC321575	HYAL2	Homo sapiens hyaluronoglucosaminidase 2 (HYAL2), transcript variant 2 as transfection-ready DNA	0.71507
1628	SC321530	EIF4E2	Homo sapiens eukaryotic translation initiation factor 4E family member 2 (EIF4E2) as transfection-ready DNA	0.713685
1629	SC117667	ST3GAL5	Homo sapiens ST3 beta-galactoside alpha-2,3-sialyltransferase 5 (ST3GAL5), transcript variant 1 as transfection-ready DNA	0.713508
1630	SC120667	PPP1R14B	Homo sapiens protein phosphatase 1, regulatory (inhibitor) subunit 14B (PPP1R14B) as transfection-ready DNA	0.713431
1631	SC113456	GPR77	Homo sapiens G protein-coupled receptor 77 (GPR77) as transfection-ready DNA	0.713155
1632	SC124236	PPARG	Homo sapiens peroxisome proliferator-activated receptor gamma (PPARG), transcript variant 4 as transfection-ready DNA	0.713095
1633	SC112940	MID1IP1	Homo sapiens MID1 interacting protein 1 (gastrulation specific G12 homolog (zebrafish)) (MID1IP1), transcript variant 1 as transfection-ready DNA	0.712957
1634	SC109391	COL21A1	COL21A1 (untagged)-Human collagen, type XXI, alpha 1 (COL21A1)	0.712873
1635	SC326564	MEF2B	MEF2B (untagged)-Human myocyte enhancer factor 2B (MEF2B), mRNA	0.712824
1636	SC100573	C18orf19	Homo sapiens chromosome 18 open reading frame 19 (C18orf19), transcript variant 2 as transfection-ready DNA	0.712762
1637	SC119971	RB1	Homo sapiens retinoblastoma 1 (RB1) as transfection-ready DNA	0.71185
1638	SC122388	ESRP2	Homo sapiens hypothetical protein FLJ21918 (cDNA clone MGC:23148 IMAGE:4810948), complete cds as transfection-ready DNA	0.711664
1639	SC114694	BTBD3	BTBD3 (untagged)-Human BTB (POZ) domain containing 3 (BTBD3), transcript variant 1	0.711607
1640	SC105136	YIPF4	Homo sapiens Yip1 domain family, member 4 (YIPF4) as transfection-ready DNA	0.711598
1641	SC123897	CYP26A1	CYP26A1 (untagged)-Human cytochrome P450, family 26, subfamily A, polypeptide 1 (CYP26A1), transcript variant 1	0.71044
1642	SC115813	KDELR2	Homo sapiens KDEL (Lys-Asp-Glu-Leu) endoplasmic reticulum protein retention receptor 2 (KDELR2), transcript variant 1 as transfection-ready DNA	0.710291
1643	SC126924	ZNF14	ZNF14 (untagged)-Human zinc finger protein 14 (ZNF14)	0.710179
1644	SC321012	RP9	Homo sapiens retinitis pigmentosa 9 (autosomal dominant) (RP9) as transfection-ready DNA	0.709645
1645	SC320436	PNPLA2	PNPLA2 (untagged)-Human patatin-like phospholipase domain containing 2 (PNPLA2)	0.708758
1646	SC127273	C1orf144	Homo sapiens chromosome 1 open reading frame 144 (C1orf144), transcript variant 2 as transfection-ready DNA	0.708648
1647	SC120223	MRGPRX3	Homo sapiens MAS-related GPR, member X3 (MRGPRX3) as transfection-ready DNA	0.70671
1648	SC304739	VANGL2	VANGL2 (untagged)-Human vang-like 2 (van gogh, Drosophila) (VANGL2)	0.706566
1649	SC315491	PLAC1	Homo sapiens placenta-specific 1 (PLAC1) as transfection-ready DNA	0.706564
1650	SC122959	NKAP	Homo sapiens NFKB activating protein (NKAP) as transfection-ready DNA	0.706039
1651	SC319281	MRPS10	Homo sapiens mitochondrial ribosomal protein S10 (MRPS10), nuclear gene encoding mitochondrial protein as transfection-ready DNA	0.70575
1652	SC125553	USP28	USP28	0.704177
1653	SC100172	PNKD	Homo sapiens paroxysmal nonkinesigenic dyskinesia (PNKD), nuclear gene encoding mitochondrial protein, transcript variant 1 as transfection-ready DNA	0.704111
1654	SC114351	CYB5R4	Homo sapiens cytochrome b5 reductase 4 (CYB5R4) as transfection-ready DNA	0.702371
1655	SC126294	HLA	Homo sapiens cDNA clone MGC:45344 IMAGE:5216243, complete cds as transfection-ready DNA	0.702287
1656	SC110893	GPC4	Homo sapiens glypican 4 (GPC4) as transfection-ready DNA	0.702222
1657	SC116200	TSG101	Homo sapiens tumor susceptibility gene 101 (TSG101) as transfection-ready DNA	0.702011
1658	SC109631	MAP2K5	Homo sapiens mitogen-activated protein kinase kinase 5 (MAP2K5), transcript variant A as transfection-ready DNA	0.701469
1659	SC120343	RAB40C	Homo sapiens RAB40C, member RAS oncogene family (RAB40C), transcript variant 2 as transfection-ready DNA	0.701334
1660	SC128019	CTDSPL	Homo sapiens CTD (carboxy-terminal domain, RNA polymerase II, polypeptide A) small phosphatase-like (CTDSPL), transcript variant 1 as transfection-ready DNA	0.700994
1661	SC323747	RPS14	Homo sapiens ribosomal protein S14 (RPS14), transcript variant 2 as transfection-ready DNA	0.70097
1662	SC315416	STX2	Homo sapiens syntaxin 2 (STX2), transcript variant 2 as transfection-ready DNA	0.700357
1663	SC116819	GRPR	Homo sapiens gastrin-releasing peptide receptor (GRPR) as transfection-ready DNA	0.699625
1664	SC120461	KCTD12	Homo sapiens potassium channel tetramerisation domain containing 12 (KCTD12) as transfection-ready DNA	0.699546
1665	SC127368	SLC44A2	SLC44A2 (untagged)-Human solute carrier family 44, member 2 (SLC44A2), transcript variant 1	0.699439
1666	SC320209	LPCAT2	Homo sapiens lysophosphatidylcholine acyltransferase 2 (LPCAT2) as transfection-ready DNA	0.699225
1667	SC323561	PRKD3	PRKD3 (untagged)-Kinase deficient mutant (K605M) of Human protein kinase D3 (PRKD3)	0.699149
1668	SC118656	MC1R	Homo sapiens melanocortin 1 receptor (alpha melanocyte stimulating hormone receptor) (MC1R) as transfection-ready DNA	0.698694
1669	SC103820	CCDC85A	CCDC85A	0.698428
1670	SC114686	KIAA0907	Homo sapiens KIAA0907 (KIAA0907) as transfection-ready DNA	0.696492
1671	SC320172	CSNK1E	Homo sapiens casein kinase 1, epsilon (CSNK1E), transcript variant 1 as transfection-ready DNA	0.696142
1672	SC321887	APBB1IP	APBB1IP (untagged)-Human amyloid beta (A4) precursor protein-binding, family B, member 1 interacting protein (APBB1IP)	0.69593
1673	SC100772	METTL15	METTL15	0.694792
1674	SC321618	MYCL1	Homo sapiens v-myc myelocytomatosis viral oncogene homolog 1, lung carcinoma derived (avian) (MYCL1), transcript variant 3 as transfection-ready DNA	0.694536
1675	SC113168	MFF	Homo sapiens mitochondrial fission factor (MFF), nuclear gene encoding mitochondrial protein as transfection-ready DNA	0.694487
1676	SC115257	AK2	Homo sapiens adenylate kinase 2 (AK2), transcript variant AK2B as transfection-ready DNA	0.693785
1677	SC124081	USP29	USP29 (untagged)-Human ubiquitin specific peptidase 29 (USP29)	0.69368
1678	SC125865	SPATA19	Homo sapiens spermatogenesis associated 19 (SPATA19) as transfection-ready DNA	0.69358
1679	SC308479	FREM2	FREM2 (untagged)-Human FRAS1 related extracellular matrix protein 2 (FREM2)	0.692712
1680	SC322385	SLU7	SLU7 (untagged)-Human SLU7 splicing factor homolog (S. cerevisiae) (SLU7)	0.692665
1681	SC117604	CCBL1	CCBL1	0.692132
1682	SC108460	ATP5G3	Homo sapiens ATP synthase, H+ transporting, mitochondrial F0 complex, subunit C3 (subunit 9) (ATP5G3), nuclear gene encoding mitochondrial protein, transcript variant 2 as transfection-ready DNA	0.691993
1683	SC127559	CEP162	CEP162	0.691753
1684	SC114021	RETSAT	Homo sapiens retinol saturase (all-trans-retinol 13,14-reductase) (RETSAT) as transfection-ready DNA	0.691697
1685	SC114804	FIG4	Homo sapiens FIG4 homolog, SAC1 lipid phosphatase domain containing (S. cerevisiae) (FIG4) as transfection-ready DNA	0.691184
1686	SC118082	TIMP1	Homo sapiens TIMP metallopeptidase inhibitor 1 (TIMP1) as transfection-ready DNA	0.690941
1687	SC108448	TOB2	Homo sapiens transducer of ERBB2, 2 (TOB2) as transfection-ready DNA	0.690876
1688	SC111528	APCDD1	Homo sapiens adenomatosis polyposis coli down-regulated 1 (APCDD1) as transfection-ready DNA	0.690825
1689	SC126322	KIRREL2	KIRREL2	0.690256
1690	SC106594	GOLGA7B	Homo sapiens golgin A7 family, member B (GOLGA7B) as transfection-ready DNA	0.689433
1691	SC114005	TMEM214	Homo sapiens transmembrane protein 214 (TMEM214), transcript variant 1 as transfection-ready DNA	0.6891
1692	SC125972	CHST4	Homo sapiens carbohydrate (N-acetylglucosamine 6-O) sulfotransferase 4 (CHST4), transcript variant 1 as transfection-ready DNA	0.68865
1693	SC120256	TM2D2	Homo sapiens TM2 domain containing 2 (TM2D2), transcript variant 1 as transfection-ready DNA	0.688012
1694	SC117977	ZNF143	Homo sapiens zinc finger protein 143 (ZNF143) as transfection-ready DNA	0.68789
1695	SC310379	HTR3C	HTR3C (untagged)-Human 5-hydroxytryptamine (serotonin) receptor 3, family member C (HTR3C)	0.687788
1696	SC126485	RPS19BP1	Homo sapiens ribosomal protein S19 binding protein 1 (RPS19BP1) as transfection-ready DNA	0.687766
1697	SC123698	AURKB	Homo sapiens aurora kinase B (cDNA clone MGC:11031 IMAGE:3677349), complete cds as transfection-ready DNA	0.687616
1698	SC324367	TSPAN4	Homo sapiens tetraspanin 4 (TSPAN4), transcript variant 6 as transfection-ready DNA	0.687324
1699	SC116444	MAT2A	Homo sapiens methionine adenosyltransferase II, alpha (MAT2A) as transfection-ready DNA	0.687055
1700	SC126518	F12	F12 (untagged)-Human coagulation factor XII (Hageman factor) (F12)	0.687045
1701	SC113366	ERBB2IP	ERBB2IP	0.686587
1702	SC320249	CCDC86	CCDC86 (untagged)-Human coiled-coil domain containing 86 (CCDC86)	0.686227
1703	SC110924	FBXO11	FBXO11 (untagged)-Human F-box protein 11 (FBXO11), transcript variant 1	0.685134
1704	SC109867	UBE2I	Homo sapiens ubiquitin-conjugating enzyme E2I (UBC9 homolog, yeast) (UBE2I), transcript variant 1 as transfection-ready DNA	0.68497
1705	SC320423	CMPK1	CMPK1 (untagged)-Human cytidine monophosphate (UMP-CMP) kinase 1, cytosolic (CMPK1), transcript variant 1	0.684613
1706	SC107828	EMB	Homo sapiens embigin homolog (mouse) (EMB) as transfection-ready DNA	0.684465
1707	SC324066	TCEAL1	Homo sapiens transcription elongation factor A (SII)-like 1 (TCEAL1), transcript variant 2 as transfection-ready DNA	0.684441
1708	SC110122	RAD50	RAD50 (untagged)-Human RAD50 homolog (S. cerevisiae) (RAD50)	0.683919
1709	SC113726	ASUN	ASUN	0.683255
1710	SC113056	SCUBE2	SCUBE2 (untagged)-Human signal peptide, CUB domain, EGF-like 2 (SCUBE2), transcript variant 1	0.68325
1711	SC108413	RAD18	Homo sapiens RAD18 homolog (S. cerevisiae) (RAD18) as transfection-ready DNA	0.682724
1712	SC321584	CUEDC2	Homo sapiens CUE domain containing 2 (CUEDC2) as transfection-ready DNA	0.681441
1713	SC115366	ATP6V0A2	Homo sapiens ATPase, H+ transporting, lysosomal V0 subunit a2 (ATP6V0A2) as transfection-ready DNA	0.68085
1714	SC319423	CAPG	Homo sapiens capping protein (actin filament), gelsolin-like (CAPG) as transfection-ready DNA	0.679511
1715	SC118370	PTPRR	PTPRR (untagged)-Human protein tyrosine phosphatase, receptor type, R (PTPRR), transcript variant 1	0.678538
1716	SC319100	C1orf91	Homo sapiens chromosome 1 open reading frame 91 (C1orf91) as transfection-ready DNA	0.678535
1717	SC124170	MAPK14	Homo sapiens mitogen-activated protein kinase 14 (MAPK14), transcript variant 4 as transfection-ready DNA	0.677363
1718	SC127469	LILRB1	LILRB1 (untagged)-Human leukocyte immunoglobulin-like receptor, subfamily B (with TM and ITIM domains), member 1 (LILRB1), transcript variant 1	0.677045
1719	SC107980	CYP19A1	Homo sapiens cytochrome P450, family 19, subfamily A, polypeptide 1 (CYP19A1), transcript variant 2 as transfection-ready DNA	0.676992
1720	SC321742	NOP58	NOP58 (untagged)-Human NOP58 ribonucleoprotein homolog (yeast) (NOP58)	0.676717
1721	SC127859	APC	APC	0.676282
1722	SC100615	FSIP1	Homo sapiens fibrous sheath interacting protein 1 (FSIP1) as transfection-ready DNA	0.676278
1723	SC126387	TCERG1L	Homo sapiens transcription elongation regulator 1-like (TCERG1L) as transfection-ready DNA	0.676179
1724	SC118908	EIF4E	Homo sapiens eukaryotic translation initiation factor 4E (EIF4E), transcript variant 1 as transfection-ready DNA	0.676009
1725	SC321594	NUPL1	NUPL1 (untagged)-Human nucleoporin like 1 (NUPL1), transcript variant 1	0.675885
1726	SC115973	HSPA8	Homo sapiens heat shock 70kDa protein 8 (HSPA8), transcript variant 1 as transfection-ready DNA	0.675751
1727	SC120500	ASNS	Homo sapiens asparagine synthetase (glutamine-hydrolyzing) (ASNS), transcript variant 1 as transfection-ready DNA	0.675567
1728	SC123682	FCHSD2	Homo sapiens FCH and double SH3 domains 2 (cDNA clone MGC:13671 IMAGE:4091973), complete cds as transfection-ready DNA	0.675066
1729	SC107027	CSNK2A1	Homo sapiens casein kinase 2, alpha 1 polypeptide (CSNK2A1), transcript variant 1 as transfection-ready DNA	0.67506
1730	SC126602	BRUNOL4	Homo sapiens, clone MGC:48297 IMAGE:5261155, complete cds as transfection-ready DNA	0.674076
1731	SC111419	OR2A4	Homo sapiens olfactory receptor, family 2, subfamily A, member 4 (OR2A4) as transfection-ready DNA	0.67395
1732	SC121237	LOC388900	LOC388900 (untagged)-PREDICTED: Human hypothetical LOC388900 (LOC388900)	0.671639
1733	SC303790	LBX1	LBX1 (untagged)-Human ladybird homeobox 1 (LBX1)	0.671513
1734	SC127210	VWA5A	Homo sapiens von Willebrand factor A domain containing 5A (VWA5A), transcript variant 2 as transfection-ready DNA	0.671427
1735	SC321520	DENR	Homo sapiens density-regulated protein (DENR) as transfection-ready DNA	0.67101
1736	SC319215	RBM17	Homo sapiens RNA binding motif protein 17 (RBM17), transcript variant 1 as transfection-ready DNA	0.670179
1737	SC119631	GAD1	Homo sapiens glutamate decarboxylase 1 (brain, 67kDa) (GAD1), transcript variant GAD67 as transfection-ready DNA	0.670017
1738	SC303295	TNFSF4	Homo sapiens tumor necrosis factor (ligand) superfamily, member 4 (TNFSF4) as transfection-ready DNA	0.669986
1739	SC110685	SLA2	Homo sapiens Src-like-adaptor 2 (SLA2), transcript variant 1 as transfection-ready DNA	0.669695
1740	SC125282	ACAT1	ACAT1 (untagged)-Human acetyl-CoA acetyltransferase 1 (ACAT1), nuclear gene encoding mitochondrial protein	0.669657
1741	SC104391	MCHR2	Homo sapiens melanin-concentrating hormone receptor 2 (MCHR2), transcript variant 2 as transfection-ready DNA	0.669601
1742	SC108576	EPB41L2	EPB41L2 (untagged)-Human erythrocyte membrane protein band 4.1-like 2 (EPB41L2), transcript variant 1	0.669035
1743	SC320855	COG1	COG1 (untagged)-Human component of oligomeric golgi complex 1 (COG1)	0.668689
1744	SC117916	HIST2H2AA3	Homo sapiens histone cluster 2, H2aa3 (HIST2H2AA3) as transfection-ready DNA	0.668213
1745	SC125020	C3orf33	Homo sapiens chromosome 3 open reading frame 33 (C3orf33) as transfection-ready DNA	0.668178
1746	SC108770	EIF5	Homo sapiens eukaryotic translation initiation factor 5 (EIF5), transcript variant 1 as transfection-ready DNA	0.668019
1747	SC111900	ZFP64	Homo sapiens zinc finger protein 64 homolog (mouse) (ZFP64), transcript variant 1 as transfection-ready DNA	0.667635
1748	SC320850	SCMH1	SCMH1 (untagged)-Human sex comb on midleg homolog 1 (Drosophila) (SCMH1), transcript variant 1	0.667629
1749	SC114141	SHC3	Homo sapiens SHC (Src homology 2 domain containing) transforming protein 3 (SHC3) as transfection-ready DNA	0.666739
1750	SC118118	TAGLN	Homo sapiens transgelin (TAGLN), transcript variant 2 as transfection-ready DNA	0.666639
1751	SC321047	CCL4L2	Homo sapiens chemokine (C-C motif) ligand 4-like 2 (CCL4L2) as transfection-ready DNA	0.666564
1752	SC123502	KIAA1128	Homo sapiens KIAA1128 (cDNA clone MGC:40407 IMAGE:5208702), complete cds as transfection-ready DNA	0.66648
1753	SC115863	TOMM34	Homo sapiens translocase of outer mitochondrial membrane 34 (TOMM34), nuclear gene encoding mitochondrial protein as transfection-ready DNA	0.665832
1754	SC113696	MRPS18A	Homo sapiens mitochondrial ribosomal protein S18A (MRPS18A), nuclear gene encoding mitochondrial protein as transfection-ready DNA	0.665621
1755	SC115266	PNMA3	PNMA3	0.665371
1756	SC110400	MRPL42	Homo sapiens mitochondrial ribosomal protein L42 (MRPL42), nuclear gene encoding mitochondrial protein, transcript variant 2 as transfection-ready DNA	0.66515
1757	SC302061	SIRT3	ORIGENE UNIQUE VARIANT 1 of Homo sapiens sirtuin (silent mating type information regulation 2 homolog) 3 (S. cerevisiae) (SIRT3), as transfection-ready DNA	0.664949
1758	SC112686	ARPC2	Homo sapiens actin related protein 2/3 complex, subunit 2, 34kDa (ARPC2), transcript variant 2 as transfection-ready DNA	0.664468
1759	SC321123	C16orf87	Homo sapiens chromosome 16 open reading frame 87 (C16orf87) as transfection-ready DNA	0.664307
1760	SC116228	PIK3CB	PIK3CB (untagged)-Human phosphoinositide-3-kinase, catalytic, beta polypeptide (PIK3CB)	0.664233
1761	SC322228	TIMM21	TIMM21 (untagged)-Human chromosome 18 open reading frame 55 (C18orf55), nuclear gene encoding mitochondrial protein	0.663985
1762	SC320301	PAPSS2	PAPSS2 (untagged)-Human 3'-phosphoadenosine 5'-phosphosulfate synthase 2 (PAPSS2), transcript variant 1	0.662363
1763	SC127830	PDS5B	PDS5B (untagged)-Human PDS5, regulator of cohesion maintenance, homolog B (S. cerevisiae) (PDS5B)	0.661327
1764	SC111990	RPAP2	Homo sapiens RNA polymerase II associated protein 2 (RPAP2) as transfection-ready DNA	0.661237
1765	SC308799	WT1	WT1	0.660642
1766	SC125340	CD44	ORIGENE UNIQUE VARIANT 1 of Homo sapiens CD44 molecule (Indian blood group) (CD44), as transfection-ready DNA	0.660369
1767	SC126448	SHOX2	Homo sapiens short stature homeobox 2 (cDNA clone MGC:12649 IMAGE:4122010), complete cds as transfection-ready DNA	0.660036
1768	SC114071	C2orf29	Homo sapiens chromosome 2 open reading frame 29 (C2orf29) as transfection-ready DNA	0.659833
1769	SC127365	ZNF521	ZNF521 (untagged)-Human zinc finger protein 521 (ZNF521)	0.6595
1770	SC322006	MPV17L	Homo sapiens MPV17 mitochondrial membrane protein-like (MPV17L), nuclear gene encoding mitochondrial protein, transcript variant 2 as transfection-ready DNA	0.659223
1771	SC126305	ELA3B	Homo sapiens elastase 3B, pancreatic, mRNA (cDNA clone MGC:12233 IMAGE:3949903), complete cds as transfection-ready DNA	0.659175
1772	SC123265	RBMY1F	Homo sapiens RNA binding motif protein, Y-linked, family 1, member F (RBMY1F) as transfection-ready DNA	0.659052
1773	SC123255	HORMAD2	Homo sapiens HORMA domain containing 2 (HORMAD2) as transfection-ready DNA	0.658959
1774	SC124440	SEMA6D	SEMA6D (untagged)-Human sema domain, transmembrane domain (TM), and cytoplasmic domain, (semaphorin) 6D (SEMA6D), transcript variant 1	0.658853
1775	SC104559	DGAT2	Homo sapiens diacylglycerol O-acyltransferase homolog 2 (mouse) (DGAT2) as transfection-ready DNA	0.658497
1776	SC114134	CRK	ORIGENE UNIQUE VARIANT 1 of Homo sapiens v-crk sarcoma virus CT10 oncogene homolog (avian) (CRK), as transfection-ready DNA	0.658096
1777	SC121783	RAB11FIP4	RAB11FIP4 (untagged)-Human RAB11 family interacting protein 4 (class II) (RAB11FIP4)	0.657946
1778	SC111092	WASL	Homo sapiens Wiskott-Aldrich syndrome-like (WASL) as transfection-ready DNA	0.65757
1779	SC127447	HNRNPAB	Homo sapiens heterogeneous nuclear ribonucleoprotein A/B (HNRNPAB), transcript variant 2 as transfection-ready DNA	0.656629
1780	SC319595	MPP6	Homo sapiens membrane protein, palmitoylated 6 (MAGUK p55 subfamily member 6) (MPP6) as transfection-ready DNA	0.656612
1781	SC319231	C20orf54	Homo sapiens chromosome 20 open reading frame 54 (C20orf54) as transfection-ready DNA	0.653208
1782	SC114607	SENP3	ORIGENE UNIQUE VARIANT 1 of Homo sapiens SUMO1/sentrin/SMT3 specific peptidase 3 (SENP3) as transfection-ready DNA	0.653148
1783	SC112419	TBC1D15	TBC1D15	0.652935
1784	SC306391	BHLHE22	BHLHE22 (untagged)-Human basic helix-loop-helix family, member e22 (BHLHE22)	0.651441
1785	SC109713	TCP1	Homo sapiens t-complex 1 (TCP1), transcript variant 1 as transfection-ready DNA	0.651407
1786	SC111416	C19orf57	C19orf57	0.650861
1787	SC309501	HIST1H2BD	HIST1H2BD	0.650671
1788	SC127786	ABI3BP	Homo sapiens ABI family, member 3 (NESH) binding protein (ABI3BP) as transfection-ready DNA	0.649782
1789	SC113903	UCKL1	UCKL1 (untagged)-Human uridine-cytidine kinase 1-like 1 (UCKL1), transcript variant 1	0.647737
1790	SC111049	UBA1	Homo sapiens ubiquitin-like modifier activating enzyme 1 (UBA1), transcript variant 1 as transfection-ready DNA	0.647692
1791	SC126791	SLC44A4	SLC44A4 (untagged)-Human solute carrier family 44, member 4 (SLC44A4), transcript variant 1	0.646738
1792	SC322759	C1orf174	Homo sapiens chromosome 1 open reading frame 174 (C1orf174) as transfection-ready DNA	0.646521
1793	SC319568	C20orf11	Homo sapiens chromosome 20 open reading frame 11 (C20orf11) as transfection-ready DNA	0.646374
1794	SC125646	TMEM17	Homo sapiens transmembrane protein 17 (TMEM17) as transfection-ready DNA	0.645109
1795	SC123760	SUSD4	Homo sapiens hypothetical protein FLJ10052 (cDNA clone MGC:11193 IMAGE:3926397), complete cds as transfection-ready DNA	0.644945
1796	SC319059	PSMB7	Homo sapiens proteasome (prosome, macropain) subunit, beta type, 7 (PSMB7) as transfection-ready DNA	0.644921
1797	SC303154	KCNH1	KCNH1	0.644406
1798	SC320280	EBNA1BP2	Homo sapiens EBNA1 binding protein 2 (EBNA1BP2), transcript variant 2 as transfection-ready DNA	0.643673
1799	SC117527	RAB11B	Homo sapiens RAB11B, member RAS oncogene family (RAB11B) as transfection-ready DNA	0.643204
1800	SC123279	C6orf218	Homo sapiens chromosome 6 open reading frame 218 (C6orf218) as transfection-ready DNA	0.643071
1801	SC320240	NABP2	NABP2	0.642728
1802	SC114455	GOLGA7	Homo sapiens golgin A7 (GOLGA7), transcript variant 1 as transfection-ready DNA	0.642292
1803	SC118531	PCSK2	PCSK2 (untagged)-Human proprotein convertase subtilisin/kexin type 2 (PCSK2), transcript variant 1	0.64062
1804	SC313213	CD46	Homo sapiens CD46 molecule, complement regulatory protein (CD46), transcript variant c as transfection-ready DNA	0.640609
1805	SC322629	RMI1	RMI1 (untagged)-Human RMI1, RecQ mediated genome instability 1, homolog (S. cerevisiae) (RMI1)	0.639963
1806	SC110579	DIABLO	Homo sapiens diablo homolog (Drosophila) (DIABLO), nuclear gene encoding mitochondrial protein, transcript variant 1 as transfection-ready DNA	0.639334
1807	SC108459	SLC7A6	Homo sapiens solute carrier family 7 (cationic amino acid transporter, y+ system), member 6 (SLC7A6), transcript variant 1 as transfection-ready DNA	0.639089
1808	SC101303	GK2	Homo sapiens glycerol kinase 2 (GK2) as transfection-ready DNA	0.63867
1809	SC121037	PIKFYVE	PIKFYVE	0.638664
1810	SC315193	PTPRH	PTPRH (untagged)-Human protein tyrosine phosphatase, receptor type, H (PTPRH), transcript variant 1	0.638428
1811	SC126274	TCF7L1	Homo sapiens transcription factor 7-like 1 (T-cell specific, HMG-box) (TCF7L1) as transfection-ready DNA	0.637828
1812	SC125846	ICAM4	Homo sapiens intercellular adhesion molecule 4, Landsteiner-Wiener blood group, mRNA (cDNA clone MGC:2108 IMAGE:3505509), complete cds as transfection-ready DNA	0.637731
1813	SC122246	IRF4	Homo sapiens interferon regulatory factor 4 (cDNA clone MGC:23069 IMAGE:4861223), complete cds as transfection-ready DNA	0.637678
1814	SC113654	MOB1A	MOB1A	0.637521
1815	SC115990	SRSF10	Homo sapiens splicing factor, arginine/serine-rich 13A (SFRS13A), transcript variant 1 as transfection-ready DNA	0.63744
1816	SC122703	EYA2	EYA2 (untagged)-Human eyes absent homolog 2 (Drosophila) (EYA2), transcript variant 1	0.637215
1817	SC128212	TEC	Homo sapiens tec protein tyrosine kinase (TEC) as transfection-ready DNA	0.637112
1818	SC110937	KCNK1	Homo sapiens potassium channel, subfamily K, member 1 (KCNK1) as transfection-ready DNA	0.636266
1819	SC118926	FAU	Homo sapiens Finkel-Biskis-Reilly murine sarcoma virus (FBR-MuSV) ubiquitously expressed (FAU) as transfection-ready DNA	0.635972
1820	SC115972	AP4B1	Homo sapiens adaptor-related protein complex 4, beta 1 subunit (AP4B1) as transfection-ready DNA	0.635895
1821	SC123395	CIDEA	Homo sapiens cell death-inducing DFFA-like effector a (CIDEA), transcript variant 2 as transfection-ready DNA	0.635216
1822	SC309020	PTPRD	PTPRD (untagged)-Human protein tyrosine phosphatase, receptor type, D (PTPRD), transcript variant 1	0.63501
1823	SC117535	MED14	MED14 (untagged)-Human mediator complex subunit 14 (MED14)	0.634555
1824	SC126368	C10orf65	Homo sapiens chromosome 10 open reading frame 65 (cDNA clone MGC:20590 IMAGE:4310241), complete cds as transfection-ready DNA	0.633864
1825	SC126426	NASP	Homo sapiens nuclear autoantigenic sperm protein (histone-binding), transcript variant 3, mRNA (cDNA clone MGC:2297 IMAGE:3504220), complete cds as transfection-ready DNA	0.633558
1826	SC116607	TAF11	Homo sapiens TAF11 RNA polymerase II, TATA box binding protein (TBP)-associated factor, 28kDa (TAF11) as transfection-ready DNA	0.633372
1827	SC105313	MIEN1	MIEN1	0.632866
1828	SC119045	CD34	Homo sapiens CD34 molecule (CD34), transcript variant 2 as transfection-ready DNA	0.632064
1829	SC112621	METTL7A	Homo sapiens methyltransferase like 7A (METTL7A) as transfection-ready DNA	0.632005
1830	SC319956	PPP2R2A	Homo sapiens protein phosphatase 2, regulatory subunit B, alpha (PPP2R2A), transcript variant 1 as transfection-ready DNA	0.631387
1831	SC321026	ANKRD2	ANKRD2	0.62906
1832	SC115544	ANGPTL2	Homo sapiens angiopoietin-like 2 (ANGPTL2) as transfection-ready DNA	0.627616
1833	SC310207	SLC6A11	SLC6A11 (untagged)-Human solute carrier family 6 (neurotransmitter transporter, GABA), member 11 (SLC6A11)	0.627428
1834	SC124438	LOC286161	LOC286161 (untagged)-Human hypothetical protein LOC286161 (LOC286161)	0.627119
1835	SC128281	PEG3	PEG3	0.627118
1836	SC302205	HAX1	Homo sapiens HCLS1 associated protein X-1 (HAX1), transcript variant 2 as transfection-ready DNA	0.626415
1837	SC310242	BEST1	BEST1 (untagged)-Human bestrophin 1 (BEST1), transcript variant 1	0.626139
1838	SC113794	TAPBPL	Homo sapiens TAP binding protein-like (TAPBPL) as transfection-ready DNA	0.625306
1839	SC114503	TTC15	Homo sapiens tetratricopeptide repeat domain 15 (TTC15) as transfection-ready DNA	0.625206
1840	SC121456	GPM6A	Homo sapiens glycoprotein M6A (GPM6A), transcript variant 2 as transfection-ready DNA	0.624946
1841	SC113624	SBNO1	SBNO1	0.624356
1842	SC107709	C6orf145	Homo sapiens chromosome 6 open reading frame 145 (C6orf145) as transfection-ready DNA	0.624282
1843	SC303357	SIP1	Homo sapiens survival of motor neuron protein interacting protein 1 (SIP1), transcript variant alpha as transfection-ready DNA	0.624083
1844	SC118191	SSRP1	Homo sapiens structure specific recognition protein 1 (SSRP1) as transfection-ready DNA	0.623963
1845	SC124708	DIO2	Homo sapiens deiodinase, iodothyronine, type II (DIO2), transcript variant 1 as transfection-ready DNA	0.62372
1846	SC318496	REST	REST (untagged)-Human RE1-silencing transcription factor (REST), transcript variant 1	0.623347
1847	SC126174	CCDC124	Homo sapiens coiled-coil domain containing 124 (CCDC124), transcript variant 1 as transfection-ready DNA	0.622966
1848	SC126637	TMEFF1	Homo sapiens transmembrane protein with EGF-like and two follistatin-like domains 1 (TMEFF1) as transfection-ready DNA	0.622896
1849	SC115148	CCDC113	CCDC113 (untagged)-Human coiled-coil domain containing 113 (CCDC113), transcript variant 1	0.622096
1850	SC321126	DEPDC7	DEPDC7 (untagged)-Human DEP domain containing 7 (DEPDC7), transcript variant 1	0.621602
1851	SC107225	GABARAPL1	Homo sapiens GABA(A) receptor-associated protein like 1 (GABARAPL1) as transfection-ready DNA	0.619643
1852	SC321342	GOLM1	Homo sapiens golgi membrane protein 1 (GOLM1), transcript variant 2 as transfection-ready DNA	0.619465
1853	SC115364	TINF2	Homo sapiens TERF1 (TRF1)-interacting nuclear factor 2 (TINF2), transcript variant 2 as transfection-ready DNA	0.619181
1854	SC324544	SMYD3	SMYD3	0.619133
1855	SC120081	GBE1	Homo sapiens glucan (1,4-alpha-), branching enzyme 1 (GBE1) as transfection-ready DNA	0.618036
1856	SC115743	UBE2C	Homo sapiens ubiquitin-conjugating enzyme E2C (UBE2C), transcript variant 1 as transfection-ready DNA	0.618012
1857	SC114252	MRPL51	Homo sapiens mitochondrial ribosomal protein L51 (MRPL51), nuclear gene encoding mitochondrial protein as transfection-ready DNA	0.617554
1858	SC112807	SLC28A3	SLC28A3	0.617091
1859	SC124536	MSR1	ORIGENE UNIQUE VARIANT 1 of Homo sapiens macrophage scavenger receptor 1 (MSR1), as transfection-ready DNA	0.616989
1860	SC300613	CD200	Homo sapiens CD200 molecule (CD200), transcript variant 2 as transfection-ready DNA	0.615235
1861	SC115512	TMEM59L	Homo sapiens transmembrane protein 59-like (TMEM59L) as transfection-ready DNA	0.614273
1862	SC120633	TRPV6	TRPV6 (untagged)-Human transient receptor potential cation channel, subfamily V, member 6 (TRPV6)	0.613519
1863	SC117326	NAP1L3	Homo sapiens nucleosome assembly protein 1-like 3 (NAP1L3) as transfection-ready DNA	0.613075
1864	SC100907	ZCCHC7	ORIGENE UNIQUE VARIANT 1 of Homo sapiens zinc finger, CCHC domain containing 7 (ZCCHC7) as transfection-ready DNA	0.612976
1865	SC117262	TBCA	Homo sapiens tubulin folding cofactor A (TBCA) as transfection-ready DNA	0.612937
1866	SC110711	HPS4	Homo sapiens Hermansky-Pudlak syndrome 4 (HPS4), transcript variant 1 as transfection-ready DNA	0.612698
1867	SC116849	DDOST	Homo sapiens dolichyl-diphosphooligosaccharide--protein glycosyltransferase (DDOST) as transfection-ready DNA	0.612629
1868	SC112490	ZFP106	ZFP106 (untagged)-Human zinc finger protein 106 homolog (mouse) (ZFP106)	0.610005
1869	SC111417	ZNF576	Homo sapiens zinc finger protein 576 (ZNF576), transcript variant 1 as transfection-ready DNA	0.608806
1870	SC118332	RASA1	Homo sapiens RAS p21 protein activator (GTPase activating protein) 1 (RASA1), transcript variant 1 as transfection-ready DNA	0.607015
1871	SC100879	C12orf66	Homo sapiens chromosome 12 open reading frame 66 (C12orf66) as transfection-ready DNA	0.606539
1872	SC320468	GTPBP8	Homo sapiens GTP-binding protein 8 (putative) (GTPBP8), transcript variant 1 as transfection-ready DNA	0.60638
1873	SC123997	MYH3	MYH3 (untagged)-Human myosin, heavy chain 3, skeletal muscle, embryonic (MYH3)	0.606323
1874	SC303695	GPA33	Homo sapiens glycoprotein A33 (transmembrane) (GPA33) as transfection-ready DNA	0.605362
1875	SC116743	WDR46	Homo sapiens WD repeat domain 46 (WDR46), transcript variant 1 as transfection-ready DNA	0.605162
1876	SC114869	TSC22D2	Homo sapiens TSC22 domain family, member 2 (TSC22D2) as transfection-ready DNA	0.604508
1877	SC324507	EMC3	EMC3 (untagged)-Human transmembrane protein 111 (TMEM111)	0.604359
1878	SC318528	JAK1	JAK1 (untagged)-Human Janus kinase 1 (JAK1)	0.603967
1879	SC300306	ATP1B1	Homo sapiens ATPase, Na+/K+ transporting, beta 1 polypeptide (ATP1B1), transcript variant 2 as transfection-ready DNA	0.602841
1880	SC124407	BMPER	BMPER (untagged)-Human BMP binding endothelial regulator (BMPER)	0.602364
1881	SC116428	CD5L	Homo sapiens CD5 molecule-like (CD5L) as transfection-ready DNA	0.601179
1882	SC115938	FRS2	Homo sapiens fibroblast growth factor receptor substrate 2 (FRS2), transcript variant 1 as transfection-ready DNA	0.599814
1883	SC126987	DSCC1	Homo sapiens defective in sister chromatid cohesion 1 homolog (S. cerevisiae) (DSCC1) as transfection-ready DNA	0.599067
1884	SC108727	SS18L2	Homo sapiens synovial sarcoma translocation gene on chromosome 18-like 2 (SS18L2) as transfection-ready DNA	0.598833
1885	SC126997	PPIB	Homo sapiens peptidylprolyl isomerase B (cyclophilin B) (PPIB) as transfection-ready DNA	0.598712
1886	SC321467	TWIST1	Homo sapiens twist homolog 1 (Drosophila) (TWIST1) as transfection-ready DNA	0.597974
1887	SC108038	GTPBP2	Homo sapiens GTP binding protein 2 (GTPBP2) as transfection-ready DNA	0.597568
1888	SC127147	ZDHHC17	Homo sapiens zinc finger, DHHC-type containing 17 (ZDHHC17) as transfection-ready DNA	0.597443
1889	SC311317	KIAA1524	KIAA1524 (untagged)-Human KIAA1524 (KIAA1524)	0.597345
1890	SC122658	PAX8	Homo sapiens paired box 8 (PAX8), transcript variant PAX8A as transfection-ready DNA	0.597228
1891	SC107389	C20orf177	Homo sapiens chromosome 20 open reading frame 177 (C20orf177) as transfection-ready DNA	0.597214
1892	SC121879	CENPA	Homo sapiens centromere protein A (CENPA), transcript variant 1 as transfection-ready DNA	0.596971
1893	SC117674	NAE1	Homo sapiens NEDD8 activating enzyme E1 subunit 1 (NAE1), transcript variant 1 as transfection-ready DNA	0.596652
1894	SC117079	ATP6V1G1	Homo sapiens ATPase, H+ transporting, lysosomal 13kDa, V1 subunit G1 (ATP6V1G1) as transfection-ready DNA	0.596047
1895	SC124160	MCOLN3	MCOLN3 (untagged)-Human mucolipin 3 (MCOLN3)	0.596042
1896	SC320098	AKAP14	Homo sapiens A kinase (PRKA) anchor protein 14 (AKAP14), transcript variant 1 as transfection-ready DNA	0.596031
1897	SC119004	CHGB	Homo sapiens chromogranin B (secretogranin 1) (CHGB) as transfection-ready DNA	0.595116
1898	SC115721	NDUFV1	Homo sapiens NADH dehydrogenase (ubiquinone) flavoprotein 1, 51kDa (NDUFV1), nuclear gene encoding mitochondrial protein, transcript variant 1 as transfection-ready DNA	0.595048
1899	SC114325	IPO11	Homo sapiens importin 11 (IPO11), transcript variant 2 as transfection-ready DNA	0.594675
1900	SC320786	PCYT2	PCYT2	0.594669
1901	SC114447	EIF3L	Homo sapiens eukaryotic translation initiation factor 3, subunit L (EIF3L) as transfection-ready DNA	0.591768
1902	SC113147	PPAN	Homo sapiens peter pan homolog (Drosophila) (PPAN) as transfection-ready DNA	0.590606
1903	SC116847	CSTA	Homo sapiens cystatin A (stefin A) (CSTA) as transfection-ready DNA	0.590347
1904	SC100077	SLC39A3	Homo sapiens solute carrier family 39 (zinc transporter), member 3 (SLC39A3), transcript variant 1 as transfection-ready DNA	0.590306
1905	SC127922	TPSG1	Homo sapiens tryptase gamma 1 (TPSG1) as transfection-ready DNA	0.59001
1906	SC125346	PDE11A	PDE11A	0.589371
1907	SC118705	LGALS1	Homo sapiens lectin, galactoside-binding, soluble, 1 (LGALS1) as transfection-ready DNA	0.589352
1908	SC111949	GLYAT	Homo sapiens glycine-N-acyltransferase (GLYAT), nuclear gene encoding mitochondrial protein, transcript variant 2 as transfection-ready DNA	0.589285
1909	SC125917	GAS2	Homo sapiens growth arrest-specific 2 (GAS2), transcript variant 2 as transfection-ready DNA	0.588388
1910	SC323911	C11orf68	Homo sapiens chromosome 11 open reading frame 68 (C11orf68), transcript variant 2 as transfection-ready DNA	0.588111
1911	SC119029	CENPC1	Homo sapiens centromere protein C 1 (CENPC1) as transfection-ready DNA	0.587834
1912	SC118516	40791	Homo sapiens septin 5 (SEPT5) as transfection-ready DNA	0.58763
1913	SC124489	PHLDB3	PHLDB3	0.586494
1914	SC319169	PIGQ	Homo sapiens phosphatidylinositol glycan anchor biosynthesis, class Q (PIGQ), transcript variant 1 as transfection-ready DNA	0.585942
1915	SC117347	ELAVL2	Homo sapiens ELAV (embryonic lethal, abnormal vision, Drosophila)-like 2 (Hu antigen B) (ELAVL2), transcript variant 1 as transfection-ready DNA	0.584687
1916	SC100621	FAM76A	Homo sapiens family with sequence similarity 76, member A (FAM76A), transcript variant 3 as transfection-ready DNA	0.584521
1917	SC118029	ZNF76	Homo sapiens zinc finger protein 76 (expressed in testis) (ZNF76) as transfection-ready DNA	0.58399
1918	SC118335	RBBP8	RBBP8 (untagged)-Human retinoblastoma binding protein 8 (RBBP8), transcript variant 1	0.583841
1919	SC111920	MORN4	Homo sapiens MORN repeat containing 4 (MORN4), transcript variant 1 as transfection-ready DNA	0.583679
1920	SC117557	RAB5A	Homo sapiens RAB5A, member RAS oncogene family (RAB5A) as transfection-ready DNA	0.582365
1921	SC124109	MAD2L1	Homo sapiens MAD2 mitotic arrest deficient-like 1 (yeast) (MAD2L1) as transfection-ready DNA	0.582094
1922	SC120625	SPPL3	Homo sapiens signal peptide peptidase 3 (SPPL3) as transfection-ready DNA	0.581825
1923	SC320415	RAB9A	RAB9A (untagged)-Human RAB9A, member RAS oncogene family (RAB9A), transcript variant 1	0.581728
1924	SC321983	HAGHL	Homo sapiens hydroxyacylglutathione hydrolase-like (HAGHL), transcript variant 1 as transfection-ready DNA	0.581706
1925	SC320282	ATIC	Homo sapiens 5-aminoimidazole-4-carboxamide ribonucleotide formyltransferase/IMP cyclohydrolase (ATIC) as transfection-ready DNA	0.581593
1926	SC100643	MRFAP1L1	Homo sapiens Morf4 family associated protein 1-like 1 (MRFAP1L1), transcript variant 1 as transfection-ready DNA	0.581571
1927	SC112188	SNRNP25	Homo sapiens small nuclear ribonucleoprotein 25kDa (U11/U12) (SNRNP25) as transfection-ready DNA	0.581537
1928	SC119883	MVK	Homo sapiens mevalonate kinase (MVK), transcript variant 1 as transfection-ready DNA	0.580794
1929	SC118574	NRAS	Homo sapiens neuroblastoma RAS viral (v-ras) oncogene homolog (NRAS) as transfection-ready DNA	0.580344
1930	SC116027	SPHAR	Homo sapiens S-phase response (cyclin related) (SPHAR) as transfection-ready DNA	0.580294
1931	SC123007	TEKT3	Homo sapiens tektin 3 (TEKT3) as transfection-ready DNA	0.580259
1932	SC304903	IFNA4	Homo sapiens interferon, alpha 4 (IFNA4) as transfection-ready DNA	0.58009
1933	SC122806	CCT8L2	Homo sapiens chaperonin containing TCP1, subunit 8 (theta)-like 2 (CCT8L2) as transfection-ready DNA	0.579994
1934	SC116209	MAP3K12	MAP3K12 (untagged)-ORIGENE UNIQUE VARIANT 1 of Human mitogen-activated protein kinase kinase kinase 12 (MAP3K12),	0.579633
1935	SC122179	KCNG2	KCNG2 (untagged)-ORIGENE UNIQUE VARIANT 1 of Human potassium voltage-gated channel, subfamily G, member 2 (KCNG2)	0.579371
1936	SC125032	UPP1	Homo sapiens uridine phosphorylase 1 (UPP1), transcript variant 2 as transfection-ready DNA	0.578402
1937	SC321333	TRAFD1	Homo sapiens TRAF-type zinc finger domain containing 1 (TRAFD1), transcript variant 2 as transfection-ready DNA	0.578338
1938	SC323744	FAM108A1	FAM108A1 (untagged)-Human family with sequence similarity 108, member A1 (FAM108A1), transcript variant 1	0.577902
1939	SC119392	BMP2	BMP2 (untagged)-Human bone morphogenetic protein 2 (BMP2)	0.577238
1940	SC120173	CYYR1	Homo sapiens cysteine/tyrosine-rich 1 (CYYR1) as transfection-ready DNA	0.576774
1941	SC319723	CPB2	Homo sapiens carboxypeptidase B2 (plasma) (CPB2), transcript variant 1 as transfection-ready DNA	0.575922
1942	SC115631	KIAA1458	PREDICTED: Homo sapiens KIAA1458 protein, transcript variant 1 (KIAA1458) as transfection-ready DNA	0.575052
1943	SC114591	TXNDC12	Homo sapiens thioredoxin domain containing 12 (endoplasmic reticulum) (TXNDC12) as transfection-ready DNA	0.57502
1944	SC321502	TRIM35	TRIM35	0.574976
1945	SC109398	MAP2	MAP2	0.574933
1946	SC117949	PTP4A1	Homo sapiens protein tyrosine phosphatase type IVA, member 1 (PTP4A1) as transfection-ready DNA	0.574681
1947	SC321511	PPP3CC	Homo sapiens protein phosphatase 3, catalytic subunit, gamma isozyme (PPP3CC) as transfection-ready DNA	0.574536
1948	SC114497	TFB1M	ORIGENE UNIQUE VARIANT 1 of Homo sapiens transcription factor B1, mitochondrial (TFB1M), nuclear gene encoding mitochondrial protein as transfection-ready DNA	0.574119
1949	SC321818	ZNF322	ZNF322	0.574063
1950	SC123131	TIMD4	Homo sapiens T-cell immunoglobulin and mucin domain containing 4 (TIMD4), transcript variant 1 as transfection-ready DNA	0.573978
1951	SC321203	HEXB	Homo sapiens hexosaminidase B (beta polypeptide) (HEXB) as transfection-ready DNA	0.573851
1952	SC114641	DCAF13	DCAF13	0.573773
1953	SC122541		(untagged)-Human hypothetical protein MGC16332 (cDNA clone MGC:16332 IMAGE:3842543), complete cds	0.573416
1954	SC311201	VAMP1	Homo sapiens vesicle-associated membrane protein 1 (synaptobrevin 1) (VAMP1), transcript variant 1 as transfection-ready DNA	0.572687
1955	SC119723	C4BPA	Homo sapiens complement component 4 binding protein, alpha (C4BPA) as transfection-ready DNA	0.572458
1956	SC319216	XAB2	Homo sapiens XPA binding protein 2 (XAB2) as transfection-ready DNA	0.572362
1957	SC113107	C12orf4	Homo sapiens chromosome 12 open reading frame 4 (C12orf4) as transfection-ready DNA	0.571173
1958	SC108598	AFF4	AFF4 (untagged)-Human AF4/FMR2 family, member 4 (AFF4)	0.569816
1959	SC118933	DUT	Homo sapiens deoxyuridine triphosphatase (DUT), nuclear gene encoding mitochondrial protein, transcript variant 2 as transfection-ready DNA	0.569115
1960	SC124848	CTTN	CTTN	0.568586
1961	SC108959	ATF3	Homo sapiens activating transcription factor 3 (ATF3), transcript variant 1 as transfection-ready DNA	0.568099
1962	SC125247	OVCH1	OVCH1	0.567355
1963	SC320796	DDX28	DDX28 (untagged)-Human DEAD (Asp-Glu-Ala-Asp) box polypeptide 28 (DDX28), nuclear gene encoding mitochondrial protein	0.566995
1964	SC320488	ARSD	ARSD (untagged)-Human arylsulfatase D (ARSD), transcript variant 1	0.566933
1965	SC320117	SAR1B	Homo sapiens SAR1 homolog B (S. cerevisiae) (SAR1B), transcript variant 2 as transfection-ready DNA	0.566729
1966	SC119129	TRIM23	Homo sapiens tripartite motif-containing 23 (TRIM23), transcript variant alpha as transfection-ready DNA	0.566276
1967	SC118739	LCP1	Homo sapiens lymphocyte cytosolic protein 1 (L-plastin) (LCP1) as transfection-ready DNA	0.566258
1968	SC124962	MRPL36	Homo sapiens mitochondrial ribosomal protein L36 (MRPL36), nuclear gene encoding mitochondrial protein as transfection-ready DNA	0.566012
1969	SC321754	METTL21A	METTL21A	0.565633
1970	SC315268	ZNF804A	ZNF804A (untagged)-Human zinc finger protein 804A (ZNF804A)	0.565466
1971	SC108532	LITAF	Homo sapiens lipopolysaccharide-induced TNF factor (LITAF), transcript variant 1 as transfection-ready DNA	0.565072
1972	SC100430	RAD54L2	RAD54L2	0.565
1973	SC109146	DCX	Homo sapiens doublecortin (DCX), transcript variant 2 as transfection-ready DNA	0.564854
1974	SC125351	SRSF6	Homo sapiens splicing factor, arginine/serine-rich 6 (SFRS6) as transfection-ready DNA	0.56467
1975	SC110810	HIPK1	Homo sapiens homeodomain interacting protein kinase 1 (HIPK1), transcript variant 3 as transfection-ready DNA	0.563144
1976	SC123913	MMP3	Homo sapiens matrix metallopeptidase 3 (stromelysin 1, progelatinase) (MMP3) as transfection-ready DNA	0.562686
1977	SC107384	ARRDC3	Homo sapiens arrestin domain containing 3 (ARRDC3) as transfection-ready DNA	0.561451
1978	SC107742	ZNF155	Homo sapiens zinc finger protein 155 (ZNF155), transcript variant 2 as transfection-ready DNA	0.561261
1979	SC304437	KCNK9	KCNK9	0.560789
1980	SC123651	ACOT9	Homo sapiens likely ortholog of mouse acyl-Coenzyme A thioesterase 2, mitochondrial (cDNA clone MGC:13454 IMAGE:3827798), complete cds as transfection-ready DNA	0.560644
1981	SC319422	C21orf59	Homo sapiens chromosome 21 open reading frame 59 (C21orf59) as transfection-ready DNA	0.560109
1982	SC118451	PRKAR1A	Homo sapiens protein kinase, cAMP-dependent, regulatory, type I, alpha (tissue specific extinguisher 1) (PRKAR1A), transcript variant 1 as transfection-ready DNA	0.559755
1983	SC111768	RNF13	Homo sapiens ring finger protein 13 (RNF13), transcript variant 1 as transfection-ready DNA	0.558665
1984	SC118671	MFNG	Homo sapiens MFNG O-fucosylpeptide 3-beta-N-acetylglucosaminyltransferase (MFNG), transcript variant 1 as transfection-ready DNA	0.558209
1985	SC119516	RPS5	Homo sapiens ribosomal protein S5 (RPS5) as transfection-ready DNA	0.557779
1986	SC110257	MGAT4B	Homo sapiens mannosyl (alpha-1,3-)-glycoprotein beta-1,4-N-acetylglucosaminyltransferase, isozyme B (MGAT4B), transcript variant 1 as transfection-ready DNA	0.557596
1987	SC321531	SMAGP	Homo sapiens small cell adhesion glycoprotein (SMAGP), transcript variant 2 as transfection-ready DNA	0.557498
1988	SC127607	SGMS1	Homo sapiens sphingomyelin synthase 1 (SGMS1) as transfection-ready DNA	0.557087
1989	SC112147	ZC2HC1C	ZC2HC1C	0.556328
1990	SC118535	PDE6D	Homo sapiens phosphodiesterase 6D, cGMP-specific, rod, delta (PDE6D) as transfection-ready DNA	0.556294
1991	SC322163	MED10	Homo sapiens mediator complex subunit 10 (MED10) as transfection-ready DNA	0.556235
1992	SC101220	PSMB8	Homo sapiens proteasome (prosome, macropain) subunit, beta type, 8 (large multifunctional peptidase 7) (PSMB8), transcript variant 2 as transfection-ready DNA	0.556027
1993	SC320237	FAM127B	Homo sapiens family with sequence similarity 127, member B (FAM127B), transcript variant 1 as transfection-ready DNA	0.554848
1994	SC122251	PITX1	Homo sapiens paired-like homeodomain transcription factor 1 (cDNA clone MGC:5147 IMAGE:3452956), complete cds as transfection-ready DNA	0.554847
1995	SC110941	LDLR	Homo sapiens low density lipoprotein receptor (LDLR) as transfection-ready DNA	0.554832
1996	SC126743	KIAA1143	Homo sapiens KIAA1143 (KIAA1143) as transfection-ready DNA	0.553923
1997	SC320500	OGFOD3	OGFOD3	0.553694
1998	SC119640	GRIK3	GRIK3	0.553427
[truncated: 13,152 more rows]
