# Supplementary material for: The zinc-finger protein ZC3H10 suppresses type I interferon responses during viral infection by repressing interferon-stimulated gene promoters
Source: PLoS Biol. 2026 Jul 16;24(7):e3003881. doi: 10.1371/journal.pbio.3003881 (PMC13375009; doi:10.1371/journal.pbio.3003881)
Supplement: S2 Table — (XLSX) [file pbio.3003881.s005.xlsx]

## Sheet: Supplementary Data  2
Table S2. Transcriptomic analysis of wild-type and ZC3H10-knockout HEK293A cells.
#ID	gene_name	KO-0h-1_FPKM	KO-0h-1_count	KO-0h-2_FPKM	KO-0h-2_count	KO-0h-3_FPKM	KO-0h-3_count	WT-0h-1_FPKM	WT-0h-1_count	WT-0h-2_FPKM	WT-0h-2_count	WT-0h-3_FPKM	WT-0h-3_count	WT-0h-1_WT-0h-2_WT-0h-3_vs_KO-0h-1_KO-0h-2_KO-0h-3_DESeq2_FDR	WT-0h-1_WT-0h-2_WT-0h-3_vs_KO-0h-1_KO-0h-2_KO-0h-3_DESeq2_log2FC	WT-0h-1_WT-0h-2_WT-0h-3_vs_KO-0h-1_KO-0h-2_KO-0h-3_DESeq2_(FDR_0.05_FC_2)_regulated
ENSG00000000003	TSPAN6	22.7145	1845	21.4911	1764	20.3283	1665	19.4961	1542	20.5153	1820	20.3386	1869	0.720527	0.0557736	normal
ENSG00000000005	TNMD	0	0	0	0	0	0	0	0	0	0	0	0	--	--	--
ENSG00000000419	DPM1	36.5861	1435	35.4468	1403	34.1766	1349	35.4449	1351	37.2514	1596	33.4317	1478	0.83549	-0.0355544	normal
ENSG00000000457	SCYL3	2.48506	567	2.7747	505	2.30405	521	1.96243	440	2.90956	603	1.97123	495	0.689212	0.0897993	normal
ENSG00000000460	C1orf112	11.9299	1042	8.45339	811	12.2294	1000	10.1659	956	12.1091	1297	11.5932	1201	0.248229	-0.214935	normal
ENSG00000000938	FGR	0	0	0	0	0	0	0.027146	3	0	0	0	0	--	--	--
ENSG00000000971	CFH	34.5802	4649	31.6182	4190	30.6299	4193	21.177	2582	21.3782	3263	21.1135	3094	2.86e-07	0.572359	normal
ENSG00000001036	FUCA2	33.6454	2854	33.2839	2861	34.2086	2935	31.819	2618	34.6096	3210	31.959	3057	0.971614	0.00645471	normal
ENSG00000001084	GCLC	47.5383	5474	46.5757	5512	41.618	4638	69.6584	7524	85.6304	10141	67.1395	8599	5.67e-07	-0.673166	normal
ENSG00000001167	NFYA	13.8377	1729	13.781	1681	15.2373	1789	13.7946	1647	13.9363	1929	12.5147	1727	0.9448	0.0130283	normal
ENSG00000001460	STPG1	4.53404	440	4.25332	387	4.6991	453	3.47197	308	3.85296	368	3.49771	365	0.0696929	0.322712	normal
ENSG00000001461	NIPAL3	6.58235	1077	6.48006	990	5.20905	883	4.235	773	5.46977	931	4.58074	891	0.170556	0.219165	normal
ENSG00000001497	LAS1L	50.1627	4443	38.9338	4611	50.8861	4470	48.9066	4192	32.6871	4223	50.7755	5155	0.812909	0.038776	normal
ENSG00000001561	ENPP4	2.26481	386	2.11342	362	1.9414	332	1.16335	192	1.21331	225	1.10434	211	9.2e-06	0.765827	normal
ENSG00000001617	SEMA3F	4.34824	567	4.85351	639	5.33681	687	2.92399	337	2.64026	322	2.70341	414	1.08e-06	0.805931	normal
ENSG00000001626	CFTR	0.052021	12	0.078699	2	0.052547	12	0.036586	8	0.041082	11	0.030557	8	--	--	--
ENSG00000001629	ANKIB1	13.6748	2939	11.4188	2448	12.9898	2843	13.1321	2738	16.3592	3828	13.3743	3323	0.215678	-0.207297	normal
ENSG00000001630	CYP51A1	38.7819	4505	36.1079	4215	35.5897	4144	51.945	5828	57.1105	7231	48.8516	6370	2.29e-06	-0.534864	normal
ENSG00000001631	KRIT1	11.6061	1149	12.7578	1268	12.2462	1169	13.6819	1230	17.2202	1779	15.9528	1571	0.0773012	-0.288625	normal
ENSG00000002016	RAD52	9.6237	562	10.1112	718	9.31526	581	9.45271	654	8.32675	579	9.02637	625	0.89054	0.0363638	normal
ENSG00000002330	BAD	38.8481	1300	42.4601	1449	41.62	1388	29.9722	957	24.0723	875	31.4973	1181	0.00211242	0.475727	normal
ENSG00000002549	LAP3	31.0117	2126	28.8201	1989	30.7282	2125	23.2457	1538	24.9048	1862	22.9866	1771	0.00972085	0.306813	normal
ENSG00000002586	CD99	74.6996	3272	88.6474	3953	82.7592	3652	81.0607	3437	72.1549	3413	79.1757	3868	0.72865	0.0613627	normal
ENSG00000002587	HS3ST1	1.11478	230	0.824719	244	0.775462	229	0.66922	190	0.450766	144	0.589258	194	0.0938185	0.400216	normal
ENSG00000002726	AOC1	0	0	0	0	0	0	0	0	0	0	0	0	--	--	--
ENSG00000002745	WNT16	0.017387	3	0	0	0	0	0	0	0.079889	10	0	0	--	--	--
ENSG00000002746	HECW1	2.46012	855	2.23676	782	2.10429	734	1.82071	611	1.96528	742	2.00462	781	0.246283	0.19012	normal
ENSG00000002822	MAD1L1	7.4086	749	7.90124	781	8.05965	810	8.10056	743	6.6222	674	8.01775	911	0.831305	0.0484603	normal
ENSG00000002834	LASP1	92.7554	13528	90.8117	13458	97.4988	14123	158.347	12132	58.9542	9281	76.7135	12578	0.0907138	0.293765	normal
ENSG00000002919	SNX11	14.5136	889	12.4819	773	13.1871	811	11.5647	730	11.2234	762	12.6621	882	0.575679	0.0988583	normal
ENSG00000002933	TMEM176A	0	0	0	0	0	0	0.050236	3	0	0	0	0	--	--	--
ENSG00000003056	M6PR	49.8043	3379	47.1691	4498	43.5532	3478	40.5679	3596	36.3188	3384	50.728	3823	0.600865	0.105922	normal
ENSG00000003096	KLHL13	0.993142	122	0.629074	110	0.843685	106	0.84911	107	0.612171	120	0.818157	129	0.941273	-0.0262839	normal
ENSG00000003137	CYP26B1	5.21302	753	5.60437	853	6.31065	864	11.9269	1620	4.88469	637	10.5591	1339	0.17039	-0.419965	normal
ENSG00000003147	ICA1	4.87805	411	5.32393	415	5.04523	427	2.55687	190	2.70187	245	2.38023	235	3.39e-08	0.887951	normal
ENSG00000003249	DBNDD1	11.4273	878	15.4418	1168	16.0739	1210	16.814	1217	15.5905	1274	4.86771	443	0.843572	0.0968117	normal
ENSG00000003393	ALS2	5.92541	1252	5.48171	1141	5.28995	1135	8.4103	1614	8.62502	1930	7.73303	1767	1.24e-05	-0.528555	normal
ENSG00000003400	CASP10	1.7706	312	1.77818	319	2.10776	346	3.21722	441	3.98807	551	1.87777	252	0.412781	-0.262489	normal
ENSG00000003402	CFLAR	16.0061	1194	12.6461	1096	13.4097	1205	17.1287	2492	19.4365	1691	21.4497	2653	5.46e-06	-0.851	normal
ENSG00000003436	TFPI	16.3119	1890	18.3804	1989	15.8594	1825	14.8727	1658	20.4126	2441	14.6488	1777	0.993323	0.00222907	normal
ENSG00000003509	NDUFAF7	7.82708	580	8.36758	556	7.87569	616	9.30512	587	10.0076	778	8.2687	704	0.302345	-0.183601	normal
ENSG00000003756	RBM5	20.0058	2243	19.8056	2243	21.1006	2313	19.8323	2098	21.1052	2541	20.2383	2491	0.889016	-0.0224243	normal
ENSG00000003987	MTMR7	0.415538	59	0.417821	60	0.448777	64	0.512105	70	0.594451	90	0.459962	73	0.468133	-0.245232	normal
ENSG00000003989	SLC7A2	0.30748	86	0.213218	60	0.285325	80	0.730953	80	0.914375	90	0.838191	191	0.204355	-0.445122	normal
ENSG00000004059	ARF5	67.5188	2723	79.3188	3214	76.6816	3103	63.693	2481	49.6298	2168	67.195	3036	0.13795	0.262494	normal
ENSG00000004139	SARM1	3.87894	1053	3.13727	872	4.51226	1146	3.44718	811	2.72224	753	4.04161	1138	0.340732	0.21377	normal
ENSG00000004142	POLDIP2	113.539	8803	116.505	9092	117.212	9119	91.3179	6838	79.8641	6729	88.3283	7675	0.000342295	0.379241	normal
ENSG00000004399	PLXND1	10.6693	2646	9.2364	2292	10.167	2546	13.8627	3471	11.9044	3209	12.9464	3517	0.0036229	-0.392652	normal
ENSG00000004455	AK2	43.3548	3466	53.0654	3298	30.8448	3222	30.6111	2954	31.1517	3428	32.7271	3546	0.703499	0.0524551	normal
ENSG00000004468	CD38	14.2612	2934	13.6786	2853	14.581	3033	5.92216	1175	6.86788	1529	6.26733	1448	6.8e-24	1.09805	up
ENSG00000004478	FKBP4	79.3834	10634	88.2932	11854	83.6259	11174	80.382	10307	73.9718	10873	80.9903	11953	0.634855	0.0650117	normal
ENSG00000004487	KDM1A	31.0848	3445	30.4587	3381	30.7442	3411	27.3435	2905	32.0623	3833	32.458	4031	0.907523	-0.0218105	normal
ENSG00000004534	RBM6	11.22	1319	14.0483	1460	12.5404	1393	12.5693	1176	14.0599	1646	12.6612	1623	0.85158	-0.0386542	normal
ENSG00000004660	CAMKK1	5.81453	747	6.48473	846	6.42339	823	8.68442	1062	6.88631	960	8.50429	1212	0.0255912	-0.359366	normal
ENSG00000004700	RECQL	24.3885	2757	24.7466	2784	21.9046	2480	29.3938	3196	32.8978	4126	28.7445	3436	0.00946907	-0.364683	normal
ENSG00000004766	VPS50	8.40948	845	6.81917	803	6.136	748	6.91418	843	9.31792	1226	6.75964	938	0.165555	-0.263993	normal
ENSG00000004776	HSPB6	0.263219	15	0.710462	17	0.786323	35	0.31717	17	0.247672	7	0.294381	17	--	--	--
ENSG00000004777	ARHGAP33	5.42584	627	4.94128	605	5.05262	669	6.35282	693	5.55438	831	5.45371	766	0.175166	-0.215189	normal
ENSG00000004779	NDUFAB1	65.4941	1748	64.3989	1714	64.5987	1710	68.6155	1756	55.2869	1597	67.2652	2001	0.971614	-0.00801376	normal
ENSG00000004799	PDK4	1.32098	173	1.18437	156	0.99613	131	21.0862	2662	28.2951	4020	22.093	3237	1.58e-145	-4.04959	down
ENSG00000004809	SLC22A16	0	0	0	0	0	0	0	0	0	0	0	0	--	--	--
ENSG00000004838	ZMYND10	0.647119	48	0.400739	43	0.478056	48	0.203367	21	0.293188	24	0.28419	34	0.0912272	0.593448	normal
ENSG00000004846	ABCB5	0.006215	2	0.009354	2	0	0	0.009749	2	0	0	0.016804	4	--	--	--
ENSG00000004848	ARX	1.12527	119	1.02793	109	1.01114	107	0.568437	58	0.630005	72	1.01421	100	0.0904832	0.489967	normal
ENSG00000004864	SLC25A13	16.3865	1839	15.7313	1768	11.377	1313	20.7811	2303	22.2149	2719	14.4989	1841	0.0627278	-0.404077	normal
ENSG00000004866	ST7	10.772	893	11.1641	917	9.25509	840	9.15854	734	9.7219	964	9.10354	840	0.575056	0.102721	normal
ENSG00000004897	CDC27	28.5601	4195	21.8226	3538	27.6124	3934	31.9932	4494	41.0051	7016	29.9544	5103	0.0157712	-0.43237	normal
ENSG00000004939	SLC4A1	0	0	0	0	0	0	0.011427	2	0	0	0	0	--	--	--
ENSG00000004948	CALCR	0	0	0.014196	2	0	0	0	0	0	0	0	0	--	--	--
ENSG00000004961	HCCS	28.1362	1657	29.8192	1772	27.4166	1606	27.4527	1557	24.4364	1691	28.1277	1789	0.793139	0.0418453	normal
ENSG00000004975	DVL2	24.7714	1873	26.5932	2006	26.4775	1996	19.9363	1937	18.9626	1664	23.5807	2112	0.693945	0.0765299	normal
ENSG00000005001	PRSS22	0	0	0.026749	2	0	0	0.112989	6	0.228372	9	0.113496	6	--	--	--
ENSG00000005007	UPF1	32.6762	6352	32.8331	6428	33.0519	6452	20.9571	3936	19.115	4039	20.7319	4518	2.66e-12	0.65093	normal
ENSG00000005020	SKAP2	15.8418	2316	14.9917	2206	14.2793	2095	16.7075	2359	20.7873	3302	15.7444	2579	0.121092	-0.258093	normal
ENSG00000005022	SLC25A5	444.658	20707	443.63	20795	440.695	20594	426.046	19162	344.824	17451	421.195	21981	0.42258	0.12127	normal
ENSG00000005059	MCUB	7.80309	650	9.49802	797	9.55651	799	9.90052	797	9.84291	891	9.45907	883	0.43575	-0.143907	normal
ENSG00000005073	HOXA11	0.498317	43	0.389781	33	0.450061	39	0.227893	20	0.335732	31	0.372739	36	0.449682	0.303052	normal
ENSG00000005075	POLR2J	41.2249	1399	49.2206	1684	40.6729	1388	48.4672	1591	46.6452	1723	44.1028	1677	0.517266	-0.112321	normal
ENSG00000005100	DHX33	12.1273	2230	12.1929	2233	12.2079	2218	12.6901	2208	12.978	2556	12.7174	2591	0.464345	-0.0918015	normal
ENSG00000005102	MEOX1	0	0	0	0	0	0	0	0	0	0	0	0	--	--	--
ENSG00000005108	THSD7A	7.08906	2743	4.62922	1817	5.95601	2330	3.87689	1460	3.83313	1624	3.22589	1400	0.000655142	0.610113	normal
ENSG00000005156	LIG3	8.99527	2155	8.60056	2113	8.02347	1705	7.99022	2060	7.87272	2211	7.63058	2093	0.808101	-0.0493884	normal
ENSG00000005175	RPAP3	12.6794	1775	11.981	1633	11.1449	1597	14.2103	1921	18.0564	2877	13.395	2113	0.0257496	-0.393585	normal
ENSG00000005187	ACSM3	5.69555	362	6.30211	443	6.66397	425	7.8848	477	8.5082	628	7.01497	512	0.098864	-0.324981	normal
ENSG00000005189	REXO5	4.9748	419	4.91559	402	4.40895	402	4.34387	356	4.8922	471	5.8427	489	0.818266	-0.0529733	normal
ENSG00000005194	CIAPIN1	28.4573	1823	29.527	1875	20.6737	1416	22.5467	1371	21.0848	1496	28.4088	2049	0.668243	0.100237	normal
ENSG00000005206	SPPL2B	17.9099	1802	16.658	1737	17.7682	1779	13.3744	1284	11.7764	1238	13.0793	1506	0.000705539	0.428348	normal
ENSG00000005238	FAM214B	5.13	546	2.69167	320	3.9394	448	3.72097	413	3.6623	462	4.24979	572	0.79099	-0.0808631	normal
ENSG00000005243	COPZ2	6.85096	204	7.037	205	9.00847	275	3.6299	105	5.13974	172	4.8484	160	0.0166327	0.601647	normal
ENSG00000005249	PRKAR2B	3.36857	462	2.99452	413	2.97389	409	3.94621	522	5.33442	794	3.7585	577	0.0185717	-0.471262	normal
ENSG00000005302	MSL3	11.8697	1027	12.2758	1020	10.5454	902	13.1794	1016	13.7616	1229	13.4729	1258	0.190717	-0.19449	normal
ENSG00000005339	CREBBP	15.7367	4982	12.085	3161	15.269	4990	13.7949	4059	13.0113	4145	13.8835	4701	0.812233	0.062545	normal
ENSG00000005379	TSPOAP1	0.007288	2	0	0	0.008724	3	0.022713	7	0.006728	3	0.013965	5	--	--	--
ENSG00000005381	MPO	0	0	0	0	0	0	0	0	0	0	0	0	--	--	--
ENSG00000005421	PON1	0.395594	38	0.762519	73	0.368254	35	0.321138	30	0.46283	48	0.409933	44	0.636969	0.202732	normal
ENSG00000005436	GCFC2	7.87798	815	6.6156	708	5.82822	698	8.80606	957	12.1437	1310	8.92922	966	0.00983627	-0.465153	normal
ENSG00000005448	WDR54	31.962	1324	35.6072	1482	33.3309	1385	35.2972	1396	26.5973	1183	36.4315	1671	0.933199	0.0211342	normal
ENSG00000005469	CROT	11.5742	1276	10.4799	1197	9.73921	1086	7.78862	810	9.10844	1050	8.65622	1022	0.0220009	0.336681	normal
ENSG00000005471	ABCB4	0.041886	7	0.031991	6	0	0	0.033573	6	0	0	0.044324	8	--	--	--
ENSG00000005483	KMT2E	14.6667	2537	17.4216	2266	12.6066	2417	22.9649	2753	17.474	3453	19.6011	3364	0.00335701	-0.349414	normal
ENSG00000005486	RHBDD2	46.4549	3093	50.1101	3351	49.1542	3278	39.6489	2543	32.544	2354	40.5373	3022	0.020889	0.325789	normal
ENSG00000005513	SOX8	0.243881	28	0.419494	48	0.408458	46	0.71196	77	0.710898	87	0.513663	65	0.0567555	-0.632527	normal
ENSG00000005700	IBTK	23.9616	4191	17.7405	3640	17.7758	3796	25.8217	5161	35.8067	6930	27.8222	5563	0.000149067	-0.533603	normal
ENSG00000005801	ZNF195	6.82131	378	6.54561	421	7.88621	504	8.92082	454	9.69243	626	7.20892	411	0.624735	-0.136634	normal
ENSG00000005810	MYCBP2	8.06204	2742	8.03538	2175	4.94703	2298	4.83624	2179	8.91426	2900	5.73171	2439	0.95247	-0.0140737	normal
ENSG00000005812	FBXL3	6.67528	830	6.30674	775	5.40685	696	8.29966	1008	12.1269	1620	7.1935	969	0.0141613	-0.538624	normal
ENSG00000005844	ITGAL	0.04139	8	0.041709	9	0.010459	2	0.108097	20	0.067115	14	0.067118	15	--	--	--
ENSG00000005882	PDK2	8.20892	1032	8.20586	1038	7.82982	974	6.88614	837	5.17513	664	6.63018	929	0.0652033	0.340764	normal
ENSG00000005884	ITGA3	153.149	26746	165.581	29305	166.241	29187	133.636	22437	103.894	19711	129.319	24963	0.0076195	0.370355	normal
ENSG00000005889	ZFX	5.09109	1109	6.96607	1483	7.59675	1480	5.26159	1178	9.21596	2573	6.77729	1460	0.377512	-0.258304	normal
ENSG00000005893	LAMP2	54.374	5158	52.2523	4866	56.2143	5126	51.3813	6011	72.3872	7613	66.7605	7002	0.00046367	-0.388909	normal
ENSG00000005961	ITGA2B	0.375548	46	0.449238	51	0.323744	34	1.04041	110	0.675342	72	0.902277	114	0.00605429	-0.848422	normal
ENSG00000005981	ASB4	0.331288	47	0.306677	44	0.225848	32	1.02911	116	0.869185	130	0.611158	93	0.000114563	-1.09922	down
ENSG00000006007	GDE1	36.6758	3553	36.7658	3757	35.9561	3483	36.5115	3624	40.4213	4167	36.0969	4142	0.432919	-0.0985222	normal
ENSG00000006015	REX1BD	28.1256	817	33.4349	983	34.014	999	27.1523	761	20.3539	638	30.3001	997	0.266506	0.247385	normal
ENSG00000006016	CRLF1	0.33475	22	0.437992	29	0.300216	20	1.15198	73	0.767317	55	0.699571	52	0.00834918	-0.881513	normal
ENSG00000006025	OSBPL7	9.2155	1186	9.67796	1261	10.1326	1289	5.91142	723	5.47149	756	6.51576	938	1.21e-06	0.6464	normal
ENSG00000006042	TMEM98	12.2574	1110	15.9356	1101	15.0603	1011	8.17903	865	10.65	834	6.78221	687	0.0163596	0.434513	normal
ENSG00000006047	YBX2	0.381025	23	0.468129	28	0.078073	5	0.467182	27	0.442794	28	0.425454	28	--	--	--
ENSG00000006059	KRT33A	0	0	0	0	0	0	0	0	0	0	0	0	--	--	--
ENSG00000006062	MAP3K14	19.8369	3090	19.4573	3061	20.4969	3205	20.551	3203	11.9986	2019	19.746	3472	0.627283	0.128622	normal
ENSG00000006071	ABCC8	0.956757	208	1.00977	187	0.874949	181	1.46183	196	1.10424	209	1.37146	284	0.466833	-0.187895	normal
ENSG00000006116	CACNG3	0	0	0	0	0	0	0	0	0	0	0	0	--	--	--
ENSG00000006118	TMEM132A	30.0998	3296	34.4067	4126	34.1156	3812	38.956	4448	18.0555	2260	23.3667	2935	0.496185	0.204017	normal
ENSG00000006125	AP2B1	112.986	20919	102.705	20587	98.5475	19719	82.4531	15867	98.2198	21084	79.8093	17873	0.155867	0.197634	normal
ENSG00000006128	TAC1	0	0	0	0	0	0	0	0	0	0	0	0	--	--	--
ENSG00000006194	ZNF263	7.08203	681	5.93534	681	7.31303	779	5.08195	488	6.17437	640	6.29458	679	0.109219	0.278675	normal
ENSG00000006210	CX3CL1	0.00944	3	0	0	0	0	0.019288	4	0.030404	7	0.127785	19	--	--	--
ENSG00000006282	SPATA20	40.5255	3943	42.1063	4170	39.5774	3810	37.495	3540	31.8947	3435	37.6872	4206	0.371278	0.131694	normal
ENSG00000006283	CACNA1G	1.76689	439	1.57509	377	1.76348	413	2.04775	481	1.72551	444	1.91382	482	0.475142	-0.147032	normal
ENSG00000006327	TNFRSF12A	103.859	3879	95.3424	3520	105.711	3872	88.1833	3116	64.8961	2565	94.8604	3899	0.165181	0.26065	normal
ENSG00000006377	DLX6	0.119144	5	0.047186	5	0	0	0.147729	4	0.021853	2	0.021121	2	--	--	--
ENSG00000006432	MAP3K9	4.3589	1107	2.82728	979	3.07463	1071	3.84889	1338	3.42388	1395	3.84333	1532	0.00275149	-0.377978	normal
ENSG00000006451	RALA	11.8125	1243	12.4418	1275	11.679	1217	12.7078	1259	12.1615	1383	11.1647	1294	0.847871	-0.0336291	normal
ENSG00000006453	BAIAP2L1	25.7109	3404	24.5762	3276	24.6822	3280	24.6983	3159	23.73	3415	24.1291	3580	0.920212	0.0149182	normal
ENSG00000006459	KDM7A	0.351603	120	0.394415	135	0.345255	118	0.683522	224	0.749932	277	0.594165	226	9.53e-05	-0.821356	normal
ENSG00000006468	ETV1	2.76335	509	3.24524	652	2.24475	495	2.60622	498	4.88834	785	2.38977	472	0.917738	-0.03525	normal
ENSG00000006530	AGK	18.4016	1701	16.3567	1784	20.9172	1836	16.2672	1490	21.6643	2155	14.7983	1735	0.896029	0.0296286	normal
ENSG00000006534	ALDH3B1	155.373	12348	169.906	13671	169.844	13492	167.288	12816	138.525	12056	148.528	12973	0.521848	0.0974905	normal
ENSG00000006555	TTC22	0	0	0	0	0	0	0	0	0	0	0	0	--	--	--
ENSG00000006576	PHTF2	9.23656	1150	6.54009	903	8.21821	993	11.1422	1274	15.2637	1893	10.667	1368	0.00979021	-0.489183	normal
ENSG00000006606	CCL26	3.00385	58	3.85017	75	3.21625	63	4.96129	93	2.222	47	2.65756	58	0.994052	0.00357968	normal
ENSG00000006607	FARP2	6.45607	1073	5.57832	880	5.25277	981	9.57195	1525	7.89147	1699	8.85635	1782	1.52e-08	-0.699594	normal
ENSG00000006611	USH1C	0.369734	34	0.535473	48	0.429887	37	1.90768	151	1.69779	153	1.82369	171	4.12e-11	-1.60673	down
ENSG00000006625	GGCT	30.3167	1229	29.5951	1206	39.4509	1495	29.9731	1110	25.407	1111	30.5254	1297	0.26571	0.19335	normal
ENSG00000006634	DBF4	11.0154	1055	10.2263	1002	10.1386	952	15.169	1400	19.7708	1999	7.58282	843	0.175099	-0.388507	normal
ENSG00000006638	TBXA2R	0.04196	4	0	0	0.059826	6	0.290983	27	0.210322	22	0.354023	38	--	--	--
ENSG00000006652	IFRD1	10.5754	872	13.5949	1109	11.647	1008	14.5081	1114	17.7687	1338	12.9474	1135	0.259202	-0.208661	normal
ENSG00000006659	LGALS14	0	0	0	0	0	0	0	0	0	0	0	0	--	--	--
ENSG00000006695	COX10	13.1587	1347	12.4267	1250	12.9737	1354	10.7055	1042	10.1753	1129	11.0575	1252	0.0607836	0.243754	normal
ENSG00000006704	GTF2IRD1	5.50653	718	6.3886	768	6.28083	767	6.31873	715	5.25586	693	6.5374	888	0.942148	0.0167012	normal
ENSG00000006712	PAF1	52.9291	3916	58.1232	4390	58.6574	4355	48.4428	3460	44.8457	3641	49.1219	4118	0.0918226	0.212737	normal
ENSG00000006715	VPS41	11.6267	2242	11.5459	2229	10.6806	2238	11.9871	2243	15.3356	2781	13.2904	2707	0.219648	-0.154276	normal
ENSG00000006740	ARHGAP44	2.32139	235	1.98109	248	2.31756	290	2.66231	289	1.97164	299	2.38329	355	0.314687	-0.222306	normal
ENSG00000006744	ELAC2	57.1832	5811	62.4817	6027	66.2264	6647	42.8786	4313	43.6564	4729	50.6148	5502	0.00167201	0.380597	normal
ENSG00000006747	SCIN	0.105272	38	0.306879	32	0.133247	48	0.13878	48	0.148541	58	0.290137	38	0.682964	-0.173513	normal
ENSG00000006756	ARSD	13.0222	2405	12.5366	2306	12.0507	2241	10.0638	1772	8.70134	1721	9.01444	1905	0.000872997	0.393301	normal
ENSG00000006757	PNPLA4	8.83385	799	10.7058	860	8.32635	707	5.05594	354	5.41252	457	5.05778	451	1.32e-09	0.900833	normal
ENSG00000006788	MYH13	0	0	0	0	0	0	0	0	0	0	0	0	--	--	--
ENSG00000006831	ADIPOR2	26.9016	3951	26.0005	3844	26.264	3871	33.8861	4807	35.1201	5606	32.1435	5291	0.000175539	-0.377129	normal
ENSG00000006837	CDKL3	1.06915	59	1.82419	90	0.994361	54	0.848087	53	1.1536	69	0.57934	37	0.48916	0.271134	normal
ENSG00000007001	UPP2	0	0	0	0	0	0	0	0	0	0	0.002619	1	--	--	--
ENSG00000007038	PRSS21	0	0	0.047508	2	0	0	0.076835	4	0	0	0.085738	4	--	--	--
ENSG00000007047	MARK4	2.58448	337	3.64412	439	2.94395	384	2.84014	330	2.73498	342	3.33243	458	0.770292	0.0790602	normal
ENSG00000007062	PROM1	0.011994	2	0	0	0.047643	8	0.02601	4	0	0	0	0	--	--	--
ENSG00000007080	CCDC124	53.1125	1777	54.7192	1842	56.3175	1903	55.7136	1750	44.9721	1592	57.0289	2088	0.740375	0.0643881	normal
ENSG00000007129	CEACAM21	0	0	0	0	0	0	0	0	0.110106	7	0	0	--	--	--
ENSG00000007168	PAFAH1B1	44.9632	8555	41.1832	7966	40.3815	7825	36.9018	6837	43.8472	9275	38.7405	8260	0.803009	0.0439659	normal
ENSG00000007171	NOS2	0.011723	2	0.127087	20	0.045772	8	0.053633	8	0.211779	36	0.126784	22	--	--	--
ENSG00000007174	DNAH9	0	0	0	0	0	0	0	0	0.010985	7	0.009859	6	--	--	--
ENSG00000007202	KIAA0100	57.9227	14283	49.9252	12568	52.03	13147	40.9124	9880	41.7569	11492	44.4414	12629	0.0173252	0.274009	normal
ENSG00000007216	SLC13A2	0.057495	6	0.211325	22	0.227727	24	0.048554	5	0.103637	12	0	0	--	--	--
ENSG00000007237	GAS7	1.09895	185	1.06099	198	1.0792	318	0.256079	73	0.310499	96	0.337005	109	1.06e-05	1.13418	up
ENSG00000007255	TRAPPC6A	20.9746	550	22.3294	589	20.9187	562	17.7619	439	9.87621	286	14.0475	414	0.0129469	0.547473	normal
ENSG00000007264	MATK	0.127235	10	0.216361	17	0.17678	14	0.142913	11	0.035407	3	0.033576	3	--	--	--
ENSG00000007306	CEACAM7	0.23654	22	0.266584	25	0.06572	6	0.280421	25	0.1416	14	0.213623	18	--	--	--
ENSG00000007312	CD79B	0	0	0	0	0	0	0	0	0	0	0.038476	3	--	--	--
ENSG00000007314	SCN4A	0.00701	3	0.025953	8	0.013972	5	0.025506	8	0	0	0.0269	9	--	--	--
ENSG00000007341	ST7L	1.5077	135	1.48013	137	1.30431	173	2.49831	174	1.14959	159	1.42051	179	0.627283	-0.14278	normal
ENSG00000007350	TKTL1	0	0	0	0	0	0	0	0	0	0	0	0	--	--	--
ENSG00000007372	PAX6	0.815915	111	1.45077	124	1.20293	135	0.840488	77	0.328505	67	0.79786	93	0.0343863	0.574207	normal
ENSG00000007376	RPUSD1	9.57043	446	13.5185	736	9.12457	384	11.0163	614	6.25823	346	9.97415	528	0.83257	0.082353	normal
ENSG00000007384	RHBDF1	12.1905	1264	13.6796	1383	14.2049	1470	11.3731	1010	7.85074	817	9.71772	1177	0.00975557	0.462899	normal
ENSG00000007392	LUC7L	19.6735	1374	20.6232	1399	17.9585	1322	14.5337	951	16.1864	1084	18.235	1279	0.0117705	0.340412	normal
ENSG00000007402	CACNA2D2	0.191117	39	0.11503	24	0.150732	31	0.337627	66	0.312657	69	0.244883	54	0.0405584	-0.687564	normal
ENSG00000007516	BAIAP3	1.56828	229	1.93403	282	2.08666	317	0.990618	164	0.858238	159	1.1748	217	0.0101141	0.587255	normal
ENSG00000007520	TSR3	31.4457	1356	31.3646	1371	30.76	1373	26.5789	1138	21.4272	990	27.3673	1285	0.0682313	0.291045	normal
ENSG00000007541	PIGQ	20.6462	1803	23.1459	2267	24.8823	2011	23.3478	1957	14.9393	1180	16.3902	1676	0.178613	0.326353	normal
ENSG00000007545	CRAMP1	6.01518	1570	6.11568	1406	5.91595	1403	5.67646	1374	5.55669	1487	4.86129	1438	0.69586	0.0651816	normal
ENSG00000007866	TEAD3	1.28776	141	1.52083	167	2.40917	264	1.88091	199	1.66505	198	1.79188	219	0.888605	-0.0535587	normal
ENSG00000007908	SELE	0	0	0	0	0	0	0	0	0	0	0	0	--	--	--
ENSG00000007923	DNAJC11	22.0529	2631	25.2651	2891	21.6508	2596	19.9982	2295	20.5912	2658	21.6618	2801	0.430282	0.109037	normal
ENSG00000007933	FMO3	0	0	0	0	0	0	0	0	0	0	0	0	--	--	--
ENSG00000007944	MYLIP	4.65397	341	3.54095	288	3.55043	283	3.97179	294	3.38849	308	3.8818	327	0.95944	0.01436	normal
ENSG00000007952	NOX1	0.083931	8	0.173154	17	0.184591	18	0.147522	14	0.357374	36	0.149945	16	--	--	--
ENSG00000007968	E2F2	3.09469	588	3.12628	598	3.16696	604	2.81531	516	2.71569	560	3.09279	658	0.638053	0.0879643	normal
ENSG00000008018	PSMB1	116.621	3956	116.468	3977	116.096	3952	108.524	3556	99.8328	3681	109.456	4161	0.417264	0.10162	normal
ENSG00000008056	SYN1	0.049647	6	0.016477	3	0	0	0.051519	7	0	0	0.100408	15	--	--	--
ENSG00000008083	JARID2	4.66031	976	4.8079	1014	4.50472	943	5.02447	1019	5.1481	1169	5.08559	1191	0.269495	-0.154693	normal
ENSG00000008086	CDKL5	2.93265	847	2.17162	846	2.72033	1187	3.6404	1489	4.5878	1480	3.88068	1500	0.00218567	-0.551953	normal
ENSG00000008118	CAMK1G	0.041896	4	0.048595	5	0.122884	12	0.042801	4	0.047162	5	0.092529	10	--	--	--
ENSG00000008128	CDK11A	16.701	1434	15.7266	1357	17.1845	1491	16.5419	1394	11.9879	1162	15.203	1487	0.552126	0.115301	normal
ENSG00000008130	NADK	16.6429	1810	17.0867	1838	19.8818	2052	15.6035	1542	12.4281	1396	14.7939	1811	0.0661395	0.291578	normal
ENSG00000008196	TFAP2B	0	0	0	0	0	0	0	0	0	0	0	0	--	--	--
ENSG00000008197	TFAP2D	0	0	0	0	0	0	0	0	0	0	0	0	--	--	--
ENSG00000008226	DLEC1	0.0545	14	0.005332	2	0.039061	10	0.095572	23	0.077138	20	0.122758	33	--	--	--
ENSG00000008256	CYTH3	6.93649	1143	7.42605	1232	7.57728	1253	9.9086	1576	6.71972	1204	9.58569	1770	0.182153	-0.266832	normal
ENSG00000008277	ADAM22	1.3334	409	1.40047	374	1.81677	314	1.06297	274	1.00174	298	1.48578	238	0.0483792	0.429138	normal
ENSG00000008282	SYPL1	59.8553	4655	57.7007	4554	57.0678	4449	56.363	4043	52.7621	4489	52.8398	4614	0.400393	0.0967488	normal
ENSG00000008283	CYB561	13.8417	1442	14.2067	1511	17.3603	1441	13.6038	1364	11.9549	1437	12.7445	1162	0.348881	0.174466	normal
ENSG00000008294	SPAG9	22.6565	6009	19.7673	5111	20.3596	5572	23.9076	6142	26.0241	7653	23.0811	6672	0.0830967	-0.241987	normal
ENSG00000008300	CELSR3	5.14226	2248	4.26291	1876	4.70432	2064	3.2384	1367	2.56299	1218	3.40683	1669	0.000399935	0.551896	normal
ENSG00000008311	AASS	0.18821	24	0.306883	37	0.074868	10	0	0	0.076949	11	0.058496	8	--	--	--
ENSG00000008323	PLEKHG6	1.91772	185	1.59941	168	1.64518	173	2.30592	234	2.23759	236	2.31643	273	0.0429775	-0.416582	normal
ENSG00000008324	SS18L2	9.16775	265	8.42962	249	9.03898	262	7.41345	210	6.65935	211	6.94597	224	0.167431	0.284605	normal
ENSG00000008382	MPND	3.4675	180	4.66778	251	3.74657	207	4.11976	219	2.36964	134	3.92967	227	0.675131	0.144099	normal
ENSG00000008394	MGST1	394.649	13007	416.163	13762	406.878	13387	296.507	9406	379.402	13426	303.298	11083	0.0607675	0.278993	normal
ENSG00000008405	CRY1	2.52199	282	2.2116	261	3.19997	363	5.80128	613	6.10842	717	5.15888	602	1.37e-07	-0.962572	normal
ENSG00000008438	PGLYRP1	0.723508	20	0.466314	13	0.221756	6	0.874743	23	0.557895	16	0.488078	15	--	--	--
ENSG00000008441	NFIX	3.43333	415	3.51633	354	4.70666	698	2.31493	353	1.65566	206	2.58072	300	0.0286754	0.640608	normal
ENSG00000008513	ST3GAL1	3.60484	739	3.30529	714	3.41167	717	3.32197	665	2.75293	639	3.30508	773	0.576516	0.101223	normal
ENSG00000008516	MMP25	0.867134	103	0.834803	105	0.719013	87	0.725021	82	0.503475	61	0.736484	100	0.441624	0.258743	normal
ENSG00000008517	IL32	10.4523	363	12.0121	443	8.27778	302	2.62787	104	2.74653	116	2.54861	110	3.35e-15	1.58358	up
ENSG00000008710	PKD1	7.55063	3725	7.07723	3397	7.40215	3821	9.32393	4337	6.73524	3479	8.62619	4645	0.462582	-0.141097	normal
ENSG00000008735	MAPK8IP2	1.57999	196	1.93687	241	2.35727	293	1.58418	190	1.2835	173	1.69294	235	0.278763	0.290548	normal
ENSG00000008838	MED24	35.612	3414	39.5103	3682	41.7507	3773	28.6493	2485	20.4419	2476	29.4334	3098	0.000297125	0.45982	normal
ENSG00000008853	RHOBTB2	7.39921	1463	6.96782	1398	7.23742	1448	6.44445	1236	5.33246	1155	6.14837	1372	0.114568	0.227832	normal
ENSG00000008869	HEATR5B	7.46515	1667	6.95097	1508	5.85487	1455	5.60359	1299	6.53008	1601	5.92217	1485	0.450427	0.118479	normal
ENSG00000008952	SEC62	19.0649	4343	26.0405	4502	18.8229	4241	20.1731	4468	28.1961	7041	19.1798	4928	0.17408	-0.263476	normal
ENSG00000008988	RPS20	333.338	8481	344.36	9770	329.724	8461	344.181	8610	305.345	8485	338.378	9869	0.876285	0.0281499	normal
ENSG00000009307	CSDE1	70.1342	9949	63.4743	9329	69.8089	9253	69.8759	9609	86.0293	13729	73.6279	12044	0.0839184	-0.251758	normal
ENSG00000009335	UBE3C	25.4516	4860	23.9034	4596	24.2484	4651	27.0256	4972	26.9406	5596	26.3981	5647	0.149527	-0.154342	normal
ENSG00000009413	REV3L	3.76806	1443	2.87179	1124	3.2759	1218	3.64394	1302	4.40402	1832	3.24069	1390	0.335418	-0.198842	normal
ENSG00000009694	TENM1	0.003877	2	0.012416	6	0.00423	2	0	0	0.003906	2	0.007575	4	--	--	--
ENSG00000009709	PAX7	3.9601	637	4.02496	657	4.06722	725	1.42281	212	1.42098	265	1.38825	233	1.52e-22	1.45669	up
ENSG00000009724	MASP2	0.275098	25	0.192309	18	0.188122	17	0.275279	24	0.263462	26	0.306064	31	--	--	--
ENSG00000009765	IYD	0	0	0	0	0.006237	2	0.012961	4	0	0	0.005585	2	--	--	--
ENSG00000009780	FAM76A	2.95368	153	2.23413	189	2.67814	189	2.43151	186	2.69283	249	2.92352	212	0.411417	-0.213561	normal
ENSG00000009790	TRAF3IP3	0	0	0	0	0	0	0	0	0	0	0	0	--	--	--
ENSG00000009830	POMT2	11.3984	1750	11.5903	1714	11.8124	1657	9.7849	1356	10.6422	1647	11.9727	1809	0.357571	0.133816	normal
ENSG00000009844	VTA1	6.69475	1720	9.59791	1238	5.71131	1437	6.86106	1630	15.472	1849	6.55268	1843	0.210795	-0.220886	normal
ENSG00000009950	MLXIPL	1.31996	159	1.09287	128	1.38576	167	3.1985	307	2.61269	272	3.12064	328	2.84e-05	-0.85903	normal
ENSG00000009954	BAZ1B	36.0812	7924	32.61	7222	35.5994	7843	35.7436	7525	41.6551	9993	35.8544	8768	0.33563	-0.142412	normal
ENSG00000010017	RANBP9	8.44476	961	8.56763	982	7.99482	913	8.02172	882	9.95162	1231	7.53141	961	0.795224	-0.0578017	normal
ENSG00000010030	ETV7	0.097439	6	0	0	0	0	0.129599	8	0.107684	7	0.179124	12	--	--	--
ENSG00000010072	SPRTN	4.11466	488	4.28838	522	5.21344	670	6.07222	671	7.04535	866	6.93168	899	0.0157481	-0.451164	normal
ENSG00000010165	EEF1AKNMT	28.2	3423	26.3681	3223	28.4011	3455	26.3027	3083	21.3327	2814	25.119	3411	0.310753	0.152983	normal
ENSG00000010219	DYRK4	3.48929	292	2.41132	210	2.84387	222	3.41813	273	3.81082	338	4.48433	382	0.105217	-0.366962	normal
ENSG00000010244	ZNF207	43.6301	6444	82.0568	7804	81.3619	7617	81.5747	7570	51.3848	8538	37.8459	6939	0.871893	-0.0356774	normal
ENSG00000010256	UQCRC1	87.6711	6302	92.2739	6700	88.9639	6426	90.2236	6254	67.3561	5270	90.1765	7288	0.669668	0.0837899	normal
ENSG00000010270	STARD3NL	31.2412	1564	30.6864	1570	28.2424	1432	29.9684	1503	32.2974	1716	31.2034	1755	0.600735	-0.0768737	normal
ENSG00000010278	CD9	73.6385	3354	89.8973	4052	82.6625	3710	87.9504	3802	77.1717	3946	86.7837	4351	0.640979	-0.0762046	normal
ENSG00000010282	HHATL	0	0	0	0	0	0	0	0	0	0	0	0	--	--	--
ENSG00000010292	NCAPD2	39.0539	7521	38.4998	7105	39.581	7221	54.9787	9783	49.1225	10826	54.5228	11150	2.01e-08	-0.487331	normal
ENSG00000010295	IFFO1	0.395996	40	0.416981	44	0.392224	40	0.300567	29	0.344548	41	0.487401	55	0.948506	0.0314613	normal
ENSG00000010310	GIPR	0.719229	67	0.375237	42	0.817831	69	1.17288	95	0.84371	72	0.834499	93	0.258147	-0.387982	normal
ENSG00000010318	PHF7	1.73672	136	0.995545	79	1.30914	103	1.29473	98	1.2193	104	1.49526	125	0.992835	0.00388289	normal
ENSG00000010319	SEMA3G	0.011057	2	0.020588	4	0.080556	15	0.08095	15	0.052374	11	0.123351	25	--	--	--
ENSG00000010322	NISCH	11.4693	1708	8.80451	1190	10.4238	1573	11.0165	1520	7.23757	1025	10.3994	1756	0.78452	0.0838755	normal
ENSG00000010327	STAB1	0	0	0	0	0	0	0.014292	4	0	0	0	0	--	--	--
ENSG00000010361	FUZ	7.46491	375	6.3661	321	8.00422	409	6.94277	367	5.67115	326	6.24358	352	0.666212	0.107942	normal
ENSG00000010379	SLC6A13	0.009632	1	0.035395	1	0.07884	5	0	0	0.043995	4	0.085018	7	--	--	--
ENSG00000010404	IDS	49.1262	10770	53.5735	10688	64.7015	10690	46.9217	9655	53.2866	13210	43.3006	10841	0.912308	-0.0219159	normal
ENSG00000010438	PRSS3	8.60087	306	8.86962	318	9.60945	336	5.89691	203	6.48872	251	6.08889	242	0.00970868	0.473658	normal
ENSG00000010539	ZNF200	3.09063	378	2.47806	196	2.37894	262	2.36684	230	2.54784	231	2.69884	251	0.445995	0.230868	normal
ENSG00000010610	CD4	0.052713	6	0.008626	1	0.044748	2	0.047536	6	0.029703	4	0	0	--	--	--
ENSG00000010626	LRRC23	11.8224	587	13.0906	650	11.539	575	11.9768	542	13.1954	717	12.6467	687	0.808526	-0.0522068	normal
ENSG00000010671	BTK	0	0	0	0	0.038295	4	0	0	0	0	0.033772	4	--	--	--
ENSG00000010704	HFE	4.92248	693	5.61095	887	5.89603	567	5.91742	811	5.35913	820	10.8312	667	0.847321	-0.0575383	normal
ENSG00000010803	SCMH1	8.05317	938	7.33459	827	6.99824	821	5.72245	633	5.44469	702	6.13834	783	0.0292227	0.319422	normal
ENSG00000010810	FYN	0.482669	62	0.634332	56	0.325355	43	0.770446	92	0.648352	87	0.594517	80	0.104175	-0.509515	normal
ENSG00000010818	HIVEP2	1.22577	450	0.936288	346	0.983497	363	1.50305	534	1.67397	668	1.66173	683	0.000318682	-0.611539	normal
ENSG00000010932	FMO1	0	0	0	0	0	0	0	0	0	0	0	0	--	--	--
ENSG00000011007	ELOA	12.3569	1485	12.8907	1343	13.0822	1395	9.58136	1157	12.341	1401	9.05403	1787	0.966174	0.0107983	normal
ENSG00000011009	LYPLA2	22.3208	1405	22.3323	1345	26.6008	1397	19.7137	1191	14.1167	933	20.0457	1352	0.14786	0.275536	normal
ENSG00000011021	CLCN6	4.73809	662	4.07619	556	3.51997	505	4.25038	639	5.97574	1009	4.04501	673	0.134598	-0.346164	normal
ENSG00000011028	MRC2	13.7635	2982	14.4738	3132	15.6067	3392	21.9107	4550	16.8919	4000	22.1972	5398	0.00103772	-0.485958	normal
ENSG00000011052	NME1-NME2	11.5623	497	0	0	0	0	0	0	10.1656	470	17.0683	826	0.845773	-0.0298684	normal
ENSG00000011083	SLC6A7	0	0	0	0	0	0	0	0	0	0	0	0	--	--	--
ENSG00000011105	TSPAN9	6.43431	980	5.79777	889	6.08417	861	7.68011	1042	5.60754	928	7.64534	1267	0.310614	-0.191231	normal
ENSG00000011114	BTBD7	7.84895	2112	6.03013	1650	6.30371	1688	7.05104	1871	6.85984	1855	6.97085	2126	0.777967	-0.0580811	normal
ENSG00000011132	APBA3	4.51064	343	5.73062	438	6.51443	496	4.84784	356	3.88986	321	5.2228	444	0.407269	0.209436	normal
ENSG00000011143	MKS1	10.3868	645	9.2852	635	9.16662	580	8.49782	553	7.36119	519	9.27146	694	0.592083	0.112262	normal
ENSG00000011198	ABHD5	5.02424	729	4.10066	663	4.08051	631	5.61881	410	4.6419	659	4.18037	528	0.0725687	0.360591	normal
ENSG00000011201	ANOS1	0.008666	2	0	0	0.059903	14	0.022432	6	0.007974	2	0.049851	13	--	--	--
ENSG00000011243	AKAP8L	10.2165	779	10.7164	842	11.2706	855	11.6095	847	9.42938	770	10.9094	885	0.91669	0.0233004	normal
ENSG00000011258	MBTD1	3.91277	694	3.32585	648	3.29282	612	3.69752	663	4.61509	902	3.41003	671	0.513171	-0.141528	normal
ENSG00000011260	UTP18	38.0647	2615	39.7805	2664	36.9246	2546	37.7173	2497	38.6054	2828	33.7151	2596	0.890669	0.0231147	normal
ENSG00000011275	RNF216	13.5257	2688	13.5685	2656	13.4735	2699	12.9268	2433	12.534	2604	11.685	2418	0.2898	0.144701	normal
ENSG00000011295	TTC19	23.0487	2237	22.4388	2169	23.3267	2342	21.3751	1860	22.9574	2261	21.3946	2274	0.372306	0.1205	normal
ENSG00000011304	PTBP1	59.3596	6548	70.5814	7892	68.9684	6370	62.8339	6537	64.4205	7551	61.4706	6236	0.733426	0.0698989	normal
ENSG00000011332	DPF1	3.19355	240	3.64849	263	3.40888	241	2.29802	150	1.67475	115	1.75578	136	0.000167949	0.819436	normal
ENSG00000011347	SYT7	0.651762	101	0.518978	93	0.843662	99	0.552376	87	0.322706	62	0.446994	89	0.400393	0.274274	normal
ENSG00000011376	LARS2	8.71989	1347	8.87455	1379	6.06011	912	8.29381	1240	7.45075	1250	8.08411	1371	0.878103	-0.0412249	normal
ENSG00000011405	PIK3C2A	12.5182	3538	8.82811	2604	9.80796	2906	13.7838	3926	17.1213	5540	13.2071	4315	0.00243651	-0.525527	normal
ENSG00000011422	PLAUR	25.2807	1336	30.3047	1554	27.7263	1397	22.8142	1124	17.4001	983	21.9321	1257	0.0222686	0.370281	normal
ENSG00000011426	ANLN	39.0618	6248	36.4504	6166	35.5813	5566	43.5473	6946	58.4251	9940	43.9042	7948	0.00808743	-0.399875	normal
ENSG00000011451	WIZ	12.4153	1939	12.3261	1921	13.314	2044	9.69357	1585	8.8634	1518	8.87757	1942	0.0744368	0.260464	normal
ENSG00000011454	RABGAP1	10.7042	1945	9.949	1824	9.97233	1824	9.29691	1621	10.6278	2105	9.18164	1873	0.813061	0.0423141	normal
ENSG00000011465	DCN	0	0	0	0	0	0	0	0	0	0	0	0	--	--	--
ENSG00000011478	QPCTL	6.11136	489	7.38055	628	8.41842	663	5.71132	439	5.24699	450	5.65442	515	0.0633509	0.358827	normal
ENSG00000011485	PPP5C	51.9346	3713	53.6478	3907	55.1063	3960	52.4288	3645	46.4464	3800	53.6372	4325	0.900108	0.0202322	normal
ENSG00000011523	CEP68	4.42255	934	3.60751	766	4.08986	861	4.93301	1005	5.28161	1210	4.38519	1029	0.0888145	-0.284276	normal
ENSG00000011566	MAP4K3	7.47279	1179	9.73804	1524	7.32107	1145	8.41292	1219	9.65603	1647	8.18125	1417	0.650552	-0.101064	normal
ENSG00000011590	ZBTB32	0.470119	36	0.424917	33	0.382225	29	0.147555	11	0.38603	32	0.360034	31	--	--	--
ENSG00000011600	TYROBP	0	0	0	0	0	0	0	0	0	0	0	0	--	--	--
ENSG00000011638	TMEM159	4.77827	288	4.94099	302	6.37808	423	6.80699	440	6.53339	471	7.02896	492	0.0744066	-0.387316	normal
ENSG00000011677	GABRA3	0	0	0	0	0	0	0.061049	9	0.128405	19	0.091548	14	--	--	--
ENSG00000012048	BRCA1	40.5397	5496	31.2846	4373	20.2225	3194	24.6788	3131	36.3382	4975	29.2994	4060	0.612781	0.136666	normal
ENSG00000012061	ERCC1	33.5521	2579	36.7577	3008	35.1018	2911	36.7272	3027	29.1789	2750	39.379	3372	0.745807	-0.0624757	normal
ENSG00000012124	CD22	2.64926	231	3.61996	237	3.69038	249	2.85997	204	1.6072	142	2.41845	172	0.0814219	0.437074	normal
ENSG00000012171	SEMA3B	19.2789	1889	21.5908	2209	22.6808	2256	9.87299	970	7.37486	798	9.55898	1063	9.28e-14	1.13251	up
ENSG00000012174	MBTPS2	16.8067	2722	14.6608	2390	14.7963	2405	19.3399	3025	21.0924	3712	17.4124	3160	0.0137644	-0.341133	normal
ENSG00000012211	PRICKLE3	7.66876	559	8.65782	637	8.34137	617	8.1996	568	7.40893	592	9.76755	790	0.823453	-0.0529116	normal
ENSG00000012223	LTF	0	0	0	0	0	0	0	0	0	0	0	0	--	--	--
ENSG00000012232	EXTL3	6.68841	1583	6.9469	1657	7.16696	1696	9.06419	2069	7.5616	1946	8.91743	2311	0.0234559	-0.305213	normal
ENSG00000012504	NR1H4	5.58592	400	6.73388	417	5.67425	358	2.33071	139	2.21799	146	1.49741	112	7.07e-14	1.43703	up
ENSG00000012660	ELOVL5	67.5198	6541	60.1481	5968	61.4995	6008	78.9925	7466	83.6251	9062	74.3793	8270	0.00102057	-0.367705	normal
ENSG00000012779	ALOX5	1.1705	108	1.43197	130	1.08521	100	0.902615	80	0.797011	81	0.825493	85	0.135377	0.420351	normal
ENSG00000012817	KDM5D	7.07015	1316	6.76111	1216	7.55109	1164	5.09866	882	5.14579	1042	5.37881	1190	0.0509318	0.283689	normal
ENSG00000012822	CALCOCO1	8.63351	1119	11.7519	1186	8.7137	1164	7.17079	915	7.1972	944	8.97909	1064	0.032847	0.280966	normal
ENSG00000012963	UBR7	18.5197	2290	19.8137	2432	19.6845	2473	16.264	1897	7.37394	833	16.3942	2209	0.312376	0.387533	normal
ENSG00000012983	MAP4K5	12.63	1284	10.7591	1173	13.3747	1309	14.1063	1489	19.3171	2392	13.6579	1776	0.00562887	-0.500711	normal
ENSG00000013016	EHD3	5.80349	984	4.97334	849	5.27699	898	6.18324	1012	5.17068	953	6.43236	1222	0.338902	-0.170546	normal
ENSG00000013275	PSMC4	174.775	10018	184.334	10562	174.827	10007	153.909	8479	131.661	8141	157.947	10105	0.0768308	0.230797	normal
ENSG00000013288	MAN2B2	7.18154	1766	7.10353	1733	7.57783	1849	6.91664	1669	5.80208	1541	6.92391	1942	0.59433	0.0924419	normal
ENSG00000013293	SLC7A14	0	0	0	0	0	0	0.005608	2	0	0	0	0	--	--	--
ENSG00000013297	CLDN11	0.486703	39	0.485102	39	0.245437	20	0.477009	37	0.278556	24	0.103699	10	0.60356	0.230756	normal
ENSG00000013306	SLC25A39	70.7903	3774	80.4209	4285	81.7202	4096	66.1277	3381	54.2717	3123	66.1982	3918	0.084422	0.253944	normal
ENSG00000013364	MVP	110.803	11711	122.722	12850	116.553	12335	108.951	10848	82.8586	9461	109.863	13021	0.286247	0.180816	normal
ENSG00000013374	NUB1	22.6166	2097	25.6104	2492	23.4722	2297	21.8464	1777	22.0724	2219	23.6519	2654	0.615616	0.0976471	normal
ENSG00000013375	PGM3	6.71163	1386	5.67297	835	6.39043	839	7.13845	1237	7.42534	1113	7.56396	977	0.801424	-0.0800741	normal
ENSG00000013392	RWDD2A	1.08453	149	1.41276	195	1.50795	208	1.38758	184	1.52141	227	1.38661	213	0.690523	-0.116478	normal
ENSG00000013441	CLK1	15.0972	987	15.73	1068	16.7511	1125	20.4045	1292	21.8894	1565	18.8294	1415	0.0079034	-0.367173	normal
ENSG00000013503	POLR3B	3.81058	583	3.80897	599	3.51082	539	3.88112	586	4.17107	708	3.91084	685	0.380013	-0.14971	normal
ENSG00000013523	ANGEL1	8.25942	1330	7.80385	1283	7.93448	1267	6.54751	1053	6.04042	1093	6.63872	1190	0.0443402	0.252836	normal
ENSG00000013561	RNF14	18.1598	1869	18.2503	1927	18.8145	1808	18.8568	1767	22.5948	2346	19.4626	2104	0.535652	-0.099534	normal
ENSG00000013563	DNASE1L1	12.5574	1058	16.4696	1307	20.4761	1625	13.6317	946	15.5905	1340	17.1481	1628	0.7903	0.0770764	normal
ENSG00000013573	DDX11	20.0528	2214	19.0223	2134	19.0078	2048	22.3033	2319	16.9727	2051	17.2661	2213	0.98113	-0.00538763	normal
ENSG00000013583	HEBP1	29.7818	1293	30.3422	1307	28.8404	1246	24.2268	1007	20.3492	943	21.6754	1045	0.00436791	0.385005	normal
ENSG00000013588	GPRC5A	30.0421	8029	29.0188	7581	39.0658	10487	43.9843	11204	39.3789	11400	37.0946	11150	0.0689643	-0.313451	normal
ENSG00000013619	MAMLD1	3.25512	531	3.15536	557	3.26682	577	2.17633	370	1.95038	358	2.08641	414	0.000320208	0.554757	normal
ENSG00000013725	CD6	0.033651	5	0	0	0	0	0.034842	5	0	0	0.044642	6	--	--	--
ENSG00000013810	TACC3	37.1514	3410	29.8972	2703	37.9781	3366	45.5255	3930	38.5388	4110	41.7787	4379	0.0188826	-0.33377	normal
ENSG00000014123	UFL1	10.5586	1631	9.95189	1547	9.89078	1533	10.45	1559	13.4288	2254	9.75198	1688	0.384557	-0.168356	normal
ENSG00000014138	POLA2	18.5129	2297	16.3961	2119	18.0453	2411	12.0778	1447	15.5657	2124	14.3925	2152	0.0814846	0.291688	normal
ENSG00000014164	ZC3H3	12.3943	1477	13.8449	1649	13.3876	1582	12.6979	1429	10.3373	1337	12.465	1660	0.456473	0.126304	normal
ENSG00000014216	CAPN1	68.0887	7358	69.153	7597	70.4627	7675	67.9727	7026	55.2978	6480	63.866	7883	0.42507	0.118715	normal
ENSG00000014257	ACPP	0.078791	9	0.141788	12	0.065477	7	0.035956	4	0.016112	2	0.062173	8	--	--	--
ENSG00000014641	MDH1	90.7619	4948	88.38	5331	89.0764	4716	117.754	5702	141.669	8122	143.806	6939	0.00494899	-0.403416	normal
ENSG00000014824	SLC30A9	11.2042	2543	11.5939	2653	10.4038	2369	9.28021	2038	12.0513	2976	9.47995	2415	0.735537	0.0699292	normal
ENSG00000014914	MTMR11	13.749	1400	12.7075	1274	14.5309	1433	12.2363	1206	12.879	1430	13.0032	1463	0.784264	0.0470081	normal
ENSG00000014919	COX15	36.1077	3318	32.5292	3005	32.6785	3017	34.7298	3062	34.1481	3437	31.8045	3258	0.9015	-0.0208342	normal
ENSG00000015133	CCDC88C	2.28764	530	2.60376	564	2.57092	665	2.41337	540	2.88361	615	2.77666	650	0.975983	0.00790768	normal
ENSG00000015153	YAF2	7.62567	619	7.93935	586	7.40841	608	7.72562	536	13.5104	1155	9.85785	811	0.161374	-0.357692	normal
ENSG00000015171	ZMYND11	22.2688	3026	17.0312	2313	19.8262	2691	19.6624	2598	21.719	3144	26.5317	4096	0.252679	-0.224509	normal
ENSG00000015285	WAS	0.48811	29	0.560646	34	0.3923	23	0.580881	25	0.179013	14	0.212882	17	--	--	--
ENSG00000015413	DPEP1	0.579597	34	0.547532	33	0.38617	25	1.37695	78	0.889175	60	1.12531	80	0.00513929	-0.879044	normal
ENSG00000015475	BID	16.6423	1282	18.6017	1400	20.2774	1602	18.6986	1307	14.5498	1119	16.8347	1451	0.382146	0.173524	normal
ENSG00000015479	MATR3	9.64438	1337	7.9576	1051	56.4952	6029	78.8044	7373	7.79119	1017	8.44603	1141	0.917696	-0.0432144	normal
ENSG00000015520	NPC1L1	0.036924	7	0.07448	14	0.059408	11	0.116418	21	0.094355	19	0.08215	17	--	--	--
ENSG00000015532	XYLT2	15.0609	1888	14.915	1858	16.5098	2104	14.4894	1685	12.0159	1600	13.9144	1971	0.225423	0.189423	normal
ENSG00000015568	RGPD5	2.71389	503	2.40638	613	3.72436	592	3.17995	749	4.43641	1089	3.15772	834	0.00259639	-0.554621	normal
ENSG00000015592	STMN4	0	0	0	0	0	0	0.024107	2	0	0	0.02134	3	--	--	--
ENSG00000015676	NUDCD3	12.6878	3829	12.5152	3802	12.5208	3792	11.128	3244	9.77982	3208	10.888	3683	0.0777697	0.209388	normal
ENSG00000016082	ISL1	0	0	0	0	0.043769	4	0.023787	3	0.039654	4	0	0	--	--	--
ENSG00000016391	CHDH	3.04554	854	3.04246	859	3.27378	921	2.12949	577	1.46895	448	1.88716	593	5.96e-05	0.68922	normal
ENSG00000016402	IL20RA	0.046317	6	0	0	0.059757	8	0.105802	7	0.055324	8	0	0	--	--	--
ENSG00000016490	CLCA1	0	0	0	0	0	0	0	0	0	0	0	0	--	--	--
ENSG00000016602	CLCA4	0	0	0	0	0	0	0	0	0	0	0	0	--	--	--
ENSG00000016864	GLT8D1	19.7026	879	19.5853	890	19.3221	874	18.4323	938	14.7355	768	14.9472	865	0.756292	0.0700289	normal
ENSG00000017260	ATP2C1	23.7806	3199	21.9753	3223	19.7446	2864	22.013	3188	24.7516	3500	21.3428	3590	0.455327	-0.100763	normal
ENSG00000017427	IGF1	0	0	0.060797	7	0	0	0.007698	2	0.016854	5	0	0	--	--	--
ENSG00000017483	SLC38A5	0.104783	11	0.020443	2	0.051071	5	0.116441	11	0	0	0.037041	5	--	--	--
ENSG00000017797	RALBP1	19.6781	2662	18.6656	2542	20.7142	2635	19.8774	2402	19.7475	2487	18.1766	2746	0.555031	0.0789977	normal
ENSG00000018189	RUFY3	4.51325	341	4.56666	328	3.97607	358	5.0491	348	4.7696	545	4.97747	440	0.163494	-0.299557	normal
ENSG00000018236	CNTN1	88.2891	14938	84.4838	12632	96.3265	13346	84.235	14221	85.0687	13577	79.5774	16099	0.736186	-0.0580167	normal
ENSG00000018280	SLC11A1	0.02822	4	0.049025	7	0	0	0.106183	14	0.077772	12	0.068947	11	--	--	--
ENSG00000018408	WWTR1	50.1464	7024	50.6582	6512	51.2336	6882	44.0065	5833	50.5672	8229	43.9865	6876	0.962803	0.0102418	normal
ENSG00000018510	AGPS	12.2384	3474	10.2598	2931	10.3986	2962	15.3727	4209	17.3355	5347	14.5998	4627	6.05e-05	-0.53259	normal
ENSG00000018610	CXorf56	20.1183	864	18.5747	796	15.4954	807	22.8333	977	17.9732	964	17.7637	954	0.252161	-0.184481	normal
ENSG00000018625	ATP1A2	0.010093	2	0.028236	6	0.004279	1	0.010451	2	0.053094	12	0.02702	6	--	--	--
ENSG00000018699	TTC27	11.1259	1169	11.9094	1251	11.2222	1181	15.4364	1556	15.3225	1731	14.6785	1719	0.000224654	-0.419982	normal
ENSG00000018869	ZNF582	1.10018	53	0.654458	39	0.898551	44	0.685054	39	0.610711	51	0.599	42	0.89054	0.0628195	normal
ENSG00000019102	VSIG2	0	0	0.120206	6	0.029367	2	0	0	0.084549	4	0	0	--	--	--
ENSG00000019144	PHLDB1	4.79775	906	4.6446	896	5.2867	986	6.1514	1110	5.24448	1089	6.32268	1254	0.0777315	-0.256042	normal
ENSG00000019169	MARCO	0	0	0	0	0	0	0	0	0.027302	2	0	0	--	--	--
ENSG00000019186	CYP24A1	395.012	46304	349.082	41187	369.375	43458	431.652	48662	450.88	57084	440.607	57618	0.00990634	-0.268184	normal
ENSG00000019485	PRDM11	4.09908	798	4.57023	880	5.16503	947	3.98049	769	3.17738	694	3.45567	747	0.124003	0.27	normal
ENSG00000019505	SYT13	29.9018	5620	26.4317	4999	27.0644	5102	11.767	2136	12.5212	2559	11.8855	2502	1.39e-30	1.14081	up
ENSG00000019549	SNAI2	0.583377	45	0.561538	51	1.2574	94	0.337571	24	0.542734	44	0.333008	29	0.0694811	0.652793	normal
ENSG00000019582	CD74	0.310159	12	0.04628	3	0.025584	2	0.15913	10	0.135627	10	0.161247	7	--	--	--
ENSG00000019991	HGF	0	0	0	0	0	0	0.014068	3	0.016819	4	0.012233	4	--	--	--
ENSG00000019995	ZRANB1	3.0997	646	2.45887	516	3.17006	663	3.2363	651	3.75863	851	3.02064	705	0.293477	-0.214648	normal
ENSG00000020129	NCDN	10.3788	1324	10.3564	1374	11.1052	1347	9.09168	1026	6.68997	923	9.57626	1280	0.0319541	0.350051	normal
ENSG00000020181	ADGRA2	2.16475	461	2.77916	589	2.58695	546	1.83126	373	2.11448	489	2.02005	474	0.142635	0.284148	normal
ENSG00000020256	ZFP64	11.5984	1178	10.3758	1074	9.64407	1035	11.5425	1158	9.48232	1061	9.92626	1141	0.981453	0.00541643	normal
ENSG00000020426	MNAT1	7.8039	713	8.77555	787	7.64924	720	9.49112	883	10.7202	1094	8.98848	917	0.0428615	-0.323294	normal
ENSG00000020577	SAMD4A	1.0976	267	0.973959	237	1.03159	251	2.09835	485	1.8708	485	2.09558	559	3.1e-09	-0.91615	normal
ENSG00000020633	RUNX3	2.07915	294	2.06468	294	2.32964	330	1.58564	217	1.5555	239	1.79971	285	0.101657	0.329162	normal
ENSG00000020922	MRE11	7.88667	1437	7.47624	1342	8.42919	1314	6.90713	1272	10.1227	1873	8.22311	1554	0.446443	-0.143279	normal
ENSG00000021300	PLEKHB1	0.827256	58	1.32569	51	1.64662	95	0.580057	33	0.330301	32	0.266626	26	0.0155168	0.813981	normal
ENSG00000021355	SERPINB1	30.9101	2960	33.3261	3212	31.9383	3069	25.1067	2322	23.5257	2448	23.8433	2558	0.000645714	0.367492	normal
ENSG00000021461	CYP3A43	0	0	0	0	0.023802	2	0	0	0	0	0	0	--	--	--
ENSG00000021488	SLC7A9	0.443977	32	0.231457	17	0.626793	41	0.125478	9	0.203337	17	0.157257	12	--	--	--
ENSG00000021574	SPAST	3.67711	570	3.92115	609	3.85241	574	5.21981	730	5.1452	889	6.17098	949	0.000470498	-0.48187	normal
ENSG00000021645	NRXN3	0.340366	46	0.156616	50	0.176711	27	0.080813	21	0.088031	30	0.124746	41	0.463088	0.300669	normal
ENSG00000021762	OSBPL5	5.00493	590	4.6006	592	5.26492	613	3.97954	534	3.50832	463	4.48366	536	0.167802	0.250303	normal
ENSG00000021776	AQR	11.7101	4143	10.134	3597	11.3556	3955	13.2705	4255	14.8373	5381	12.516	4851	0.0552712	-0.255379	normal
ENSG00000021826	CPS1	0.027855	6	0.028015	7	0	0	17.0877	2451	14.217	2968	14.4864	2738	3.75e-257	-7.205	down
ENSG00000021852	C8B	0	0	0	0	0	0	0	0	0	0	0	0	--	--	--
ENSG00000022267	FHL1	2.0567	203	2.62886	249	2.22146	203	5.13777	477	6.12736	621	5.67829	621	3.91e-14	-1.24531	down
ENSG00000022277	RTF2	43.4322	2935	46.2844	3247	47.9361	3194	43.8827	2864	42.0853	3116	44.3716	3335	0.725805	0.0522507	normal
ENSG00000022355	GABRA1	0	0	0	0	0	0	0	0	0	0	0	0	--	--	--
ENSG00000022556	NLRP2	25.614	3151	25.4543	3166	25.7159	3338	25.0026	3003	26.4864	3509	27.5904	3949	0.661944	-0.0656805	normal
ENSG00000022567	SLC45A4	5.02857	1213	4.84533	1179	4.7813	1156	6.99187	1721	6.48604	1600	7.90905	2119	9.68e-05	-0.547	normal
ENSG00000022840	RNF10	34.4887	3940	31.1965	4005	32.3736	4246	28.7418	3528	31.9339	4551	34.3103	4737	0.904523	-0.0217755	normal
ENSG00000022976	ZNF839	5.70875	469	6.40309	490	5.36008	509	4.3445	374	4.59786	488	5.22871	517	0.507896	0.132008	normal
ENSG00000023041	ZDHHC6	25.5801	2008	22.9966	1871	20.576	1649	18.8915	1474	20.7989	1797	19.1419	1740	0.237492	0.179658	normal
ENSG00000023171	GRAMD1B	22.245	2667	17.9226	2230	19.682	2372	21.3196	2199	21.4012	2342	21.3861	2510	0.592462	0.0839324	normal
ENSG00000023191	RNH1	78.7312	5240	82.461	5438	86.8489	5563	71.6026	4478	63.6716	4592	77.6195	5470	0.108841	0.198941	normal
ENSG00000023228	NDUFS1	10.3427	3013	12.3678	2749	8.27389	2965	11.3621	4106	12.9678	4951	12.5095	4675	1.13e-08	-0.593667	normal
ENSG00000023287	RB1CC1	10.0635	2316	8.33566	1976	9.07015	2130	10.484	2350	15.2098	3685	10.9657	2763	0.0365187	-0.379832	normal
ENSG00000023318	ERP44	9.55776	1696	10.337	1847	9.53528	1698	7.66718	1314	9.32106	1798	7.78276	1548	0.193952	0.20691	normal
ENSG00000023330	ALAS1	25.0846	1987	25.6975	2042	26.7673	2125	26.697	1991	25.234	2175	27.7109	2406	0.750499	-0.048376	normal
ENSG00000023445	BIRC3	7.83125	1488	7.9382	1492	8.17342	1544	7.9162	1431	10.5695	2170	6.73921	1429	0.681363	-0.100556	normal
ENSG00000023516	AKAP11	8.36632	3034	6.35363	2320	7.34983	2675	8.20611	2874	10.5657	4164	8.20726	3335	0.0952482	-0.303344	normal
ENSG00000023572	GLRX2	24.4138	1204	26.5332	1339	24.2917	1207	24.8929	1146	26.2219	1573	22.8885	1159	0.984803	-0.00495786	normal
ENSG00000023608	SNAPC1	6.09804	593	6.5156	637	6.0913	594	6.80006	638	8.84284	933	6.53546	712	0.18903	-0.258903	normal
ENSG00000023697	DERA	18.2904	996	19.6776	916	13.3768	681	17.982	808	19.5554	984	22.2248	1037	0.767273	-0.0731298	normal
ENSG00000023734	STRAP	77.7647	5279	77.8931	5332	87.6176	5977	99.0473	6374	95.6895	7047	98.5168	7324	0.0176402	-0.271499	normal
ENSG00000023839	ABCC2	121.449	21502	101.705	19144	107.443	19510	115.105	19365	124.877	22599	111.878	21855	0.779616	-0.0407628	normal
ENSG00000023892	DEF6	0.144491	12	0.111988	10	0.107669	9	0.119927	10	0.044517	5	0.051171	5	--	--	--
ENSG00000023902	PLEKHO1	1.71075	119	1.44887	110	1.6756	127	1.38626	98	0.891566	67	1.38177	115	0.324318	0.314715	normal
ENSG00000023909	GCLM	34.1231	5941	29.4778	5143	30.5405	5324	43.6417	7341	62.5438	11936	40.927	7964	0.000519621	-0.632827	normal
ENSG00000024048	UBR2	6.01324	1728	5.38321	1557	5.52636	1593	5.56282	1544	6.80595	2125	5.91239	1904	0.40609	-0.138639	normal
ENSG00000024422	EHD2	75.8116	9732	81.404	10491	89.413	10749	69.0563	8391	49.5558	6971	70.7206	9910	0.0567555	0.317715	normal
ENSG00000024526	DEPDC1	8.09206	1536	6.34276	1200	6.47795	1214	11.9025	2172	16.5737	3131	11.2608	2259	2.01e-06	-0.826872	normal
ENSG00000024862	CCDC28A	8.56495	390	8.47162	392	8.08815	370	7.72766	344	7.82942	388	7.54231	385	0.690238	0.0830964	normal
ENSG00000025039	RRAGD	3.53303	633	3.20478	578	3.64365	655	2.48114	430	2.79662	545	2.18775	440	0.0169579	0.41441	normal
ENSG00000025156	HSF2	2.53019	222	1.94405	179	2.08276	196	2.4223	219	3.58161	346	2.03961	216	0.289834	-0.296181	normal
ENSG00000025293	PHF20	6.77454	1453	6.49527	1410	6.65131	1402	8.32021	1576	8.22085	1883	7.47604	1811	0.034731	-0.253645	normal
ENSG00000025423	HSD17B6	0.612513	39	0.577758	38	0.72796	27	0.168011	10	0.084442	6	0.456961	23	--	--	--
ENSG00000025434	NR1H3	10.3901	585	10.9879	585	9.89949	569	10.0777	488	8.4467	506	8.36204	495	0.1175	0.251842	normal
ENSG00000025708	TYMP	4.12846	247	4.58868	263	5.03005	286	4.83641	280	3.85224	249	5.54429	352	0.736693	-0.0923493	normal
ENSG00000025770	NCAPH2	15.0864	1029	16.2138	1108	15.2585	1076	15.7927	1066	11.1499	850	15.4541	1213	0.755861	0.0735822	normal
ENSG00000025772	TOMM34	22.3285	1683	21.585	1638	21.3736	1617	20.6	1500	19.8048	1623	21.3425	1803	0.760714	0.0468978	normal
ENSG00000025796	SEC63	12.2003	2583	11.1538	2511	11.0537	2544	12.5212	2789	14.5406	3633	13.182	3319	0.0174043	-0.295288	normal
ENSG00000025800	KPNA6	12.9743	3490	11.58	3143	11.6278	3147	12.6653	3299	12.8124	3753	12.635	3799	0.428874	-0.103492	normal
ENSG00000026025	VIM	1079.3	74120	1233.5	85194	1236.69	85199	874.676	57993	808.813	60365	895.206	68924	0.000308969	0.416619	normal
ENSG00000026036	RTEL1-TNFRSF6B	0.485153	86	3.16594	562	0.459552	82	0.401434	69	1.02224	196	0.249916	50	0.400749	0.303385	normal
ENSG00000026103	FAS	7.59554	587	11.4658	872	10.3563	962	7.84085	518	11.5536	963	8.68535	740	0.607456	0.155707	normal
ENSG00000026297	RNASET2	10.3895	530	8.87324	457	8.45368	431	8.63801	421	8.28698	458	8.69724	497	0.704127	0.0822347	normal
ENSG00000026508	CD44	126.756	8483	113.766	8170	140.29	11099	92.5949	5567	97.3833	6681	88.102	6370	9.39e-05	0.588561	normal
ENSG00000026559	KCNG1	3.95716	206	3.35987	199	4.33041	253	4.7761	273	5.01817	308	4.21694	292	0.121731	-0.333689	normal
ENSG00000026652	AGPAT4	1.47628	327	1.21309	248	1.14262	247	1.39746	273	1.81071	333	1.8294	343	0.548804	-0.147134	normal
ENSG00000026751	SLAMF7	1.31804	127	1.16634	108	1.09132	109	0.716066	68	0.845097	78	0.708275	72	0.0259527	0.590516	normal
ENSG00000026950	BTN3A1	5.26741	522	3.8089	421	4.4347	437	2.89779	286	3.61618	399	4.20732	503	0.30996	0.245623	normal
ENSG00000027001	MIPEP	10.405	913	10.7614	951	10.0414	884	9.45441	802	10.2704	980	9.2482	910	0.682958	0.0713639	normal
ENSG00000027075	PRKCH	1.95649	236	2.15884	275	1.74107	228	2.86627	213	2.28031	311	1.64909	241	0.992165	-0.00329416	normal
ENSG00000027644	INSRR	0.00826	2	0	0	0	0	0	0	0	0	0.0061	2	--	--	--
ENSG00000027697	IFNGR1	16.1413	1273	14.6019	1149	11.8768	1028	12.6089	937	12.4648	1117	11.1772	950	0.186971	0.228288	normal
ENSG00000027847	B4GALT7	14.9456	849	16.4901	972	19.8632	1188	15.087	878	11.202	705	17.3135	1147	0.518426	0.167164	normal
ENSG00000027869	SH2D2A	1.43348	87	1.40353	87	1.38485	85	1.1736	70	1.32715	89	1.48812	102	0.93469	0.0324309	normal
ENSG00000028116	VRK2	20.7922	1436	20.2248	1434	18.5602	1342	23.2283	1566	29.5115	2336	21.2571	1692	0.0625285	-0.34065	normal
ENSG00000028137	TNFRSF1B	0.443811	60	0.316835	43	0.608621	51	0.202791	27	0.083326	9	0.112575	17	0.0116522	0.893212	normal
ENSG00000028203	VEZT	32.3551	2996	29.0966	2760	34.5001	3097	30.9954	2758	32.2451	2838	26.9076	2779	0.432759	0.115702	normal
ENSG00000028277	POU2F2	0.126871	33	0.243626	41	0.244478	22	0.528719	40	0.267916	33	0.332903	43	0.735537	-0.152314	normal
ENSG00000028310	BRD9	12.8922	1115	13.2762	1182	15.7821	1217	12.1004	1070	12.2394	1127	12.9792	1244	0.657346	0.0716793	normal
ENSG00000028528	SNX1	18.0024	3547	17.1796	3488	18.4036	3675	18.6038	3450	17.7113	4024	20.0016	3844	0.81014	-0.0352815	normal
ENSG00000028839	TBPL1	4.37477	508	4.89635	544	3.80688	508	3.97687	527	7.15062	700	4.32265	610	0.331796	-0.179784	normal
ENSG00000029153	ARNTL2	7.90411	1735	4.54207	463	6.86021	1524	7.65658	1472	9.05462	2060	7.83853	1834	0.549851	-0.25955	normal
ENSG00000029363	BCLAF1	19.1982	3437	16.4259	3171	20.176	3461	19.5296	3559	27.0366	4491	23.3269	4778	0.0212959	-0.290791	normal
ENSG00000029364	SLC39A9	18.6371	2732	18.3714	2754	20.3358	3062	23.1151	3115	21.9329	3636	18.7782	3157	0.274061	-0.165512	normal
ENSG00000029534	ANK1	5.10109	1045	5.92123	1059	5.78728	1200	2.49832	466	1.16693	378	2.2679	486	5.28e-16	1.26285	up
ENSG00000029559	IBSP	0	0	0	0	0	0	0	0	0	0	0	0	--	--	--
ENSG00000029639	TFB1M	5.84953	305	5.82565	306	4.30493	225	4.99907	252	4.77108	270	5.86569	343	0.995669	-0.00156019	normal
ENSG00000029725	RABEP1	27.7524	3538	25.1994	3496	26.5802	3600	23.2415	2886	28.7645	3974	23.7896	3450	0.596673	0.0883897	normal
ENSG00000029993	HMGB3	35.8498	3948	37.6597	4060	37.77	3735	47.1572	4750	58.9874	6068	50.3954	5810	7.43e-05	-0.442221	normal
ENSG00000030066	NUP160	19.226	3501	16.9956	3132	18.0416	3275	20.3315	3549	23.003	4498	18.4083	3818	0.147652	-0.208912	normal
ENSG00000030110	BAK1	11.0064	861	10.0495	792	11.2287	881	9.46292	715	7.94105	675	9.99854	876	0.274008	0.19475	normal
ENSG00000030304	MUSK	0	0	0.012665	2	0	0	0	0	0	0	0	0	--	--	--
ENSG00000030419	IKZF2	0.444455	43	0.364056	104	0.377031	115	0.185793	60	0.214279	44	0.156002	53	0.159876	0.514363	normal
ENSG00000030582	GRN	123.779	9795	194.142	12609	205.877	12682	111.559	7710	81.7028	7039	123.73	10763	0.0115657	0.471243	normal
ENSG00000031003	FAM13B	5.81662	1035	5.5232	991	5.2351	948	6.75915	1187	8.33952	1644	6.72905	1350	0.00587762	-0.423722	normal
ENSG00000031081	ARHGAP31	0.492221	168	0.589688	203	0.584642	200	0.407945	135	0.466617	173	0.439174	168	0.261898	0.277023	normal
ENSG00000031691	CENPQ	6.32105	401	6.08464	388	4.81575	307	5.78029	354	7.44549	513	5.63372	400	0.556196	-0.148419	normal
ENSG00000031698	SARS	35.6376	2415	37.9986	2592	39.4991	2686	36.5646	2393	36.0058	2650	37.1661	2822	0.941712	0.0124846	normal
ENSG00000031823	RANBP3	21.5796	1629	23.0239	1812	24.4067	1821	16.6597	1460	18.8548	1571	22.6951	1866	0.347355	0.144941	normal
ENSG00000032219	ARID4A	3.26528	685	3.2352	646	3.51477	742	3.79768	759	4.7977	962	3.56562	778	0.244502	-0.214383	normal
ENSG00000032389	EIPR1	21.0747	1285	20.5318	1313	21.5441	1308	25.6095	1254	19.7753	1191	23.0383	1525	0.925835	0.0196737	normal
ENSG00000032444	PNPLA6	22.9445	3181	19.6732	2877	21.2671	3179	23.3029	3022	15.6002	2351	20.7867	3358	0.595518	0.11299	normal
ENSG00000032742	IFT88	6.89171	686	6.43612	633	5.76845	590	6.85098	629	8.66664	921	6.19237	709	0.38661	-0.183303	normal
ENSG00000033011	ALG1	29.3276	1859	23.149	1747	21.6772	1661	19.915	1471	16.3876	1349	22.1024	1934	0.32959	0.182845	normal
ENSG00000033030	ZCCHC8	10.6871	1131	7.81546	1094	11.4003	1168	13.611	1387	15.3316	1706	11.9675	1381	0.025363	-0.341297	normal
ENSG00000033050	ABCF2	38.5162	4721	37.5143	4678	38.4598	4740	36.4514	4121	31.734	4300	35.583	4910	0.294636	0.126177	normal
ENSG00000033100	CHPF2	11.9649	1668	13.1303	1806	13.0627	1755	11.3179	1498	9.37915	1345	10.5327	1658	0.107117	0.246324	normal
ENSG00000033122	LRRC7	0.155278	6	0.228037	7	0.26138	8	0.416714	12	0.311701	11	0.300991	11	--	--	--
ENSG00000033170	FUT8	13.0585	1534	14.3688	1458	14.2039	1636	12.4515	1197	13.7937	1530	10.2971	1353	0.144853	0.217857	normal
ENSG00000033178	UBA6	6.17959	1948	4.73182	1591	5.0517	1707	6.28514	1896	7.34027	2628	6.03385	2144	0.0942499	-0.284718	normal
ENSG00000033327	GAB2	1.40755	315	1.35391	246	1.47448	325	2.40863	519	2.14695	472	2.25392	563	0.000126721	-0.708533	normal
ENSG00000033627	ATP6V0A1	17.7649	2210	16.0285	2160	15.8089	2087	16.1851	2172	15.1411	2254	15.6012	2276	0.940391	-0.0128408	normal
ENSG00000033800	PIAS1	7.77319	2261	7.23216	2158	6.96999	2032	8.3372	2199	9.84098	3161	7.82098	2592	0.140537	-0.242599	normal
ENSG00000033867	SLC4A7	13.7178	2664	11.3724	2236	12.7014	2415	16.3319	2974	17.754	4009	15.5885	3281	0.00463573	-0.42331	normal
ENSG00000034053	APBA2	19.0818	2497	16.5795	1989	16.0722	2011	15.0535	1888	11.415	1524	12.5314	1649	0.0518468	0.365198	normal
ENSG00000034152	MAP2K3	15.6706	1277	16.9767	1420	16.784	1376	15.0281	1176	12.3532	1107	15.064	1386	0.255518	0.1855	normal
ENSG00000034239	EFCAB1	0.062225	5	0	0	0	0	0	0	0	0	0.023806	2	--	--	--
ENSG00000034510	TMSB10	1102.05	19981	1299.97	23724	1200.36	21839	1381.35	24188	1462.92	28824	1356.94	27570	0.0526139	-0.245703	normal
ENSG00000034533	ASTE1	2.99475	276	2.99866	286	2.73406	253	2.33724	205	3.19652	278	2.60609	268	0.512513	0.152979	normal
ENSG00000034677	RNF19A	18.3524	2750	15.5076	2447	16.2609	2469	17.0011	2417	20.661	3168	16.9427	2844	0.59506	-0.0877627	normal
ENSG00000034693	PEX3	8.28127	455	7.7725	414	7.86383	421	6.04087	330	8.02912	515	6.52704	406	0.743174	0.0851883	normal
ENSG00000034713	GABARAPL2	33.9574	1232	34.5473	1269	35.9045	1289	34.8991	1232	35.756	1421	37.8893	1550	0.495848	-0.0995311	normal
ENSG00000034971	MYOC	0	0	0	0	0	0	0	0	0	0	0	0	--	--	--
ENSG00000035115	SH3YL1	5.40404	353	4.53541	240	4.17884	354	4.18225	347	4.24047	416	4.12946	299	0.715997	-0.112255	normal
ENSG00000035141	FAM136A	39.0448	2503	41.2281	2650	39.5402	2547	43.7144	2712	45.3924	3189	47.7108	3399	0.058727	-0.219955	normal
ENSG00000035403	VCL	46.9869	11138	47.9737	10373	50.3465	10762	58.6577	12028	57.8566	13343	58.5457	13881	0.0154152	-0.234297	normal
ENSG00000035499	DEPDC1B	8.3144	760	8.06422	722	8.55754	746	13.3813	1168	15.665	1492	13.0648	1251	5.48e-08	-0.734	normal
ENSG00000035664	DAPK2	2.52245	287	3.70723	294	3.65004	306	3.34435	286	3.71574	335	3.7402	352	0.717685	-0.0820913	normal
ENSG00000035681	NSMAF	18.114	2251	17.743	2220	17.2344	2163	18.8005	2259	20.4456	2738	16.7638	2338	0.527809	-0.0994138	normal
ENSG00000035687	ADSS	25.7336	2615	24.7994	2537	26.5665	2709	26.9522	2646	33.3862	3687	25.0223	2850	0.335536	-0.170743	normal
ENSG00000035720	STAP1	0	0	0	0	0	0	0	0	0	0	0	0	--	--	--
ENSG00000035862	TIMP2	59.6596	7731	61.2602	8122	60.4345	8052	54.8801	6963	29.3553	3988	14.4579	2072	0.194083	0.503779	normal
ENSG00000035928	RFC1	13.1447	2278	12.4012	2180	12.5804	2159	11.0455	1834	13.1987	2549	11.3638	2260	0.832731	0.0404711	normal
ENSG00000036054	TBC1D23	7.8921	1047	7.58031	1022	7.38856	978	8.7642	1123	12.0813	1766	9.00812	1324	0.0337554	-0.391143	normal
ENSG00000036257	CUL3	9.22168	1892	9.33346	2180	9.36511	2193	13.57	3005	15.7707	3766	11.8765	2962	0.000161111	-0.563856	normal
ENSG00000036448	MYOM2	0.443674	82	0.539133	100	0.420632	78	0.405218	72	0.355973	71	0.439385	91	0.643103	0.161397	normal
ENSG00000036473	OTC	0	0	0	0	0	0	0	0	0	0	0	0	--	--	--
ENSG00000036530	CYP46A1	0.159796	30	0.065798	16	0.09705	24	0.139103	19	0.097921	23	0.220183	37	--	--	--
ENSG00000036549	AC118549.1	7.99603	1120	6.45794	897	7.65932	1009	8.78953	1048	9.96313	1451	8.88543	1279	0.140907	-0.258122	normal
ENSG00000036565	SLC18A1	0	0	0	0	0	0	0	0	0	0	0	0	--	--	--
ENSG00000036672	USP2	0.161891	18	0.124811	16	0.231619	24	0.367261	42	0.446091	48	0.135885	21	--	--	--
ENSG00000036828	CASR	0	0	0	0	0	0	0	0	0	0	0	0	--	--	--
ENSG00000037042	TUBG2	25.854	1665	27.3505	1773	28.9043	1868	18.9745	1180	16.4365	1150	18.6621	1347	1.25e-05	0.550662	normal
ENSG00000037241	RPL26L1	55.8459	1272	52.2983	1226	51.5361	1189	51.3618	1285	40.3768	1030	47.6005	1358	0.860642	0.0409599	normal
ENSG00000037280	FLT4	2.01819	283	1.806	361	1.53077	295	1.81971	357	1.37705	304	1.93917	395	0.655453	-0.116936	normal
ENSG00000037474	NSUN2	33.8322	3611	32.9814	3516	31.9593	3396	39.6438	4090	34.6758	3984	37.323	4362	0.113576	-0.195382	normal
ENSG00000037637	FBXO42	3.23017	696	3.36702	735	3.27934	684	3.1052	647	3.08451	700	2.92449	707	0.639737	0.0813425	normal
ENSG00000037749	MFAP3	8.81865	612	2.34714	65	6.95603	469	9.78242	648	10.6135	815	7.64723	613	0.496704	-0.275534	normal
ENSG00000037757	MRI1	10.2325	873	12.1774	937	11.4036	951	9.2178	758	8.96772	726	11.2387	919	0.156019	0.232943	normal
ENSG00000037897	METTL1	9.2051	510	12.7377	715	11.6504	653	9.26148	517	11.5359	579	9.91809	584	0.370458	0.190418	normal
ENSG00000037965	HOXC8	1.46808	102	1.44446	101	1.78154	124	1.64901	110	2.36935	178	1.46097	114	0.532072	-0.207183	normal
ENSG00000038002	AGA	10.549	813	10.6227	804	10.6835	826	8.88863	651	10.3836	870	9.24451	757	0.430633	0.140004	normal
ENSG00000038210	PI4K2B	6.78394	878	5.83157	760	6.45343	838	5.20963	652	7.74925	1090	5.56646	808	0.982599	0.00655312	normal
ENSG00000038219	BOD1L1	18.7578	5660	16.0241	5003	16.4427	5055	13.7415	4322	17.9356	5849	14.3789	5123	0.629642	0.0826237	normal
ENSG00000038274	MAT2B	26.8153	2352	26.7736	2352	26.5308	2313	25.5785	2153	29.5713	2797	24.7971	2454	0.862162	-0.0311554	normal
ENSG00000038295	TLL1	0.104381	26	0.072445	18	0.048771	12	0.355352	27	0.113358	30	0.14637	41	--	--	--
ENSG00000038358	EDC4	21.908	3844	22.2064	3843	22.3767	3940	20.3925	3369	16.5907	3164	20.9669	4105	0.275895	0.165799	normal
ENSG00000038382	TRIO	12.8863	5166	13.1663	4180	12.2461	4833	14.8674	5681	16.3307	5737	16.3689	6532	0.0361233	-0.287048	normal
ENSG00000038427	VCAN	2.66815	879	1.97444	605	2.85261	768	7.13106	2466	6.36877	2847	5.6168	2425	1.16e-25	-1.62416	down
ENSG00000038532	CLEC16A	6.66972	1419	6.21346	1395	7.90619	1524	6.84811	1242	5.47171	1275	6.28756	1429	0.209799	0.174077	normal
ENSG00000038945	MSR1	0	0	0	0	0	0	0	0	0.023616	3	0	0	--	--	--
ENSG00000039068	CDH1	20.233	3616	20.1091	3443	19.9466	3579	10.2659	1772	10.295	2000	9.34996	1873	6.52e-21	0.931089	normal
ENSG00000039123	MTREX	22.5714	3419	21.1388	3182	20.4127	3080	24.5233	3567	29.522	4844	24.3937	4087	0.0299987	-0.310029	normal
ENSG00000039139	DNAH5	0.303938	174	0.244159	141	0.235139	135	0.229292	127	0.315304	196	0.291939	187	0.726704	-0.111811	normal
ENSG00000039319	ZFYVE16	10.2723	2429	6.57028	1498	6.78773	1636	8.31461	1732	9.86749	2334	9.41347	2458	0.507599	-0.16343	normal
ENSG00000039523	RIPOR1	11.2029	1561	13.3119	1671	13.422	1582	11.6051	1425	12.1024	1429	12.5661	1721	0.462582	0.113715	normal
ENSG00000039537	C6	0.060542	9	0	0	0.133467	18	0	0	0.026405	4	0	0	--	--	--
ENSG00000039560	RAI14	24.2384	3956	21.4011	3588	22.0423	3611	35.5314	5270	27.4986	4811	26.0368	4658	0.0186189	-0.351678	normal
ENSG00000039600	SOX30	0.057705	7	0.040179	5	0.091516	11	0	0	0	0	0.029859	4	--	--	--
ENSG00000039650	PNKP	23.4188	912	21.7007	921	17.944	861	18.2756	900	16.7401	892	20.2744	976	0.992328	0.00199748	normal
ENSG00000039987	BEST2	0	0	0	0	0	0	0	0	0	0	0.039584	4	--	--	--
ENSG00000040199	PHLPP2	4.77224	1029	3.75203	773	4.81189	1012	4.15448	944	4.91668	1106	3.88149	1081	0.615278	-0.103841	normal
ENSG00000040275	SPDL1	22.6071	1926	21.0318	1799	21.1293	1810	30.8444	2494	34.513	3339	28.1619	2610	0.000189778	-0.539185	normal
ENSG00000040341	STAU2	13.7284	1324	14.1642	1269	11.5956	1139	16.0406	1594	19.4652	2293	15.4521	1649	0.00549552	-0.490171	normal
ENSG00000040487	PQLC2	7.99943	479	9.15344	516	8.11821	489	9.53989	522	6.71686	423	7.90527	516	0.826408	0.0551795	normal
ENSG00000040531	CTNS	11.3512	1010	10.9612	1019	11.2924	1013	10.9911	964	8.47633	863	10.7219	1089	0.600154	0.0976179	normal
ENSG00000040608	RTN4R	2.65605	210	2.70588	215	3.13705	249	3.12009	238	2.59332	223	3.61951	320	0.578542	-0.148699	normal
ENSG00000040633	PHF23	29.1203	1330	31.753	1468	31.2414	1466	29.3619	1282	24.58	1308	26.5026	1338	0.302086	0.153582	normal
ENSG00000040731	CDH10	0.079151	10	0.039527	5	0.047526	6	0.032957	4	0.071883	10	0	0	--	--	--
ENSG00000040933	INPP4A	5.58805	757	4.21699	566	5.16276	682	7.83581	969	5.49676	752	7.16232	1048	0.0599792	-0.391495	normal
ENSG00000041353	RAB27B	26.9735	6935	22.8094	6046	23.6888	6133	22.3937	5680	29.6724	8135	20.4922	5960	0.985087	-0.00471816	normal
ENSG00000041357	PSMA4	108.621	7698	99.1466	6842	112.486	7549	106.748	7505	135.022	9552	86.2184	7186	0.651372	-0.0891005	normal
ENSG00000041515	MYO16	0.025239	7	0.037683	11	0.018238	5	0.053052	14	0.033174	10	0.036506	12	--	--	--
ENSG00000041802	LSG1	15.5812	2031	14.8683	1955	14.7193	1929	14.9774	1889	14.6548	2073	15.246	2206	0.919938	-0.0160345	normal
ENSG00000041880	PARP3	8.16637	585	10.0242	717	8.43427	601	7.81675	518	5.67329	437	7.43347	585	0.11055	0.320472	normal
ENSG00000041982	TNC	7.05015	1801	5.8605	1557	7.95192	1732	1.66229	445	1.61453	489	2.55277	575	7.59e-45	1.72441	up
ENSG00000041988	THAP3	7.90888	369	6.7471	304	8.49822	393	7.55051	304	5.30438	247	6.87206	407	0.522858	0.176453	normal
ENSG00000042062	RIPOR3	0.033796	6	0.037234	6	0	0	0.025887	4	0.023006	4	0.02231	4	--	--	--
ENSG00000042088	TDP1	7.66381	621	8.29836	671	9.3402	612	9.69087	633	10.1553	744	10.1494	714	0.626835	-0.0873885	normal
ENSG00000042286	AIFM2	18.9924	2245	19.4891	2317	19.0238	2248	20.0978	2296	15.6195	2008	20.3885	2701	0.994698	0.00139282	normal
ENSG00000042304	C2orf83	0	0	0	0	0	0	0	0	0	0	0	0	--	--	--
ENSG00000042317	SPATA7	4.0044	256	4.60616	262	3.41337	241	3.68449	236	4.50451	289	3.6577	255	0.990349	0.00360358	normal
ENSG00000042429	MED17	5.16124	572	5.55351	785	5.40831	692	6.49331	768	5.43686	834	6.17908	859	0.287522	-0.207209	normal
ENSG00000042445	RETSAT	28.1222	3104	26.8259	2904	27.5453	2989	14.7438	1518	20.7407	2399	22.7961	2804	0.0201073	0.444202	normal
ENSG00000042493	CAPG	20.4239	859	22.7532	1033	24.6195	996	40.5734	1762	30.1196	1430	37.7994	1919	8.47e-06	-0.733122	normal
ENSG00000042753	AP2S1	69.1747	2318	86.6376	2895	86.8396	2922	84.4906	2750	71.5295	2614	78.17	2899	0.941006	0.0169286	normal
ENSG00000042781	USH2A	0	0	0.005412	4	0.005775	5	0	0	0.007999	7	0.006464	5	--	--	--
ENSG00000042813	ZPBP	0	0	0	0	0	0	0	0	0	0	0	0	--	--	--
ENSG00000042832	TG	0.010251	4	0.025732	9	0.038716	13	0.032075	10	0.058217	20	0.01649	6	--	--	--
ENSG00000042980	ADAM28	0.76434	67	0.281322	72	0.586469	53	0.122183	24	0.142554	18	0.114054	22	0.00036186	1.12269	up
ENSG00000043039	BARX2	0	0	0	0	0	0	0	0	0	0	0	0	--	--	--
ENSG00000043093	DCUN1D1	4.46541	1213	3.79596	965	3.58524	650	10.1033	1250	6.36663	1849	4.56025	1391	0.0216696	-0.546101	normal
ENSG00000043143	JADE2	19.8764	3525	16.1286	2991	17.0366	3163	16.7574	2680	14.5043	2571	15.7979	3127	0.0967352	0.241134	normal
ENSG00000043355	ZIC2	2.38669	261	2.59647	285	2.16646	238	3.02638	319	2.57298	305	3.17893	389	0.153559	-0.299649	normal
ENSG00000043462	LCP2	0	0	0	0	0	0	0.012111	3	0	0	0	0	--	--	--
ENSG00000043514	TRIT1	2.42944	431	2.92246	482	3.995	352	8.47068	422	2.17002	308	6.26796	369	0.430633	0.208792	normal
ENSG00000043591	ADRB1	0.211091	23	0.2367	25	0.324835	34	0.31474	32	0.422311	48	0.392704	46	0.328632	-0.377976	normal
ENSG00000044012	GUCA2B	0.088902	2	0	0	0	0	0.184416	4	0	0	0.081512	2	--	--	--
ENSG00000044090	CUL7	7.65499	1514	7.42527	1473	7.7499	1525	6.89916	1327	5.54271	1186	6.58856	1427	0.139274	0.225744	normal
ENSG00000044115	CTNNA1	113.876	15568	99.8756	13420	108.022	14771	102.333	13304	102.948	14436	105.109	15832	0.741554	0.0491938	normal
ENSG00000044446	PHKA2	7.56114	1537	7.82756	1601	7.73546	1578	7.87561	1546	7.0022	1547	7.87606	1794	0.96802	-0.00797468	normal
ENSG00000044459	CNTLN	4.50823	908	3.71469	748	4.07505	817	3.78167	727	5.18362	1118	4.00915	891	0.704186	-0.0906065	normal
ENSG00000044524	EPHA3	0	0	0	0	0	0	0	0	0	0	0	0	--	--	--
ENSG00000044574	HSPA5	207.233	29603	202.53	29122	202.679	29054	211.082	29122	209.992	32599	208.699	33409	0.507509	-0.0710853	normal
ENSG00000046604	DSG2	44.5117	9459	38.0873	8050	40.0484	8537	41.1904	8427	48.5143	11215	40.3309	9610	0.474541	-0.117499	normal
ENSG00000046647	GEMIN8	7.04077	324	7.32785	352	7.5641	321	8.97417	350	7.9426	370	7.50389	355	0.785013	-0.0639117	normal
ENSG00000046651	OFD1	9.14448	1121	8.84457	1086	8.97412	1105	7.92385	942	9.14685	1219	8.18344	1127	0.761714	0.0546565	normal
ENSG00000046653	GPM6B	0.386612	56	0.229855	34	0.356228	52	0.271675	38	0.212883	34	0.258971	42	0.529431	0.249605	normal
ENSG00000046774	MAGEC2	0.027482	2	0.027302	2	0	0	0.055392	4	0	0	0	0	--	--	--
ENSG00000046889	PREX2	0	0	0	0	0	0	0	0	0	0	0.004542	3	--	--	--
ENSG00000047056	WDR37	5.37269	868	4.96548	801	5.8864	948	5.21633	727	4.61134	705	5.02724	829	0.142635	0.241235	normal
ENSG00000047188	YTHDC2	11.0879	2353	8.54106	1917	9.71257	2079	8.7415	1847	12.0432	2837	9.28565	2233	0.762401	-0.0707132	normal
ENSG00000047230	CTPS2	9.49742	1261	9.71383	1299	10.0786	1338	9.5772	1227	9.91189	1424	8.92475	1321	0.935768	0.0151008	normal
ENSG00000047249	ATP6V1H	16.0766	1217	13.4898	998	15.432	1169	14.5995	1053	15.3283	1221	17.2296	1446	0.672109	-0.0835541	normal
ENSG00000047315	POLR2B	30.5664	4097	26.8308	3892	29.6249	3968	32.4391	4412	37.5642	5757	33.8915	5403	0.00606858	-0.324487	normal
ENSG00000047346	FAM214A	9.80549	1101	8.81254	1085	9.32778	1166	7.25032	811	11.016	1460	6.89561	944	0.722952	0.0990145	normal
ENSG00000047365	ARAP2	0.884571	243	0.816673	198	0.791412	219	0.544854	145	0.739076	221	0.603329	186	0.283887	0.272352	normal
ENSG00000047410	TPR	28.2451	9482	24.7285	8459	25.9128	8730	28.5754	9396	35.9642	13594	28.96	10635	0.0926359	-0.274138	normal
ENSG00000047457	CP	5.09484	791	4.83753	766	6.41675	757	6.02409	887	6.77683	1137	8.39627	1145	0.0041169	-0.390021	normal
ENSG00000047578	KIAA0556	9.76927	1899	9.0549	1816	9.16375	1789	8.45285	1584	8.54164	1548	9.40106	1905	0.26103	0.165644	normal
ENSG00000047579	DTNBP1	6.21327	317	6.90005	366	6.25097	341	6.05948	322	5.75495	331	5.4151	332	0.693676	0.0904635	normal
ENSG00000047597	XK	1.33494	255	0.908189	175	1.42206	272	1.06585	197	1.17597	244	1.1557	247	0.836148	0.0666484	normal
ENSG00000047617	ANO2	0	0	0	0	0	0	0	0	0	0	0	0	--	--	--
ENSG00000047621	C12orf4	6.83637	953	6.77991	955	7.14491	948	6.63083	821	8.20391	1160	6.09205	909	0.910963	0.0267719	normal
ENSG00000047634	SCML1	6.54773	591	5.8582	563	6.61313	599	6.26542	554	8.52641	874	7.89557	836	0.136067	-0.293196	normal
ENSG00000047644	WWC3	8.52235	2071	8.07141	1974	8.64805	2109	8.99243	2111	7.47633	1975	8.67917	2364	0.892283	-0.0255099	normal
ENSG00000047648	ARHGAP6	0	0	0	0	0	0	0	0	0	0	0.00664	2	--	--	--
ENSG00000047662	FAM184B	0.047343	12	0.008787	3	0.03176	8	0.003683	1	0.024187	7	0.004488	2	--	--	--
ENSG00000047849	MAP4	44.9971	8885	48.7452	9096	59.5015	10416	61.1665	10254	59.4913	11272	61.027	12082	0.134345	-0.192662	normal
ENSG00000047932	GOPC	12.146	2015	11.5131	1928	11.4368	1927	13.31	2158	16.9394	3063	13.1977	2458	0.0368867	-0.325364	normal
ENSG00000047936	ROS1	0.19264	53	0.09674	27	0.09573	27	0.072817	20	0.089377	27	0.04899	15	--	--	--
ENSG00000048028	USP28	9.697	1115	8.55277	1019	8.88777	1015	9.91901	984	11.1111	1298	9.96722	1185	0.616742	-0.0885787	normal
ENSG00000048052	HDAC9	0.218818	58	0.194751	43	0.117717	30	0.319206	70	0.157487	61	0.339404	59	0.336479	-0.357822	normal
ENSG00000048140	TSPAN17	16.8912	1251	25.2562	2113	16.4023	1291	26.5089	2148	14.4882	1219	16.0687	1385	0.982599	-0.00898901	normal
ENSG00000048162	NOP16	31.248	1344	35.9319	1559	35.314	1527	33.0879	1370	31.8667	1499	35.5376	1714	0.990349	-0.00256732	normal
ENSG00000048342	CC2D2A	5.21746	735	4.83699	692	5.3732	716	5.26489	755	7.01815	1038	5.36646	835	0.186971	-0.235639	normal
ENSG00000048392	RRM2B	12.3425	2006	10.4823	1766	10.482	1686	14.2625	2081	18.126	3272	13.4929	2334	0.0282695	-0.415137	normal
ENSG00000048405	ZNF800	8.97402	808	6.25366	613	2.49926	386	2.59143	366	8.23639	927	7.25303	778	0.790993	-0.10472	normal
ENSG00000048462	TNFRSF17	0	0	0	0	0	0	0	0	0	0	0	0	--	--	--
ENSG00000048471	SNX29	3.32953	931	3.09499	888	3.33297	992	2.48403	686	2.46819	728	2.47036	771	0.00343246	0.391127	normal
ENSG00000048540	LMO3	0.295419	21	0.139456	9	0.277529	21	0.518913	19	0.284783	26	0.321139	26	--	--	--
ENSG00000048544	MRPS10	18.7971	1450	18.7308	1455	17.9023	1386	17.0011	1267	20.3138	1703	17.7579	1535	0.911035	-0.0223281	normal
ENSG00000048545	GUCA1A	0	0	0	0	0	0	0	0	0	0	0	0	--	--	--
ENSG00000048649	RSF1	3.73379	1154	2.70721	1007	3.5733	1076	5.8123	1245	7.80379	1766	6.48531	1383	0.0275738	-0.373056	normal
ENSG00000048707	VPS13D	3.55807	1933	3.34832	1565	3.46135	1827	4.26722	1793	4.00813	2079	3.9497	2139	0.436631	-0.125029	normal
ENSG00000048740	CELF2	0.857435	169	1.08398	224	0.713436	186	0.09794	24	0.068132	22	0.048107	17	3.44e-24	2.53822	up
ENSG00000048828	FAM120A	67.4657	12322	63.2511	11632	64.8438	11961	57.045	10029	61.1492	12071	53.3642	10949	0.188539	0.159175	normal
ENSG00000048991	R3HDM1	12.9565	1543	14.0832	1529	14.1374	1497	18.4438	1848	17.6996	2253	18.0913	2215	0.000196841	-0.410066	normal
ENSG00000049089	COL9A2	0	0	0.018993	3	0.033451	4	0.093199	5	0.017592	3	0.05118	6	--	--	--
ENSG00000049130	KITLG	7.77933	1551	7.95301	1506	8.19519	1609	6.84435	1168	9.29185	2026	6.8207	1403	0.807557	0.0653582	normal
ENSG00000049167	ERCC8	5.90932	418	4.93727	349	5.24225	372	7.0101	483	8.38822	674	7.01573	551	0.00623126	-0.500449	normal
ENSG00000049192	ADAMTS6	0.200347	54	0.149618	41	0.227769	62	0.17755	46	0.151683	45	0.122896	37	0.545043	0.236737	normal
ENSG00000049239	H6PD	10.1381	3169	9.49742	2807	10.0097	3040	7.62141	2461	6.5405	2377	8.30303	2835	0.0472029	0.265703	normal
ENSG00000049245	VAMP3	38.068	2955	38.1249	3026	37.3004	2930	35.4366	2646	38.0588	3242	34.7495	3027	0.779427	0.0429418	normal
ENSG00000049246	PER3	1.14851	163	1.17172	179	1.34219	193	2.03106	430	2.10314	500	2.12587	439	6.37e-13	-1.21352	down
ENSG00000049247	UTS2	0	0	0	0	0	0	0	0	0	0	0	0	--	--	--
ENSG00000049249	TNFRSF9	0.369634	45	0.323494	45	0.466262	71	0.586933	81	0.614156	83	0.670805	81	0.191934	-0.433066	normal
ENSG00000049283	EPN3	0.365798	55	1.07525	66	0.453454	68	1.01009	79	0.58384	50	0.489228	82	0.82917	-0.0918237	normal
ENSG00000049323	LTBP1	6.20906	1345	5.59655	1153	5.90528	1163	8.80644	1604	7.72102	1759	8.40849	1826	0.000344251	-0.444539	normal
ENSG00000049449	RCN1	130.049	12139	135.35	12776	133.976	12598	117.054	10549	129.333	13148	121.285	12697	0.495088	0.0880113	normal
ENSG00000049540	ELN	0.139625	12	0.580243	79	0.450756	61	0.245283	34	0.443298	54	0.43254	65	0.961567	0.0268452	normal
ENSG00000049541	RFC2	26.505	1533	31.6929	1765	19.1159	1029	26.063	1433	16.5509	976	18.3592	1104	0.303982	0.283429	normal
ENSG00000049618	ARID1B	13.3281	2687	7.74493	2190	9.87911	2506	7.37526	1689	10.8313	2458	9.56927	2488	0.291153	0.195323	normal
ENSG00000049656	CLPTM1L	44.523	4069	45.407	4177	55.5268	5092	46.9723	4146	41.5579	4082	47.4625	4861	0.727472	0.0675945	normal
ENSG00000049759	NEDD4L	6.76854	1227	7.63293	906	7.94211	1311	10.0584	1415	9.67806	1708	10.8849	1259	0.20186	-0.28268	normal
ENSG00000049768	FOXP3	0.218682	20	0.37177	34	0.149409	14	0.181534	17	0.25551	25	0.257359	26	--	--	--
ENSG00000049769	PPP1R3F	2.43235	286	1.80333	197	2.47452	307	1.81849	203	1.40883	176	1.51338	210	0.118118	0.402019	normal
ENSG00000049860	HEXB	57.9492	3977	60.1009	4170	60.6017	4174	63.5413	4195	68.8988	5081	62.2843	4766	0.260532	-0.140508	normal
ENSG00000049883	PTCD2	3.84603	1115	3.40856	968	3.50714	1125	3.59319	1023	4.29849	1258	3.73508	1153	0.789012	-0.0517563	normal
ENSG00000050030	NEXMIF	0.022705	10	0.060305	26	0.03262	15	0.004644	2	0.035719	17	0.033351	16	--	--	--
ENSG00000050130	JKAMP	35.0455	2411	28.9329	1969	31.9867	2200	33.1211	2074	44.9884	3271	36.5337	2786	0.211009	-0.238507	normal
ENSG00000050165	DKK3	13.7799	1317	12.1304	1140	14.1033	1342	8.11791	744	7.85079	818	9.01248	953	6.19e-06	0.613682	normal
ENSG00000050327	ARHGEF5	0.625661	127	0.775049	153	0.94856	193	0.504394	98	0.398838	88	0.541371	117	0.0343632	0.574336	normal
ENSG00000050344	NFE2L3	5.12416	650	4.50613	607	4.6125	624	3.86328	476	4.67584	653	4.03146	574	0.328779	0.180074	normal
ENSG00000050393	MCUR1	4.86666	967	4.52042	910	4.86548	977	5.4298	1037	5.99171	1303	5.36619	1203	0.0685371	-0.256965	normal
ENSG00000050405	LIMA1	4.29762	522	3.94675	515	4.65475	555	3.61494	447	3.91591	537	4.1531	566	0.674958	0.0814308	normal
ENSG00000050426	LETMD1	14.6589	836	9.66075	578	13.9496	781	14.0036	719	15.3843	883	16.8201	937	0.497076	-0.150696	normal
ENSG00000050438	SLC4A8	0.569015	242	0.53024	214	0.491564	214	0.58567	194	0.820321	221	0.627775	245	0.817077	0.0620403	normal
ENSG00000050555	LAMC3	0.487946	110	0.536409	122	0.67122	151	0.989733	215	0.71204	174	0.958094	241	0.0204378	-0.582679	normal
ENSG00000050628	PTGER3	0	0	0	0	0	0	0	0	0.014422	4	0	0	--	--	--
ENSG00000050730	TNIP3	0.158004	14	0.156219	14	0.089522	8	0.104427	9	0.166858	17	0.253824	23	--	--	--
ENSG00000050748	MAPK9	12.8824	1489	14.1746	1468	10.6608	1182	14.6145	1562	15.4737	1866	16.7606	1926	0.0413488	-0.310806	normal
ENSG00000050767	COL23A1	0	0	0.023874	3	0	0	0	0	0	0	0	0	--	--	--
ENSG00000050820	BCAR1	29.9473	3105	37.9151	3357	35.3838	3938	19.4577	2085	16.8214	1999	20.2613	2533	5.59e-06	0.661702	normal
ENSG00000051009	FAM160A2	10.1262	1264	8.95365	1110	9.18348	1146	9.41831	1123	7.49687	1015	8.43482	1166	0.483888	0.124155	normal
ENSG00000051108	HERPUD1	14.8381	1496	14.5914	1495	10.6955	1065	16.4782	1497	19.9442	2199	20.7387	2403	0.014082	-0.489076	normal
ENSG00000051128	HOMER3	29.4123	1686	27.9671	1523	28.7438	1804	14.8914	784	10.9674	740	13.846	845	9.63e-17	1.0725	up
ENSG00000051180	RAD51	7.38181	614	8.13263	516	6.40435	542	6.33436	529	6.15002	570	7.90872	613	0.971614	0.00882329	normal
ENSG00000051341	POLQ	7.00299	2247	5.5548	1794	6.13146	1974	7.62789	2363	8.95754	3123	7.22342	2597	0.0220009	-0.363107	normal
ENSG00000051382	PIK3CB	12.9591	1359	9.9661	1357	10.3966	1274	10.5648	1272	13.9591	1694	11.2897	1403	0.65904	-0.0825016	normal
ENSG00000051523	CYBA	158.168	5620	171.38	6324	192.306	5739	138.124	4882	118.135	3979	145.589	4986	0.0189833	0.370463	normal
ENSG00000051596	THOC3	29.5119	1840	30.9461	1857	38.5562	2367	40.7711	2376	28.8443	1910	45.5382	2999	0.377512	-0.202334	normal
ENSG00000051620	HEBP2	2.98567	1051	3.19422	983	3.8006	1034	7.71277	1063	3.56689	1165	3.59626	1257	0.339034	-0.135264	normal
ENSG00000051825	MPHOSPH9	10.7087	1520	9.79639	1289	11.4765	1420	12.7048	1684	16.0501	2639	11.0239	1776	0.023818	-0.444626	normal
ENSG00000052126	PLEKHA5	7.9459	1217	7.32876	1112	7.03768	1100	5.13309	766	6.8692	1121	5.56906	952	0.0739914	0.303332	normal
ENSG00000052344	PRSS8	0.194054	14	0.067754	5	0	0	0	0	0.053792	5	0	0	--	--	--
ENSG00000052723	SIKE1	5.15428	854	4.43711	785	4.61528	793	5.76263	953	6.93733	1358	4.89416	935	0.0794724	-0.346202	normal
ENSG00000052749	RRP12	20.6222	3259	19.3916	3128	21.5949	3404	20.2109	3091	15.6897	2658	19.7509	3547	0.545423	0.110684	normal
ENSG00000052795	FNIP2	2.64198	470	1.44379	361	1.57738	393	2.32248	429	2.88585	606	2.13246	505	0.220263	-0.262487	normal
ENSG00000052802	MSMO1	33.7795	2292	31.9497	2322	30.5617	2131	49.9093	3342	57.8734	4433	49.0671	3906	1.87e-09	-0.719712	normal
ENSG00000052841	TTC17	19.7784	2983	18.7259	2827	18.4098	2758	16.0833	2307	16.6672	2723	16.0693	2657	0.0943823	0.195934	normal
ENSG00000052850	ALX4	0.620543	131	0.756935	161	0.747761	158	2.00751	408	1.77922	407	2.13433	504	5.52e-15	-1.37773	down
ENSG00000053108	FSTL4	4.78072	935	4.31333	861	4.38643	859	3.45049	655	2.91035	627	3.56551	783	0.0104084	0.386944	normal
ENSG00000053254	FOXN3	6.61604	1221	6.34375	1152	6.16889	1129	5.49522	877	5.67339	1057	5.3937	1058	0.0444563	0.263805	normal
ENSG00000053328	METTL24	0	0	0	0	0.091376	4	0	0	0	0	0	0	--	--	--
ENSG00000053371	AKR7A2	27.5285	1343	28.1798	1413	17.0744	820	25.6362	1233	21.5019	1145	26.6736	1472	0.850495	-0.0572461	normal
ENSG00000053372	MRTO4	21.2179	1796	22.3165	1901	21.9894	1868	23.0103	1881	21.7603	2002	22.8124	2164	0.595378	-0.0743399	normal
ENSG00000053438	NNAT	1.3177	59	1.19199	54	1.17859	54	0.941054	42	1.49761	76	1.46211	75	0.783146	-0.114894	normal
ENSG00000053501	USE1	6.30202	221	5.64651	207	5.13282	175	6.16503	206	4.56016	178	6.31367	243	0.971614	-0.0127311	normal
ENSG00000053524	MCF2L2	0.086389	16	0.081259	15	0.060759	12	0.066707	12	0.056577	12	0.09133	14	--	--	--
ENSG00000053702	NRIP2	0.478388	49	0.473322	48	0.388944	37	0.763218	74	0.799252	86	0.709898	80	0.0402107	-0.624449	normal
ENSG00000053747	LAMA3	9.33243	2476	5.75657	2177	7.5385	2288	15.3858	4031	11.6255	4725	16.521	4671	1.28e-18	-0.883691	normal
ENSG00000053770	AP5M1	4.01147	1300	3.34245	1444	4.54863	1296	4.11109	1621	5.54914	2090	4.38253	1607	0.0442705	-0.335628	normal
ENSG00000053900	ANAPC4	7.16777	632	7.61888	710	7.30258	665	7.37905	624	10.3769	1021	7.3368	732	0.447091	-0.179002	normal
ENSG00000053918	KCNQ1	0.286977	20	0.200512	20	0.10913	13	0.225575	21	0.167447	18	0.387283	34	--	--	--
ENSG00000054116	TRAPPC3	21.6826	962	25.7449	1182	21.4964	957	20.9513	831	19.8383	965	18.3353	882	0.162472	0.240859	normal
ENSG00000054118	THRAP3	34.9905	5583	34.0429	5545	34.6989	5563	37.6711	5830	41.98	7385	37.9427	6880	0.0645841	-0.216294	normal
ENSG00000054148	PHPT1	87.0359	2851	92.7271	3062	93.4044	3071	79.0163	2505	59.6227	2129	76.9995	2832	0.0673185	0.293092	normal
ENSG00000054179	ENTPD2	0.873371	67	1.15107	89	0.936111	72	0.949249	71	0.417559	35	0.615182	53	0.292002	0.387304	normal
ENSG00000054219	LY75	0	0	0.015788	4	0	0	0.056851	14	0.007312	3	0.007091	3	--	--	--
ENSG00000054267	ARID4B	6.97616	1359	7.4576	1361	7.16493	1295	9.31068	1643	10.5413	2187	9.55955	1979	0.0002675	-0.468279	normal
ENSG00000054277	OPN3	17.4628	1519	17.0337	1553	17.1617	1470	15.7368	1347	17.0443	1630	16.1681	1655	0.920212	0.0175004	normal
ENSG00000054282	SDCCAG8	10.4343	949	9.9088	877	10.0101	900	6.9304	611	7.04073	688	7.505	744	0.000540222	0.444584	normal
ENSG00000054356	PTPRN	0.02892	4	0	0	0	0	0.105437	15	0.053001	8	0.146064	23	--	--	--
ENSG00000054392	HHAT	2.37027	285	1.91491	254	2.13479	284	1.5213	188	1.56159	225	1.97804	274	0.19844	0.283727	normal
ENSG00000054523	KIF1B	7.60478	2501	6.52087	2182	6.98818	2301	7.8948	2492	9.01566	3148	8.00531	2951	0.0655546	-0.24487	normal
ENSG00000054598	FOXC1	1.21849	171	1.63844	231	1.59592	225	2.19919	298	2.26334	345	2.20537	347	0.00623842	-0.558051	normal
ENSG00000054611	TBC1D22A	6.19696	659	6.10873	692	5.4444	743	5.93956	670	4.16143	627	6.57515	702	0.596649	0.10171	normal
ENSG00000054654	SYNE2	7.05654	4160	9.84468	3273	5.8653	3437	7.01287	4377	7.53994	5968	7.2138	5313	0.00242655	-0.456442	normal
ENSG00000054690	PLEKHH1	2.5359	563	2.62447	622	2.48343	582	2.05074	479	2.39393	626	1.94286	524	0.435938	0.152524	normal
ENSG00000054793	ATP9A	14.994	4443	12.8159	3823	14.6011	4342	15.5821	4459	14.3484	4621	15.3969	5113	0.375917	-0.124263	normal
ENSG00000054796	SPO11	0	0	0	0	0	0	0	0	0	0	0	0	--	--	--
ENSG00000054803	CBLN4	0	0	0	0	0	0	0	0	0	0	0	0	--	--	--
ENSG00000054938	CHRDL2	0.087823	6	0	0	0.029205	3	0.324152	17	0.132424	10	0.247197	11	--	--	--
ENSG00000054965	FAM168A	9.18623	2442	10.8409	2565	10.6996	2476	10.4291	2615	11.452	2930	10.9616	2732	0.46383	-0.101202	normal
ENSG00000054967	RELT	3.01397	371	2.52534	326	3.08464	386	3.41013	416	2.61618	353	3.4562	469	0.552126	-0.140097	normal
ENSG00000054983	GALC	15.5487	1798	13.1871	1815	15.5823	1863	13.0864	1593	12.496	1875	10.2618	1524	0.317124	0.165861	normal
ENSG00000055044	NOP58	41.7787	3078	38.4795	2840	38.4932	2807	54.4405	3853	64.978	5116	56.9524	4644	1.39e-06	-0.57509	normal
ENSG00000055070	SZRD1	20.0681	2168	21.5892	2249	20.957	2154	21.1226	2047	17.1246	1973	20.5801	2413	0.663992	0.0713215	normal
ENSG00000055118	KCNH2	0.610735	96	0.754676	97	0.60106	95	0.930032	104	0.367332	59	0.482173	85	0.605047	0.190543	normal
ENSG00000055130	CUL1	24.517	2715	26.8667	3005	26.9145	3010	29.369	3159	29.2934	3563	27.4007	3414	0.197803	-0.167944	normal
ENSG00000055147	FAM114A2	9.40572	836	8.71407	779	10.7016	798	8.4042	712	9.06607	853	11.5563	883	0.899068	0.0245247	normal
ENSG00000055163	CYFIP2	13.863	1872	12.6933	1729	13.3033	1833	15.9234	1926	14.7991	2168	15.5305	2296	0.126904	-0.184215	normal
ENSG00000055208	TAB2	13.1537	2037	12.4106	1932	12.9556	2012	12.315	1838	15.6331	2635	12.6278	2189	0.573739	-0.103284	normal
ENSG00000055211	GINM1	14.0166	1036	15.1154	1118	13.4575	1000	14.3242	1025	14.7428	1175	13.3747	1107	0.897382	-0.0248081	normal
ENSG00000055332	EIF2AK2	19.0231	5679	18.1649	4883	16.4834	4994	16.1991	4899	23.0315	7744	19.1117	5877	0.33702	-0.19057	normal
ENSG00000055483	USP36	15.6077	2248	17.3243	2063	27.7117	2631	17.8886	2456	18.0324	2182	24.5718	2857	0.771994	-0.0646132	normal
ENSG00000055609	KMT2C	7.22476	3610	5.29583	2727	9.44194	3164	7.90817	2872	7.83198	3284	6.50484	3441	0.889016	0.0289181	normal
ENSG00000055732	MCOLN3	5.95466	589	5.88003	600	6.07081	601	5.84063	559	6.63413	734	5.63863	641	0.762401	-0.0629305	normal
ENSG00000055813	CCDC85A	0.95988	140	0.869922	128	1.15863	170	0.499543	71	0.325044	52	0.335874	55	4.96e-05	1.0757	up
ENSG00000055917	PUM2	20.0677	3912	16.4755	3231	16.2732	2835	20.1972	3557	20.3716	4228	24.0458	5131	0.0887266	-0.303226	normal
ENSG00000055950	MRPL43	28.705	1124	31.3055	1125	30.0299	1236	24.1517	916	19.4442	771	25.7243	1171	0.113035	0.307733	normal
ENSG00000055955	ITIH4	0.847352	92	0.234066	29	0.496329	56	0.261653	31	0.062494	9	0.081328	9	--	--	--
ENSG00000055957	ITIH1	0	0	0	0	0	0	0	0	0	0	0	0	--	--	--
ENSG00000056050	HPF1	14.2669	642	13.2625	601	14.5111	655	15.0832	655	18.1765	889	14.0252	707	0.324888	-0.189875	normal
ENSG00000056097	ZFR	30.8812	5250	27.8207	4798	30.487	5178	41.0476	6784	49.8282	9310	41.6806	7987	2.82e-06	-0.591644	normal
ENSG00000056277	ZNF280C	4.35148	683	3.41199	582	3.8308	546	4.74684	731	6.59875	1085	3.70015	658	0.12183	-0.365578	normal
ENSG00000056291	NPFFR2	0.185471	14	0.056564	5	0.296458	21	0	0	0.051907	4	0.07621	6	--	--	--
ENSG00000056487	PHF21B	0.079714	11	0.114658	16	0.104312	15	0.27023	36	0.190015	29	0.243986	38	--	--	--
ENSG00000056558	TRAF1	1.72633	396	2.10687	465	1.89956	441	1.48053	331	1.00791	253	1.24297	292	0.00819499	0.548708	normal
ENSG00000056586	RC3H2	8.10645	2119	7.65255	1776	8.23678	1932	8.93477	2109	10.6413	2755	10.1419	2374	0.0945102	-0.256705	normal
ENSG00000056736	IL17RB	3.14977	232	3.57972	256	3.4506	243	1.84157	122	2.3414	187	1.84152	152	0.00365159	0.636207	normal
ENSG00000056972	TRAF3IP2	4.67823	591	6.14787	633	3.3968	636	4.02647	439	4.8745	653	3.94957	539	0.265009	0.222276	normal
ENSG00000056998	GYG2	4.60406	350	4.53111	499	3.82528	290	2.64492	275	2.89344	352	2.70691	309	0.284112	0.286896	normal
ENSG00000057019	DCBLD2	264.058	58216	229.595	51269	243.146	54033	187.07	39822	198.075	47642	182.622	45308	0.00180865	0.336152	normal
ENSG00000057149	SERPINB3	0.485191	32	0.717789	47	1.03896	68	0.460798	29	0.165099	12	0.086642	7	--	--	--
ENSG00000057252	SOAT1	8.95229	2238	8.29498	2085	8.30924	2084	9.4427	2280	12.0363	3269	9.29036	2603	0.0775664	-0.286546	normal
ENSG00000057294	PKP2	2.68615	417	2.05118	303	2.68326	417	2.94129	437	2.97081	494	2.60425	433	0.382168	-0.203575	normal
ENSG00000057468	MSH4	0	0	0.035403	5	0	0	0	0	0.014799	2	0	0	--	--	--
ENSG00000057593	F7	0.017599	2	0	0	0.017538	2	0.084056	10	0.095872	12	0.227475	12	--	--	--
ENSG00000057608	GDI2	127.63	10247	120.126	9879	127.804	10487	150.471	10627	143.613	12630	175.744	12121	0.146639	-0.160921	normal
ENSG00000057657	PRDM1	0.252157	25	0.210385	40	0.327036	57	0.750863	135	0.724003	149	0.846725	180	2.92e-07	-1.43017	down
ENSG00000057663	ATG5	6.40445	677	9.00693	1008	8.09982	907	8.95744	973	9.64001	1173	9.19219	1155	0.164985	-0.280463	normal
ENSG00000057704	TMCC3	0.381341	80	0.355566	77	0.323733	70	0.516567	84	0.439701	78	0.485481	94	0.765068	-0.108946	normal
ENSG00000057757	PITHD1	15.6723	908	19.9577	1161	17.7852	1042	18.0439	1012	17.214	1090	17.0848	1118	0.97861	-0.00642216	normal
ENSG00000057935	MTA3	9.9292	1024	13.6367	1026	11.1045	1086	15.5543	1455	15.8967	1895	12.7535	1560	3.62e-05	-0.575927	normal
ENSG00000058056	USP13	3.36829	1025	3.20568	982	3.26029	996	3.96398	1165	4.72275	1516	4.38207	1464	0.0019809	-0.40244	normal
ENSG00000058063	ATP11B	4.01584	905	3.71759	845	3.99896	962	4.61153	1057	6.04725	1599	5.04972	1346	0.00390938	-0.481377	normal
ENSG00000058085	LAMC2	13.1695	2472	12.7124	2404	13.7153	2585	6.67828	1209	6.45518	1316	6.91019	1451	4.59e-20	0.927196	normal
ENSG00000058091	CDK14	0.153213	28	0.178145	30	0.297114	54	0.205448	34	0.14007	29	0.165829	34	--	--	--
ENSG00000058262	SEC61A1	86.4965	11449	87.9482	11760	85.1751	11307	80.8464	10334	70.9189	10162	80.5088	11889	0.300906	0.131174	normal
ENSG00000058272	PPP1R12A	12.6932	2404	12.3757	1902	12.1832	2077	20.342	2614	20.4024	3408	20.4882	3070	0.00225692	-0.443818	normal
ENSG00000058335	RASGRF1	0.21913	51	0.143937	34	0.184155	43	0.140743	32	0.131708	33	0.128105	34	0.465314	0.285794	normal
ENSG00000058404	CAMK2B	0.085924	14	0.077703	13	0.195667	33	0.050789	8	0.056082	10	0.077931	14	--	--	--
ENSG00000058453	CROCC	2.70737	567	2.31145	501	3.14236	641	2.15111	506	1.48464	388	2.10926	576	0.327802	0.23348	normal
ENSG00000058600	POLR3E	15.4836	1342	15.8732	1437	15.4087	1418	15.8431	1362	13.172	1282	10.8069	1369	0.550974	0.0994091	normal
ENSG00000058668	ATP2B4	9.92928	3146	8.39143	2712	5.30871	1511	8.63349	2684	9.28308	3210	9.06783	3220	0.401473	-0.230082	normal
ENSG00000058673	ZC3H11A	8.12979	1268	6.97371	1342	6.09032	918	7.43502	1247	10.5102	2012	4.38822	832	0.678984	-0.145541	normal
ENSG00000058729	RIOK2	5.8512	724	8.16542	818	7.26055	774	6.76725	834	8.7685	1124	6.81127	1038	0.0508039	-0.308169	normal
ENSG00000058799	YIPF1	10.015	626	9.47126	599	9.11589	568	7.141	441	8.13762	550	7.83829	567	0.146888	0.238131	normal
ENSG00000058804	NDC1	15.2905	2870	13.1487	2484	14.0108	2639	17.1107	3102	19.6471	4007	16.8867	3552	0.00733319	-0.357075	normal
ENSG00000058866	DGKG	2.74563	583	2.53704	542	2.75783	588	2.50847	515	2.75557	636	2.46752	587	0.918805	0.0225436	normal
ENSG00000059122	FLYWCH1	11.069	1464	12.3303	1484	11.5562	1636	11.1165	1369	9.20663	1265	9.60975	1586	0.360727	0.154717	normal
ENSG00000059145	UNKL	15.1674	1453	13.8349	1197	12.3924	1595	21.2748	1796	17.8491	1632	20.3702	1965	0.106613	-0.287359	normal
ENSG00000059377	TBXAS1	2.417	187	2.13146	181	2.16182	161	3.52572	259	2.6155	218	2.58942	256	0.0888446	-0.389257	normal
ENSG00000059378	PARP12	8.905	1150	6.30597	829	9.38444	1255	5.40198	707	5.96585	863	6.08361	867	0.0312117	0.419742	normal
ENSG00000059573	ALDH18A1	31.691	3871	31.8584	3918	30.6932	3764	31.0521	3663	27.7688	3686	32.0472	4386	0.90137	0.0208296	normal
ENSG00000059588	TARBP1	9.66134	1812	9.1358	1725	9.50278	1789	7.87405	1427	8.47054	1727	7.5526	1588	0.11555	0.205024	normal
ENSG00000059691	GATB	7.53417	579	9.24453	683	8.16393	616	7.42112	570	7.71937	636	9.1439	727	0.983443	0.00487506	normal
ENSG00000059728	MXD1	1.8518	363	1.69836	342	1.81471	356	1.69949	329	1.84363	393	1.8648	424	0.787669	-0.0604796	normal
ENSG00000059758	CDK17	4.42465	601	3.81279	531	5.24496	628	4.33463	582	6.79399	1009	6.5698	847	0.0732667	-0.379946	normal
ENSG00000059769	DNAJC25	5.00234	436	4.70226	424	4.24389	361	5.46023	467	6.13175	592	6.01427	596	0.0340221	-0.368206	normal
ENSG00000059804	SLC2A3	2.39545	343	2.36853	342	2.06513	297	4.20184	581	3.53046	550	3.65496	577	1.02e-05	-0.712906	normal
ENSG00000059915	PSD	0.133534	21	0.072252	12	0.054495	9	0.088544	14	0.09112	5	0.104321	17	--	--	--
ENSG00000060069	CTDP1	7.89519	1080	7.95383	1138	8.34851	1169	7.15403	989	5.37921	839	7.68047	1156	0.257234	0.211775	normal
ENSG00000060138	YBX3	39.6554	2526	41.4794	2654	40.601	2560	54.6181	3294	49.0073	3338	52.549	3700	0.000719184	-0.365002	normal
ENSG00000060140	STYK1	0.064656	4	0.125755	10	0.105107	12	0.356627	30	0.312772	27	0.289354	28	--	--	--
ENSG00000060237	WNK1	31.4646	9897	26.6029	8410	28.0236	9257	34.3111	9732	32.3874	10561	37.6799	13541	0.118835	-0.236716	normal
ENSG00000060339	CCAR1	24.9313	3514	28.7829	3347	28.7203	3473	32.7245	3710	42.2824	5694	35.9737	4850	0.0114174	-0.39311	normal
ENSG00000060491	OGFR	19.4061	2043	23.2872	2310	20.4885	2189	13.5593	1611	14.6005	1572	16.7398	1927	0.0043573	0.385122	normal
ENSG00000060558	GNA15	0.051305	5	0	0	0	0	0.015205	2	0.039285	4	0.073774	7	--	--	--
ENSG00000060566	CREB3L3	0.229831	22	0.21649	21	0.156065	15	0.267543	19	0.29662	31	0.120168	13	--	--	--
ENSG00000060642	PIGV	4.35349	343	5.19473	422	6.8205	598	6.35456	451	3.73914	328	4.09628	365	0.42258	0.240845	normal
ENSG00000060656	PTPRU	8.38077	1702	8.52853	1744	8.45819	1721	5.81524	1142	4.1453	915	5.73963	1307	0.000128626	0.619967	normal
ENSG00000060688	SNRNP40	29.1543	1689	30.9991	1807	29.3504	1709	28.3928	1591	27.6254	1737	29.1061	1894	0.804946	0.0388926	normal
ENSG00000060709	RIMBP2	0.017313	5	0.006868	2	0.008626	3	0.003545	1	0.007965	3	0.005136	2	--	--	--
ENSG00000060718	COL11A1	0	0	0	0	0	0	1.22975	283	1.10163	271	1.14583	318	7e-69	-4.74971	down
ENSG00000060749	QSER1	12.6759	4385	8.8704	2227	10.8309	3695	14.4722	4619	18.0696	6827	10.5809	3298	0.393596	-0.330389	normal
ENSG00000060762	MPC1	6.05723	232	4.50032	169	5.47036	205	2.25522	78	2.43183	95	2.80883	118	4.37e-05	0.953979	normal
ENSG00000060971	ACAA1	24.5605	1443	27.043	1627	26.4326	1569	21.4066	1275	20.2467	1323	24.5012	1699	0.379123	0.151008	normal
ENSG00000060982	BCAT1	0.539427	180	0.523799	187	0.794362	177	2.3827	648	3.54589	967	2.17616	782	2.03e-31	-1.92731	down
ENSG00000061273	HDAC7	17.5565	2174	16.7278	2176	16.4754	1944	15.3252	1665	13.8384	2051	15.2066	2415	0.641824	0.0850133	normal
ENSG00000061337	LZTS1	0.076554	16	0.098944	20	0.019112	4	0.07943	17	0.104016	24	0.038506	9	--	--	--
ENSG00000061455	PRDM6	0.167638	38	0.061434	21	0.11346	39	0.079474	26	0.191831	31	0.084072	32	--	--	--
ENSG00000061492	WNT8A	0	0	0	0	0	0	0	0	0	0	0	0	--	--	--
ENSG00000061656	SPAG4	1.44934	67	1.70177	72	1.46365	59	2.64613	120	1.40014	81	2.21202	132	0.065409	-0.561813	normal
ENSG00000061676	NCKAP1	8.74017	6501	8.71442	6388	8.91662	6625	14.053	9939	14.0102	11323	12.523	10183	1.03e-09	-0.630378	normal
ENSG00000061794	MRPS35	44.9252	3055	49.3435	3372	47.5232	3249	54.2983	3524	66.1409	4843	50.8585	3903	0.0667481	-0.283927	normal
ENSG00000061918	GUCY1B1	1.9765	227	1.2578	144	1.83017	209	0.669084	57	0.9781	106	0.603042	56	7.24e-05	1.12212	up
ENSG00000061936	SFSWAP	14.6051	1689	15.739	1791	15.8349	1792	17.6243	1850	14.4272	1705	17.5508	2108	0.748808	-0.0589452	normal
ENSG00000061938	TNK2	9.66015	1190	8.58716	1203	9.14603	1129	7.36301	924	6.24442	842	8.74992	1243	0.171244	0.256704	normal
ENSG00000061987	MON2	12.3311	2376	10.7567	1947	8.83416	2069	11.0993	2545	15.3256	3227	14.9272	3133	0.0019809	-0.415235	normal
ENSG00000062038	CDH3	0.109368	20	0.076866	14	0.099486	18	0.02226	4	0.030645	7	0.026474	6	--	--	--
ENSG00000062096	ARSF	0	0	0	0	0	0	0	0	0	0	0	0	--	--	--
ENSG00000062194	GPBP1	18.8226	2150	18.5241	2093	17.3964	1994	20.464	2229	23.8279	2930	19.7517	2509	0.0888485	-0.243659	normal
ENSG00000062282	DGAT2	2.36658	213	2.43225	220	2.62807	238	1.98437	172	1.72076	165	2.16633	214	0.197803	0.297595	normal
ENSG00000062370	ZNF112	2.77576	354	2.63616	341	2.23295	290	2.07196	268	3.77987	506	3.03898	423	0.470999	-0.198661	normal
ENSG00000062485	CS	72.013	7476	73.7903	7744	73.3825	7855	68.4771	6851	73.7761	8516	71.4536	8596	0.96884	-0.00682164	normal
ENSG00000062524	LTK	0.039304	5	0.099216	12	0.066614	8	0.146416	16	0.025855	4	0.048791	7	--	--	--
ENSG00000062582	MRPS24	92.1661	2428	86.4158	2296	94.4002	2494	92.3228	2352	68.8461	1973	87.6959	2590	0.615616	0.0966185	normal
ENSG00000062598	ELMO2	10.7528	1161	15.7312	1770	14.452	1717	13.0719	1325	14.4567	1647	11.3471	1495	0.708901	0.0946429	normal
ENSG00000062650	WAPL	8.92645	2067	7.62224	1777	8.86787	2060	9.25069	2069	11.9617	3010	9.36155	2429	0.10052	-0.283341	normal
ENSG00000062716	VMP1	50.0958	4711	49.3568	4656	48.8303	4491	48.3135	4297	48.1855	4897	46.4377	4833	0.856167	0.0254017	normal
ENSG00000062725	APPBP2	8.984	2114	8.04987	1919	9.3081	2048	7.63484	1747	10.097	2595	8.01889	2128	0.858897	-0.0391499	normal
ENSG00000062822	POLD1	40.2784	4829	39.4756	4320	40.6141	4386	38.3255	4325	26.6381	3286	32.7347	4370	0.302161	0.198926	normal
ENSG00000063015	SEZ6	0.080501	14	0.017415	3	0.045449	8	0	0	0	0	0.004341	1	--	--	--
ENSG00000063046	EIF4B	105.137	15125	107.415	15447	102.824	14909	126.052	17351	102.672	13283	128.573	20521	0.575726	-0.120371	normal
ENSG00000063127	SLC6A16	1.07134	70	0.842341	66	0.583248	65	1.62343	114	1.72727	149	0.852829	96	0.0248333	-0.644473	normal
ENSG00000063169	BICRA	6.74048	751	5.31751	806	5.18115	703	6.11495	701	4.72192	816	6.16263	857	0.906699	-0.0241936	normal
ENSG00000063176	SPHK2	11.4144	1087	12.0417	1143	12.1264	1149	10.171	935	7.71367	795	10.1937	1030	0.0594882	0.314624	normal
ENSG00000063177	RPL18	363.457	11945	400.797	12651	329.326	11790	353.908	11935	291.921	10920	508.263	16352	0.794466	-0.057077	normal
ENSG00000063180	CA11	3.10467	199	3.97087	263	4.63078	312	4.78936	312	4.31246	296	4.60899	343	0.389041	-0.226516	normal
ENSG00000063241	ISOC2	30.8233	1229	37.5117	1499	34.3799	1391	30.1351	1202	24.4355	1088	31.1759	1440	0.354427	0.176081	normal
ENSG00000063244	U2AF2	143.056	14460	146.814	14876	147.475	14808	132.476	12861	109.611	12070	131.933	14942	0.173008	0.183448	normal
ENSG00000063245	EPN1	41.5521	6890	50.9142	7962	49.4554	7592	38.1572	6528	35.2155	6203	42.19	7635	0.23921	0.176492	normal
ENSG00000063322	MED29	41.6263	4125	57.8222	5522	64.6475	6225	47.7202	4369	30.8445	3233	54.4196	5823	0.324925	0.254968	normal
ENSG00000063438	AHRR	1.74166	238	2.29876	296	3.05467	307	1.59819	212	1.97873	195	1.9439	256	0.132155	0.348255	normal
ENSG00000063515	GSC2	0	0	0	0	0	0	0	0	0	0	0	0	--	--	--
ENSG00000063587	ZNF275	2.45772	578	2.22053	525	2.18145	514	2.45059	556	2.15694	550	2.43902	642	0.748337	-0.0663065	normal
ENSG00000063601	MTMR1	11.3626	1765	11.9634	1871	11.3519	1755	9.33656	1402	10.5513	1724	9.81927	1727	0.139274	0.192484	normal
ENSG00000063660	GPC1	20.8539	2755	21.2954	2797	44.4491	5869	34.1877	4357	27.1548	3906	35.8546	5255	0.607982	-0.167109	normal
ENSG00000063761	ADCK1	4.70818	315	4.90271	389	4.89745	350	4.28962	316	3.44734	302	4.27496	379	0.633038	0.114625	normal
ENSG00000063854	HAGH	16.8226	910	13.956	832	15.0025	817	18.9548	947	13.1366	773	13.5974	945	0.93455	-0.0207558	normal
ENSG00000063978	RNF4	8.48297	655	22.0208	2281	24.1207	2260	8.85724	685	20.7545	2442	25.9698	2784	0.938009	-0.0406025	normal
ENSG00000064012	CASP8	14.9655	1190	11.9589	993	15.8173	1245	18.8591	1558	22.9207	1876	18.1838	1556	0.00294443	-0.473505	normal
ENSG00000064042	LIMCH1	15.6941	3135	13.9227	2786	16.3137	3129	13.9826	2598	12.9857	2847	15.9575	2890	0.222028	0.157031	normal
ENSG00000064102	INTS13	16.8854	1790	16.032	1647	17.2049	1756	17.2342	1723	20.6852	2278	16.5809	1951	0.365305	-0.145701	normal
ENSG00000064115	TM7SF3	42.1404	3344	33.1389	3071	29.3812	2682	34.2134	2921	36.1752	3543	34.1592	3253	0.79099	-0.0496405	normal
ENSG00000064195	DLX3	0	0	0.020891	3	0	0	0.065319	7	0.0387	5	0	0	--	--	--
ENSG00000064199	SPA17	8.91819	571	9.36125	630	8.59885	558	7.46997	462	9.11215	675	8.9855	622	0.844918	0.0470857	normal
ENSG00000064201	TSPAN32	0	0	0	0	0	0	0	0	0	0	0	0	--	--	--
ENSG00000064205	WISP2	8.74324	464	9.07207	476	8.43204	458	15.2696	766	10.9774	620	14.6478	855	0.000712029	-0.595924	normal
ENSG00000064218	DMRT3	0	0	0	0	0	0	0	0	0	0	0.022366	3	--	--	--
ENSG00000064225	ST3GAL6	0.509488	55	0.557985	70	0.569698	75	0.624647	69	0.638952	67	0.414936	61	0.914533	0.0463191	normal
ENSG00000064270	ATP2C2	0.475318	61	0.469202	61	0.622258	79	0.233489	29	0.24335	34	0.347596	50	0.0495161	0.646102	normal
ENSG00000064300	NGFR	0.549351	69	0.66257	84	0.697222	88	0.149218	19	0.169402	23	0.177565	25	1.9e-06	1.38762	up
ENSG00000064309	CDON	3.2835	377	2.68341	330	2.09913	417	4.22967	475	2.88691	514	3.52061	485	0.0785595	-0.327518	normal
ENSG00000064313	TAF2	10.7705	1798	11.6162	1941	11.6731	1887	12.4515	2003	15.3447	2731	11.3126	2197	0.129361	-0.244161	normal
ENSG00000064393	HIPK2	11.2787	5711	7.81171	3943	9.58664	4866	10.8203	5398	9.88331	5528	10.2291	5804	0.419762	-0.155048	normal
ENSG00000064419	TNPO3	35.9864	4574	33.9457	4528	34.6378	4542	34.4467	5004	33.7613	5364	37.6176	5574	0.0842817	-0.178527	normal
ENSG00000064489	BORCS8-MEF2B	3.23668	181	3.43398	195	3.00319	178	1.14994	73	1.18538	69	1.44293	104	6.48e-06	1.04647	up
ENSG00000064490	RFXANK	28.3184	1093	29.5647	1137	26.5237	1045	16.8886	622	13.1297	525	14.3964	635	3.6e-09	0.86634	normal
ENSG00000064545	TMEM161A	30.3236	1742	26.7791	1563	32.1428	1840	17.6783	946	12.1873	726	16.8746	1049	1.26e-07	0.89016	normal
ENSG00000064547	LPAR2	1.44729	101	2.83378	154	2.49731	144	1.7627	113	1.72113	100	3.48827	195	0.970095	0.0175558	normal
ENSG00000064601	CTSA	65.8357	4911	68.908	5322	61.9141	4493	60.7694	4370	55.4416	4431	60.8367	5135	0.429465	0.118993	normal
ENSG00000064607	SUGP2	17.7541	3543	17.6259	3306	18.2174	3628	12.2439	2242	12.8139	2848	12.7226	2930	0.000374415	0.420743	normal
ENSG00000064651	SLC12A2	24.4116	5234	19.7203	4347	16.8101	3714	29.8003	6324	28.6899	7033	25.6438	6264	0.00205792	-0.49354	normal
ENSG00000064652	SNX24	8.50975	474	7.32239	205	9.84643	473	7.56579	400	9.03375	605	11.4186	599	0.280607	-0.343191	normal
ENSG00000064655	EYA2	4.01138	398	3.06127	292	4.2928	409	3.17533	294	2.70861	285	3.34787	358	0.296551	0.247997	normal
ENSG00000064666	CNN2	24.3239	1791	27.548	2078	20.2568	1431	21.7349	1537	21.722	1623	22.9603	1773	0.500684	0.137903	normal
ENSG00000064687	ABCA7	9.42572	1597	7.9531	1610	8.37944	1743	8.23283	1458	5.22886	1276	9.02271	1687	0.261899	0.194843	normal
ENSG00000064692	SNCAIP	0.094666	15	0.043608	9	0.099895	12	0.086556	16	0.076721	6	0.032045	7	--	--	--
ENSG00000064703	DDX20	4.64675	714	4.52412	704	4.44388	689	4.19248	624	5.17443	868	5.0934	812	0.70521	-0.076147	normal
ENSG00000064726	BTBD1	29.7445	3431	29.4492	3370	29.9865	3520	33.3979	3681	45.5358	5475	34.5953	4380	0.040804	-0.326474	normal
ENSG00000064763	FAR2	1.58517	188	1.51002	188	1.65521	207	0.612835	67	0.733341	106	0.861842	84	3.42e-06	1.06109	up
ENSG00000064787	BCAS1	1.12017	146	1.23559	148	1.22284	143	1.61052	183	1.74789	238	1.94759	237	0.0213816	-0.490885	normal
ENSG00000064835	POU1F1	0.166205	10	0.048974	3	0.034766	2	0.075994	4	0.23463	14	0.041953	3	--	--	--
ENSG00000064886	CHI3L2	0	0	0	0	0	0	0	0	0	0	0	0	--	--	--
ENSG00000064932	SBNO2	13.7849	2188	13.566	2274	13.4188	2322	16.0893	2559	12.2786	2172	15.3649	2879	0.516942	-0.119153	normal
ENSG00000064933	PMS1	7.95793	776	7.03981	744	9.46932	726	8.1966	861	11.365	1081	9.49642	889	0.0888485	-0.277408	normal
ENSG00000064961	HMG20B	26.1827	1399	29.6511	1567	27.8273	1400	36.2162	1841	29.0251	1640	35.1592	2081	0.0629494	-0.293615	normal
ENSG00000064989	CALCRL	0.049447	10	0.096526	19	0.222189	42	0	0	0.102086	22	0.046087	10	--	--	--
ENSG00000064995	TAF11	9.00509	528	11.1735	651	10.0619	585	9.95201	562	9.85061	620	10.0723	662	0.938966	-0.0182406	normal
ENSG00000064999	ANKS1A	5.05325	1128	4.353	955	5.04035	1122	4.12963	867	3.51562	814	3.76746	974	0.0650651	0.297712	normal
ENSG00000065000	AP3D1	30.611	5538	31.102	5653	35.2912	5500	37.808	5653	26.0401	5011	35.076	6114	0.868104	0.0310309	normal
ENSG00000065029	ZNF76	7.88868	798	8.53996	829	7.24186	710	7.68889	701	6.6385	667	8.15453	838	0.534543	0.119931	normal
ENSG00000065054	SLC9A3R2	7.59374	385	9.74901	468	7.865	358	16.7465	762	13.8	679	14.9235	757	1.1e-05	-0.762608	normal
ENSG00000065057	NTHL1	19.3244	750	19.6434	762	19.868	770	18.0541	678	12.7604	540	16.9417	733	0.206742	0.247537	normal
ENSG00000065060	UHRF1BP1	4.99451	1727	3.94791	1377	4.12576	1438	5.1844	1735	5.56853	2099	4.62256	1802	0.121626	-0.256528	normal
ENSG00000065135	GNAI3	2.96757	2948	2.79255	2793	2.66484	2657	3.21893	3088	3.62936	3918	3.09103	3441	0.0496079	-0.261733	normal
ENSG00000065150	IPO5	46.2781	6046	41.1443	5399	43.7557	5717	51.2794	6094	53.0734	7544	49.1296	7155	0.0607836	-0.225406	normal
ENSG00000065154	OAT	30.3123	2269	29.6028	2232	27.1066	2034	32.1731	2327	35.4806	2886	28.7638	2414	0.268904	-0.173596	normal
ENSG00000065183	WDR3	4.76769	1739	5.15438	1719	5.22271	1713	6.69585	2044	7.18027	2510	6.14836	2181	0.0109949	-0.327038	normal
ENSG00000065243	PKN2	12.905	2303	9.40933	1837	11.5945	2038	14.3605	2434	16.1144	3596	12.132	2735	0.0148206	-0.42941	normal
ENSG00000065268	WDR18	35.9133	1972	42.2692	2348	36.3121	1973	31.4248	1619	21.8606	1276	33.8858	2080	0.0890354	0.352076	normal
ENSG00000065308	TRAM2	15.4158	3893	13.6904	3480	14.3098	3626	12.6836	3094	12.8904	3538	11.9881	3393	0.16379	0.171828	normal
ENSG00000065320	NTN1	0.126347	28	0.10846	24	0.135565	30	0.164913	35	0.115552	28	0.191371	47	--	--	--
ENSG00000065325	GLP2R	6.5442	658	5.89465	601	6.22931	649	13.0539	934	9.32308	963	10.2446	985	4.63e-05	-0.532609	normal
ENSG00000065328	MCM10	19.6959	2437	18.065	2288	18.6425	2361	13.5189	1883	19.0842	2631	17.1304	2433	0.672579	0.0746152	normal
ENSG00000065357	DGKA	14.1352	1122	13.3508	1165	14.8919	1199	8.18281	664	8.67507	773	7.95604	758	4.72e-09	0.687458	normal
ENSG00000065361	ERBB3	1.63415	203	1.76072	244	2.32556	259	2.06018	295	2.08053	287	2.26168	312	0.217126	-0.273811	normal
ENSG00000065371	ROPN1	0	0	0	0	0	0	0.075668	4	0	0	0	0	--	--	--
ENSG00000065413	ANKRD44	1.59722	342	0.937426	247	1.5958	275	1.71021	328	1.44365	358	1.48179	336	0.438219	-0.184603	normal
ENSG00000065427	KARS	71.9849	5141	73.9943	5627	73.2242	5362	76.1225	5243	75.5575	6036	75.2871	6061	0.665488	-0.0584942	normal
ENSG00000065457	ADAT1	40.3524	1779	36.4974	1707	34.9792	1642	29.3904	1390	27.6166	1342	28.5939	1486	0.0156655	0.311535	normal
ENSG00000065485	PDIA5	12.0544	790	11.2122	743	10.9428	719	12.4667	790	10.5221	752	11.2911	827	0.876879	-0.031919	normal
ENSG00000065491	TBC1D22B	3.26435	414	3.92406	500	3.21104	408	3.27589	401	3.6489	502	3.38286	480	0.94573	-0.0177623	normal
ENSG00000065518	NDUFB4	49.3291	1190	37.3165	1103	40.5054	1002	38.9874	936	29.2727	808	47.1367	1642	0.971614	0.0133439	normal
ENSG00000065526	SPEN	11.4771	4660	9.53052	3869	9.8684	4173	11.038	4241	11.4179	4733	11.216	5109	0.492661	-0.100953	normal
ENSG00000065534	MYLK	30.4511	6582	26.5452	5812	28.2202	6188	19.7347	4076	19.0472	4546	19.1977	4652	2.16e-07	0.516291	normal
ENSG00000065548	ZC3H15	31.3382	2428	31.8149	2504	31.0469	2435	46.1482	3471	51.3409	4246	47.9126	4183	1.73e-10	-0.630115	normal
ENSG00000065559	MAP2K4	12.7814	1638	5.11495	599	4.66837	462	13.4304	1664	7.10817	833	13.0241	1896	0.47427	-0.303152	normal
ENSG00000065600	TMEM206	3.98209	350	4.01467	366	3.84996	350	4.36411	378	4.29212	423	4.58953	465	0.294151	-0.191657	normal
ENSG00000065609	SNAP91	0.075621	14	0.022604	4	0.036205	6	0.13707	22	0.577622	51	0.177868	29	--	--	--
ENSG00000065613	SLK	16.3541	4599	14.4405	4088	15.0677	4256	15.641	4243	19.3313	5924	16.1884	5099	0.244502	-0.183255	normal
ENSG00000065615	CYB5R4	2.37357	792	2.27363	774	2.04208	694	3.17808	1038	4.59685	1672	3.1724	1187	0.000243453	-0.679507	normal
ENSG00000065618	COL17A1	0.994512	207	0.979843	147	0.792959	166	0.366759	74	0.215887	49	0.530445	81	2e-05	1.12243	up
ENSG00000065621	GSTO2	1.291	87	1.19202	112	0.962725	74	0.517519	72	0.684194	82	0.510769	57	0.354427	0.317431	normal
ENSG00000065665	SEC61A2	8.71776	562	8.64031	529	8.14302	519	9.11696	532	10.4898	593	8.25332	549	0.949259	-0.0144121	normal
ENSG00000065675	PRKCQ	4.14597	498	4.15168	502	4.0492	489	3.90317	450	3.93842	514	4.09165	550	0.925463	0.0205241	normal
ENSG00000065717	TLE2	0.755731	74	1.41876	133	0.957398	97	1.66005	122	1.5089	111	1.33138	139	0.562643	-0.200271	normal
ENSG00000065802	ASB1	2.57081	495	2.98825	409	3.17241	452	8.73965	1949	3.33434	543	4.90256	769	0.106664	-0.614718	normal
ENSG00000065809	FAM107B	88.1755	7835	79.8099	7260	89.7528	8025	87.2227	7486	106.507	10770	87.9441	8722	0.325354	-0.167702	normal
ENSG00000065833	ME1	28.6319	3528	27.0755	3359	25.3752	3138	40.9068	4869	51.2962	6869	40.4189	5582	2.05e-07	-0.709119	normal
ENSG00000065882	TBC1D1	8.86207	1458	10.2877	1488	9.17107	1474	11.6328	1273	11.0978	1476	9.04641	1556	0.564925	0.0816042	normal
ENSG00000065883	CDK13	11.3761	2241	8.67132	1834	9.15601	2034	9.25638	1826	8.88422	2157	8.71495	2044	0.734153	0.060549	normal
ENSG00000065911	MTHFD2	13.5143	2202	12.2994	2017	13.1407	2148	30.256	4141	35.1693	6226	29.7506	4661	2.42e-14	-1.12389	down
ENSG00000065923	SLC9A7	8.85165	3244	8.39636	3097	7.9878	2937	7.00641	2480	7.49772	2986	6.57247	2699	0.086258	0.220616	normal
ENSG00000065970	FOXJ2	6.23369	1252	5.9665	1175	6.3031	1271	7.00008	1323	6.54624	1403	6.36822	1419	0.408517	-0.11934	normal
ENSG00000065978	YBX1	325.122	17822	357.23	19902	347.29	19226	342.688	18317	323.781	19394	339.712	20928	0.994052	0.00119468	normal
ENSG00000065989	PDE4A	1.07922	104	0.967645	139	1.36248	138	1.1309	158	1.28722	137	1.49936	180	0.420818	-0.236813	normal
ENSG00000066027	PPP2R5A	14.2768	1633	13.1117	1510	13.1213	1506	15.8933	1756	18.309	2274	14.9542	1917	0.0389373	-0.298828	normal
ENSG00000066032	CTNNA2	0.273122	39	0.491707	70	0.430264	61	0.205668	28	0.183961	32	0.189503	30	0.0561124	0.659765	normal
ENSG00000066044	ELAVL1	14.244	3126	13.9526	3085	14.3839	3174	12.8939	2713	12.9643	3043	12.7845	3150	0.311649	0.117304	normal
ENSG00000066056	TIE1	0	0	0	0	0	0	0.008676	2	0	0	0	0	--	--	--
ENSG00000066084	DIP2B	8.91964	2802	7.71214	2439	8.34335	2630	9.31067	2825	9.39368	3207	9.2686	3263	0.123657	-0.190733	normal
ENSG00000066117	SMARCD1	16.0172	1298	18.747	2154	16.3646	1300	16.5199	2044	24.6353	2025	25.9708	2786	0.0688299	-0.427284	normal
ENSG00000066135	KDM4A	10.2653	1626	11.2995	1597	10.235	1611	11.1509	1753	12.9829	2108	11.7553	2021	0.0522583	-0.23209	normal
ENSG00000066136	NFYC	15.5881	1042	17.1167	1145	16.4912	1064	16.7887	1099	13.6138	1003	18.1782	1347	0.858863	-0.0392283	normal
ENSG00000066185	ZMYND12	0.933494	40	1.00964	48	1.07057	54	0.676344	27	0.084719	6	0.436358	32	0.11798	0.597555	normal
ENSG00000066230	SLC9A3	5.23386	889	5.34645	977	5.62682	1023	4.52361	763	3.65788	732	4.25005	863	0.0379693	0.319949	normal
ENSG00000066248	NGEF	12.6304	1042	11.6507	1001	12.7757	1083	10.4805	856	10.6254	922	11.6292	1101	0.312349	0.158863	normal
ENSG00000066279	ASPM	15.0861	5829	10.2315	4099	12.2954	4666	20.586	6468	22.5531	9353	18.3634	7200	0.00157839	-0.568448	normal
ENSG00000066294	CD84	0	0	0	0	0.006665	2	0	0	0	0	0	0	--	--	--
ENSG00000066322	ELOVL1	82.5308	4619	84.323	4766	79.2743	4428	73.037	3957	58.4897	3644	45.1512	2881	0.0344191	0.397136	normal
ENSG00000066336	SPI1	0.178144	10	0	0	0	0	0.04038	3	0.048726	3	0	0	--	--	--
ENSG00000066379	ZNRD1	9.65566	279	9.55339	292	10.0752	291	9.99057	285	8.79069	283	9.28041	304	0.9317	0.0229227	normal
ENSG00000066382	MPPED2	0	0	0	0	0.015399	4	0	0	0	0	0	0	--	--	--
ENSG00000066405	CLDN18	0.036817	5	0	0	0.078245	11	0.15903	20	0.128976	19	0.152404	22	--	--	--
ENSG00000066422	ZBTB11	9.47466	1868	7.65999	1520	7.72907	1577	9.79162	1839	11.6598	2633	10.3308	2223	0.0294466	-0.362968	normal
ENSG00000066427	ATXN3	4.42478	531	2.28946	472	2.71518	505	3.05326	563	4.53779	844	4.81844	659	0.0483691	-0.377906	normal
ENSG00000066455	GOLGA5	16.6676	1757	17.6128	1794	16.7166	1729	16.7581	1731	20.0936	2286	17.0309	1997	0.379443	-0.136906	normal
ENSG00000066468	FGFR2	4.23423	415	3.44129	335	3.89842	416	1.98255	216	1.34379	162	2.26764	268	0.000422416	0.786871	normal
ENSG00000066557	LRRC40	7.37183	778	6.48395	689	6.61552	700	7.09335	723	11.9704	1372	7.61443	900	0.117575	-0.371001	normal
ENSG00000066583	ISOC1	11.7312	832	11.6848	835	10.9939	783	12.5708	861	14.0437	1083	12.8803	1024	0.129978	-0.222189	normal
ENSG00000066629	EML1	24.4834	3457	21.328	3279	21.29	3293	23.4769	2772	20.4421	3461	19.0947	3334	0.402063	0.111168	normal
ENSG00000066651	TRMT11	4.79246	265	5.96281	314	5.63494	296	6.53475	366	5.74135	442	5.5451	366	0.0771652	-0.35319	normal
ENSG00000066654	THUMPD1	15.6877	2160	14.5778	2023	14.6699	2035	15.5922	2082	19.229	2840	15.6842	2366	0.27464	-0.175887	normal
ENSG00000066697	MSANTD3	19.3893	1012	17.7944	916	17.3601	908	17.6494	859	13.3542	758	19.048	1112	0.67912	0.093817	normal
ENSG00000066735	KIF26A	1.94639	478	2.27093	561	2.48437	588	1.2591	299	1.05535	282	1.36254	375	2.42e-05	0.750729	normal
ENSG00000066739	ATG2B	4.08446	2043	3.48288	1754	3.49215	1753	3.67177	1774	4.60909	2506	4.00099	2243	0.309825	-0.175972	normal
ENSG00000066777	ARFGEF1	13.5187	3089	12.5271	2703	12.3056	2823	13.7777	2814	13.7832	3657	14.2093	3360	0.352958	-0.139383	normal
ENSG00000066813	ACSM2B	0	0	0	0	0	0	0	0	0	0	0	0	--	--	--
ENSG00000066827	ZFAT	2.69632	454	2.07653	357	2.47188	375	2.42618	395	2.197	403	2.61076	492	0.774042	-0.071227	normal
ENSG00000066855	MTFR1	12.4715	1160	12.7429	1177	12.7361	1183	17.6527	1572	19.7041	2008	17.1988	1781	1.15e-05	-0.542091	normal
ENSG00000066923	STAG3	8.39541	1016	5.99688	735	7.0567	859	6.71875	788	6.71558	886	6.77906	916	0.823233	0.0515112	normal
ENSG00000066926	FECH	14.1372	1710	13.0474	1473	14.8983	1717	15.9582	1648	15.7897	1878	15.5412	1957	0.457414	-0.11347	normal
ENSG00000066933	MYO9A	5.81998	1915	5.28598	1800	5.72988	1943	6.95608	2197	7.05267	2614	6.50871	2201	0.0730004	-0.258306	normal
ENSG00000067048	DDX3Y	14.6487	2251	11.8982	1878	12.5571	2047	11.0535	1735	14.2019	2290	10.8016	1967	0.650175	0.0846433	normal
ENSG00000067057	PFKP	169.995	16032	205.677	16068	203.394	16470	213.493	16596	175.036	14689	225.031	18948	0.974145	-0.00698434	normal
ENSG00000067064	IDI1	19.8136	1623	16.7423	1344	17.0216	1417	55.3442	4504	24.6699	2191	23.3277	2126	0.0645172	-0.656871	normal
ENSG00000067066	SP100	10.5357	951	9.532	856	9.55773	807	12.9109	1061	12.6063	1209	13.0237	1236	0.00668686	-0.365364	normal
ENSG00000067082	KLF6	11.1745	1739	9.09633	1455	9.93359	1564	12.5194	1923	11.2519	1976	11.4768	2052	0.0476045	-0.272127	normal
ENSG00000067113	PLPP1	19.8849	1161	24.2015	1419	20.1694	1178	24.2838	1351	21.54	1352	24.3725	1565	0.452037	-0.133855	normal
ENSG00000067141	NEO1	16.9131	3409	18.9023	4149	19.8231	4235	18.7629	3727	20.667	4574	14.7876	3461	0.863549	0.0411313	normal
ENSG00000067167	TRAM1	460.333	46701	436.313	44639	448.694	45769	295.115	28861	459.493	50898	286.25	32576	0.149033	0.308153	normal
ENSG00000067177	PHKA1	9.75428	2150	8.92216	2000	8.99905	2023	11.1924	2405	11.1565	2688	10.1087	2495	0.0441172	-0.249344	normal
ENSG00000067182	TNFRSF1A	158.495	12318	167.778	13319	165.515	13113	163.115	12252	127.513	10893	166.791	14513	0.657586	0.0804137	normal
ENSG00000067191	CACNB1	3.02598	385	2.47807	335	2.44248	330	2.45024	321	2.38617	332	2.36833	358	0.68753	0.0905898	normal
ENSG00000067208	EVI5	4.3743	829	3.22385	628	3.51505	686	3.34913	647	4.19962	928	3.57542	774	0.74674	-0.0794553	normal
ENSG00000067221	STOML1	3.93896	534	4.95766	460	6.64533	563	2.90646	319	3.3819	311	3.82225	413	0.00143191	0.578064	normal
ENSG00000067225	PKM	1799.95	151071	1882.14	151783	1707.8	148880	1585.07	132597	1473.09	139561	1596.63	155301	0.256901	0.121228	normal
ENSG00000067248	DHX29	16.0311	2639	15.231	2523	15.0157	2480	17.1526	2696	21.4421	3835	17.8594	3294	0.0412707	-0.301534	normal
ENSG00000067334	DNTTIP2	10.4433	2186	10.2286	2099	9.85029	2062	10.915	2159	13.2419	2971	11.6058	2675	0.0935855	-0.241136	normal
ENSG00000067365	METTL22	6.52007	513	5.54181	478	7.70984	508	7.23466	534	6.51088	571	7.27822	682	0.254172	-0.19731	normal
ENSG00000067369	TP53BP1	12.6811	2889	11.2873	2746	10.5454	2886	12.372	2659	14.1728	3672	13.1728	3448	0.34834	-0.144134	normal
ENSG00000067445	TRO	0.229446	39	0.294956	29	0.173454	30	0.236246	22	0.348589	45	0.247232	30	--	--	--
ENSG00000067533	RRP15	3.32261	944	3.47937	995	3.76576	1074	3.73844	1026	4.89468	1511	3.46759	1104	0.301943	-0.21201	normal
ENSG00000067560	RHOA	180.513	12934	186.958	13494	195.645	14078	171.489	11848	170.833	13554	178.596	14303	0.560345	0.072936	normal
ENSG00000067596	DHX8	25.4443	4120	23.6082	3993	24.0811	3907	21.2948	3510	21.8322	4005	22.2592	4120	0.45181	0.0896594	normal
ENSG00000067606	PRKCZ	7.57178	597	5.57142	476	6.45557	541	5.94137	479	4.82367	430	5.96658	540	0.384141	0.183083	normal
ENSG00000067646	ZFY	2.37581	293	1.96581	285	2.29947	299	1.92734	318	2.73048	435	1.6934	288	0.474228	-0.185336	normal
ENSG00000067704	IARS2	58.773	7648	53.6803	7032	54.2499	7084	62.4601	7850	67.3527	9525	63.2987	9231	0.0300819	-0.238993	normal
ENSG00000067715	SYT1	6.06746	1060	5.44785	966	5.37986	951	5.89086	1000	6.7908	1278	5.59734	1083	0.476758	-0.125585	normal
ENSG00000067798	NAV3	8.04274	1468	6.38309	1247	6.70535	1187	4.72742	900	4.37632	1247	4.18832	1193	0.133706	0.258898	normal
ENSG00000067829	IDH3G	29.3148	1578	29.158	1560	32.0087	1708	24.1406	1255	20.9527	1219	26.8631	1520	0.0301452	0.310238	normal
ENSG00000067836	ROGDI	13.4771	702	15.3886	779	12.8899	649	11.3686	589	9.76313	575	11.6376	630	0.103326	0.273643	normal
ENSG00000067840	PDZD4	1.00311	138	0.78605	108	1.05234	144	1.43219	175	0.741087	111	1.27065	190	0.543709	-0.204397	normal
ENSG00000067842	ATP2B3	0	0	0	0	0	0	0.008403	2	0	0	0.00696	2	--	--	--
ENSG00000067900	ROCK1	8.95024	2990	7.43204	2473	7.98194	2778	10.2914	3401	12.2181	4603	10.1991	3927	0.00116291	-0.466238	normal
ENSG00000067955	CBFB	14.1628	1552	13.9317	1557	14.3418	1598	12.7152	1292	14.5304	1697	11.9249	1447	0.446254	0.125382	normal
ENSG00000067992	PDK3	4.34251	525	3.85087	359	3.86745	478	5.87793	583	5.58482	694	5.76459	623	0.0448435	-0.403067	normal
ENSG00000068001	HYAL2	10.2755	1033	16.0888	1251	13.0922	1213	10.8794	935	9.8643	819	13.3188	1147	0.121321	0.293049	normal
ENSG00000068024	HDAC4	5.96996	1400	4.27196	1178	5.20579	1313	6.47514	1552	6.3029	1604	6.52408	1903	0.0233511	-0.32095	normal
ENSG00000068028	RASSF1	5.60108	361	6.95696	451	7.04458	454	6.21326	386	4.35974	305	6.33386	457	0.526166	0.164875	normal
ENSG00000068078	FGFR3	1.20955	190	1.28811	204	1.62081	175	1.15774	175	0.971637	168	1.5381	280	0.84118	-0.0684189	normal
ENSG00000068079	IFI35	27.4214	1236	25.4585	1158	27.3289	1237	18.1358	790	14.4102	707	17.3843	879	9.26e-06	0.622478	normal
ENSG00000068097	HEATR6	12.3283	1495	9.1035	1102	10.6721	1444	11.1618	1283	11.9377	1754	11.6879	1631	0.467249	-0.1499	normal
ENSG00000068120	COASY	53.3777	3894	54.672	3983	51.9687	3859	46.1167	3154	32.614	2655	41.6634	3430	0.0133714	0.367349	normal
ENSG00000068137	PLEKHH3	7.10623	636	6.32136	601	5.79852	571	6.18821	573	5.02153	507	6.05052	633	0.587898	0.111531	normal
ENSG00000068305	MEF2A	4.66854	725	3.86244	545	4.59181	696	5.81799	853	5.3054	1134	6.26643	1103	0.000752372	-0.565922	normal
ENSG00000068308	OTUD5	28.4174	2497	27.1657	2432	28.0891	2546	29.0368	2589	23.4583	2279	28.8274	2942	0.920025	-0.0211628	normal
ENSG00000068323	TFE3	35.8638	4435	36.0054	4482	34.0549	4249	33.6015	4011	26.1265	3514	30.581	4246	0.199931	0.192839	normal
ENSG00000068354	TBC1D25	4.9624	574	4.92318	588	4.73303	584	4.97411	565	4.23438	575	4.19383	587	0.785802	0.0539149	normal
ENSG00000068366	ACSL4	20.655	3490	18.2085	3276	17.7751	3083	21.0248	3739	26.3717	5304	19.5431	4036	0.0351327	-0.34539	normal
ENSG00000068383	INPP5A	5.97481	604	5.30101	574	5.65823	601	6.36656	649	5.72612	669	6.49012	730	0.340603	-0.154119	normal
ENSG00000068394	GPKOW	17.364	1106	19.5919	1256	17.3716	1110	17.4537	1074	16.0058	1108	16.4949	1178	0.609293	0.0860198	normal
ENSG00000068400	GRIPAP1	21.842	2153	21.7228	2361	23.2773	2488	21.6856	2117	18.1864	2099	23.4895	2575	0.620643	0.0853561	normal
ENSG00000068438	FTSJ1	27.1588	1886	28.5279	1998	27.4621	1915	26.7465	1797	21.2453	1606	24.0405	1879	0.289541	0.166907	normal
ENSG00000068489	PRR11	15.3007	1175	15.2396	1209	15.2575	1283	28.125	2238	29.3946	2661	25.6129	2389	8.95e-16	-0.916121	normal
ENSG00000068615	REEP1	0.742729	100	0.700693	99	0.632151	90	1.49001	137	1.11096	171	0.82202	128	0.0745511	-0.472478	normal
ENSG00000068650	ATP11A	5.70202	1297	6.19259	1361	6.7004	1666	6.00738	1144	4.64306	1013	10.3049	1791	0.529231	0.164406	normal
ENSG00000068654	POLR1A	13.9182	6348	11.6484	5280	12.7826	5855	15.8614	6948	13.9614	6691	15.1772	7674	0.0888586	-0.23642	normal
ENSG00000068697	LAPTM4A	94.0092	6065	95.8775	6227	91.4745	5923	101.029	6296	99.8121	6998	104.743	7573	0.172002	-0.148034	normal
ENSG00000068724	TTC7A	12.0667	2258	9.72931	1606	10.8543	1482	13.0389	2270	10.4296	2124	12.7408	1907	0.434458	-0.187114	normal
ENSG00000068745	IP6K2	23.4813	1198	26.5564	1395	27.9192	1490	18.1947	989	29.3751	1608	20.9654	1249	0.592193	0.126398	normal
ENSG00000068781	STON1-GTF2A1L	0	0	0	0	0	0	0	0	0	0	0	0	--	--	--
ENSG00000068784	SRBD1	6.20145	835	5.87262	796	6.0243	814	7.91321	1029	8.64793	1265	7.76476	1171	0.000533629	-0.442159	normal
ENSG00000068796	KIF2A	18.7999	1578	20.6902	1446	16.8896	1428	18.7902	1522	24.7156	2169	19.254	1849	0.114657	-0.255278	normal
ENSG00000068831	RASGRP2	0	0	0.062989	7	0	0	0.100404	6	0.06729	8	0.078855	10	--	--	--
ENSG00000068878	PSME4	12.5867	3267	11.177	2920	11.6485	3034	15.4066	3862	18.5384	5228	15.2297	4429	0.000256088	-0.486365	normal
ENSG00000068885	IFT80	11.5099	1533	10.4074	1420	9.33316	1258	11.1599	1442	17.3608	2303	11.2753	1614	0.188522	-0.277334	normal
ENSG00000068903	SIRT2	24.1252	1621	26.8337	1787	23.4195	1703	15.8076	1075	15.9727	1128	15.2252	1098	4.84e-08	0.648155	normal
ENSG00000068912	ERLEC1	25.5654	2230	22.7538	1977	24.4709	2154	30.813	2616	39.5098	3742	28.9675	2836	0.00435174	-0.459668	normal
ENSG00000068971	PPP2R5B	3.52663	354	3.88154	387	3.57062	360	4.09157	341	2.70497	295	2.33983	264	0.206862	0.291638	normal
ENSG00000068976	PYGM	0.094369	12	0.111722	14	0.197482	24	0.061948	7	0.015744	3	0.022867	3	--	--	--
ENSG00000068985	PAGE1	0	0	0	0	0	0	0	0	0	0	0	0	--	--	--
ENSG00000069011	PITX1	12.0219	994	19.4815	1049	23.0001	1265	19.3515	1002	10.1291	867	13.527	1239	0.588312	0.124296	normal
ENSG00000069018	TRPC7	0	0	0.019526	3	0	0	0.014561	2	0.039302	5	0	0	--	--	--
ENSG00000069020	MAST4	4.70759	1113	4.14993	1073	4.52009	1072	2.91366	794	3.46678	909	3.58667	919	0.00459824	0.346467	normal
ENSG00000069122	ADGRF5	0	0	0.009356	2	0	0	0	0	0	0	0	0	--	--	--
ENSG00000069188	SDK2	0.278578	105	0.227718	90	0.16348	65	1.90092	644	1.48295	567	1.68893	673	8.08e-39	-2.50297	down
ENSG00000069206	ADAM7	0	0	0	0	0	0	0	0	0	0	0	0	--	--	--
ENSG00000069248	NUP133	12.4495	2370	11.2714	2160	10.8443	2072	11.6309	2138	13.3019	2752	12.8148	2734	0.294952	-0.15439	normal
ENSG00000069275	NUCKS1	73.773	17517	64.4144	15396	66.4767	15840	87.3856	20040	105.459	27213	87.6018	23310	0.000311076	-0.469129	normal
ENSG00000069329	VPS35	25.5829	5876	27.8034	6361	23.9837	5453	26.1335	5453	30.6143	8174	26.3345	6405	0.526166	-0.124514	normal
ENSG00000069345	DNAJA2	26.7866	3044	27.4135	3126	27.8459	3165	26.8438	2951	29.6815	3657	32.9359	3328	0.78141	-0.0441832	normal
ENSG00000069399	BCL3	13.184	953	15.4686	1145	15.6784	1129	22.6446	1585	18.6732	1471	22.5246	1816	0.000492227	-0.524096	normal
ENSG00000069424	KCNAB2	13.9514	1984	14.7842	2071	15.7227	2159	6.80205	625	8.32977	1156	10.7486	1592	0.000443933	0.822606	normal
ENSG00000069431	ABCC9	0	0	0	0	0	0	0.013981	3	0.024894	4	0.019625	7	--	--	--
ENSG00000069482	GAL	4.41052	132	4.61155	139	3.49562	105	2.4417	71	2.77628	91	3.41381	115	0.154943	0.410876	normal
ENSG00000069493	CLEC2D	1.38183	131	1.64194	157	1.06062	95	1.31763	127	1.79928	293	1.08615	146	0.270487	-0.384146	normal
ENSG00000069509	FUNDC1	13.6895	599	13.3419	588	12.7404	559	13.209	558	14.7758	702	11.8552	581	0.890221	-0.0320067	normal
ENSG00000069535	MAOB	0	0	0	0	0	0	0.351415	32	0.66308	68	0.400664	43	1.38e-10	-2.05628	down
ENSG00000069667	RORA	0.493223	27	1.54021	49	1.03425	41	0.718457	35	0.643802	43	0.581371	38	0.938928	0.0384421	normal
ENSG00000069696	DRD4	0.328794	17	0.297387	16	0.368134	19	0.647593	32	0.327347	18	0.23649	14	--	--	--
ENSG00000069702	TGFBR3	2.65941	442	2.23144	389	2.38331	394	3.94212	645	3.33781	627	2.97689	550	0.0059912	-0.500234	normal
ENSG00000069764	PLA2G10	0.049	2	0.065549	3	0.085048	4	0.158654	5	0.060106	3	0.046555	2	--	--	--
ENSG00000069812	HES2	0.051267	8	0.038262	6	0.16841	12	0.391563	25	0.476447	37	0.387286	39	--	--	--
ENSG00000069849	ATP1B3	57.8663	3816	61.3091	4079	57.8319	3828	72.1278	4594	70.8115	5070	67.2789	4964	0.0122343	-0.270807	normal
ENSG00000069869	NEDD4	21.0774	5083	18.0706	4422	19.7784	4312	21.4877	5043	25.7908	6803	22.835	5502	0.0882227	-0.271	normal
ENSG00000069943	PIGB	8.67713	556	8.10911	556	8.59065	567	6.87649	528	7.1778	620	7.14541	551	0.914533	0.0238315	normal
ENSG00000069956	MAPK6	17.2592	3372	16.3025	3207	14.7588	2894	19.72	3722	24.8019	5266	18.9744	4155	0.00970868	-0.405359	normal
ENSG00000069966	GNB5	23.2563	1902	21.8578	1776	26.5625	1831	23.8235	1753	18.594	1698	24.3421	2095	0.859579	0.0325978	normal
ENSG00000069974	RAB27A	6.26206	790	5.40741	680	5.38138	675	4.25823	514	5.37233	736	4.58873	642	0.265489	0.21489	normal
ENSG00000069998	HDHD5	18.1358	1193	20.401	1348	17.4658	1153	16.1578	1026	11.9232	853	17.8737	1318	0.266741	0.234252	normal
ENSG00000070010	UFD1	26.6856	1551	26.2007	1656	25.2325	1558	22.3333	1328	31.4538	1512	28.0487	1581	0.256643	0.148933	normal
ENSG00000070018	LRP6	19.3206	4408	14.3779	3229	17.0943	3690	23.629	4583	20.6778	5539	21.7028	5314	0.0118906	-0.383229	normal
ENSG00000070019	GUCY2C	0	0	0	0	0.007695	2	0.014738	3	0.010203	2	0.011669	2	--	--	--
ENSG00000070031	SCT	0.067684	1	0.091078	2	0.386768	6	0.104119	2	0.089115	2	0.438602	7	--	--	--
ENSG00000070047	PHRF1	17.7193	3404	18.5843	3596	19.8123	3815	16.9633	3142	14.2658	2979	15.9325	3427	0.121539	0.213316	normal
ENSG00000070061	ELP1	16.8084	3628	15.6256	3374	16.5405	3583	15.3517	3178	15.852	3716	14.9715	3622	0.710447	0.0522171	normal
ENSG00000070081	NUCB2	23.272	1265	18.6775	1046	14.9664	1077	18.4389	1142	27.0754	1756	24.7723	1513	0.0943058	-0.309478	normal
ENSG00000070087	PFN2	63.0678	4501	104.831	7138	70.4414	5036	81.7221	4902	50.1524	3775	56.0645	3722	0.0826831	0.406399	normal
ENSG00000070159	PTPN3	8.64892	2173	8.55501	2181	8.90049	2204	8.14179	1942	8.53491	2333	8.03214	2288	0.773584	0.0430791	normal
ENSG00000070182	SPTB	0.22731	85	0.444272	93	0.289552	81	1.08219	268	0.498834	202	0.652948	273	1.13e-08	-1.27819	down
ENSG00000070190	DAPP1	0	0	0	0	0	0	0	0	0	0	0	0	--	--	--
ENSG00000070193	FGF10	0	0	0	0	0	0	0	0	0	0	0	0	--	--	--
ENSG00000070214	SLC44A1	8.43277	2969	6.7013	2454	6.90233	2169	8.81922	2601	9.98666	3992	8.84554	2971	0.206047	-0.264737	normal
ENSG00000070269	TMEM260	7.48279	579	4.17659	469	5.09569	467	4.44925	379	5.3654	850	4.38836	505	0.725805	-0.119231	normal
ENSG00000070366	SMG6	11.8209	2548	11.5172	2516	12.8952	2781	8.83807	1860	9.07874	2142	9.81778	2388	0.00628598	0.33282	normal
ENSG00000070367	EXOC5	15.3309	2681	13.5145	2515	12.3748	2319	13.2372	3026	17.1049	4703	12.5976	3340	0.00774345	-0.477589	normal
ENSG00000070371	CLTCL1	4.90943	873	5.89455	788	5.45996	964	3.48444	560	3.52472	602	3.43703	681	0.000350148	0.528139	normal
ENSG00000070388	FGF22	0.083473	5	0.082926	5	0.117504	6	0.209904	10	0	0	0.094055	6	--	--	--
ENSG00000070404	FSTL3	39.1816	3457	39.7067	3511	44.1273	3933	50.2814	4305	41.6377	4049	49.1716	4943	0.103983	-0.235167	normal
ENSG00000070413	DGCR2	17.2175	2868	16.2493	2814	17.2563	3002	13.6275	2244	11.3641	2106	6.24262	1191	0.0172517	0.581995	normal
ENSG00000070423	RNF126	8.77745	484	11.4892	684	11.7224	667	12.9297	709	10.0811	613	11.6369	750	0.622651	-0.123783	normal
ENSG00000070444	MNT	6.10799	1116	6.01562	1106	5.45235	1000	5.38282	950	4.59988	913	5.70794	1169	0.483629	0.125747	normal
ENSG00000070476	ZXDC	7.17822	771	5.41404	646	6.66602	783	5.52477	592	4.88054	588	6.4132	803	0.373957	0.183944	normal
ENSG00000070495	JMJD6	25.5123	1717	27.3604	1828	26.6542	1812	25.1095	1590	22.7984	1610	24.7203	1789	0.304071	0.140928	normal
ENSG00000070501	POLB	8.05077	318	12.0006	449	9.02486	349	10.329	373	13.7871	532	13.6378	520	0.239032	-0.273067	normal
ENSG00000070526	ST6GALNAC1	0.065075	7	0.020458	2	0.040633	4	0.021322	2	0.01895	2	0.089798	10	--	--	--
ENSG00000070540	WIPI1	6.6703	359	6.65144	371	6.82704	443	8.24341	474	8.15841	538	8.57248	592	0.0311402	-0.380059	normal
ENSG00000070601	FRMPD1	0	0	0.039786	8	0	0	0.041466	8	0.064491	15	0.008934	3	--	--	--
ENSG00000070610	GBA2	16.7575	1948	16.1454	1869	17.733	1922	16.833	1811	14.3772	1654	16.2707	2005	0.515375	0.105928	normal
ENSG00000070614	NDST1	19.9134	3769	18.2106	3586	20.8336	3917	22.0381	3930	17.6804	3689	23.7714	4902	0.552155	-0.102645	normal
ENSG00000070669	ASNS	38.5827	2561	45.2592	3102	46.0905	2852	24.5863	1808	30.927	2374	27.7538	1962	0.000980167	0.490388	normal
ENSG00000070718	AP3M2	7.62646	820	7.06473	871	4.51344	347	7.4899	838	6.27648	522	7.43931	964	0.768432	-0.118214	normal
ENSG00000070729	CNGB1	0	0	0	0	0.034759	8	0.022671	5	0.017851	4	0.033356	8	--	--	--
ENSG00000070731	ST6GALNAC2	0.364448	23	0.311401	21	0.128651	11	0.416658	22	0.221006	20	0.28013	13	--	--	--
ENSG00000070748	CHAT	0	0	0	0	0	0	0	0	0	0	0	0	--	--	--
ENSG00000070756	PABPC1	196.368	24128	217.694	23072	213.817	21476	224.149	24110	221.974	29030	193.24	26037	0.226014	-0.157982	normal
ENSG00000070759	TESK2	0.111129	13	0.160003	19	0.084456	11	0.119958	13	0.179022	22	0.126538	16	--	--	--
ENSG00000070761	CFAP20	19.0186	942	19.2084	957	19.7882	983	21.3812	1023	21.9402	1181	22.7658	1257	0.112361	-0.211323	normal
ENSG00000070770	CSNK2A2	19.3366	2187	20.2832	2279	20.3068	2379	23.1075	2559	26.5908	3332	23.5593	3036	0.0115657	-0.325414	normal
ENSG00000070778	PTPN21	3.67995	826	3.87165	870	3.41745	770	3.62205	779	3.02258	732	4.04172	864	0.629398	0.0910908	normal
ENSG00000070785	EIF2B3	12.9381	739	13.6067	774	13.0004	749	11.1913	658	11.1262	679	11.7591	755	0.340837	0.14996	normal
ENSG00000070808	CAMK2A	0.051303	10	0.0589	12	0.043176	9	0.276371	52	0.19616	42	0.340524	53	5.02e-05	-1.33034	down
ENSG00000070814	TCOF1	33.1683	5463	33.0615	5481	34.2235	5663	32.8738	5195	27.5063	4911	32.9926	6074	0.620643	0.0777662	normal
ENSG00000070831	CDC42	69.6478	4760	70.705	4854	77.8564	5514	60.09	4048	84.7549	6224	67.8062	5142	0.929315	0.021816	normal
ENSG00000070882	OSBPL3	9.24789	1680	8.37435	1572	8.19043	1589	8.43182	1532	7.36436	1692	7.38311	1700	0.915425	0.0176984	normal
ENSG00000070886	EPHA8	0	0	0	0	0	0	0.011461	3	0.010186	3	0	0	--	--	--
ENSG00000070915	SLC12A3	0	0	0	0	0	0	0	0	0	0	0.008771	3	--	--	--
ENSG00000070950	RAD18	7.39155	1420	6.77471	1363	6.84924	1321	6.82806	1276	6.84964	1489	6.45104	1326	0.803009	0.0445879	normal
ENSG00000070961	ATP2B1	23.003	5279	19.879	4534	20.1194	4806	21.9314	5060	26.5623	7097	23.9484	6353	0.0590486	-0.280156	normal
ENSG00000070985	TRPM5	0	0	0.013835	2	0	0	0	0	0	0	0	0	--	--	--
ENSG00000071051	NCK2	3.83789	338	6.02953	535	6.42551	567	9.26167	768	5.17977	426	5.06287	461	0.684629	-0.147875	normal
ENSG00000071054	MAP4K4	33.1801	5284	31.0783	4983	30.9453	6170	34.9419	5140	33.8309	7718	34.8389	6192	0.436921	-0.154666	normal
ENSG00000071073	MGAT4A	0.568019	163	0.81198	230	0.508531	115	0.937651	258	1.04778	245	1.08152	372	0.0326413	-0.602829	normal
ENSG00000071082	RPL31	146.241	4642	110.854	5495	139.618	4364	224.259	6850	168.491	6271	170.303	9227	0.00139759	-0.540648	normal
ENSG00000071127	WDR1	96.4669	10717	74.6643	8331	98.1339	10963	105.436	11307	87.0009	10489	106.699	13301	0.348668	-0.173646	normal
ENSG00000071189	SNX13	6.18844	1463	5.5243	1288	6.2924	1487	7.10164	1611	8.94557	2292	7.02506	1855	0.0219153	-0.374638	normal
ENSG00000071203	MS4A12	0	0	0	0	0	0	0	0	0	0	0	0	--	--	--
ENSG00000071205	ARHGAP10	6.2708	688	5.47435	636	6.05055	647	4.74644	529	5.42763	661	5.29515	665	0.457271	0.128528	normal
ENSG00000071242	RPS6KA2	0.063098	14	0.06062	14	0.076979	17	0.085566	19	0.054604	13	0.068284	17	--	--	--
ENSG00000071243	ING3	3.43267	290	3.13515	267	3.37624	263	3.02167	250	3.5513	319	3.34727	263	0.944156	0.0202157	normal
ENSG00000071246	VASH1	7.8899	1517	7.64975	1491	7.03923	1351	3.49365	665	3.66219	746	3.86993	807	1.08e-17	0.984364	normal
ENSG00000071282	LMCD1	12.0716	1488	7.37732	1496	6.04246	1808	18.7638	1730	9.37146	1628	11.9815	1884	0.663803	-0.084358	normal
ENSG00000071462	BUD23	79.3418	3482	68.1102	2991	66.8215	2902	61.8548	2601	67.2279	3208	63.9483	3125	0.477596	0.111088	normal
ENSG00000071537	SEL1L	20.1579	5702	17.418	4778	18.5486	5054	21.8546	5829	23.0621	6992	20.4073	6417	0.0527933	-0.256729	normal
ENSG00000071539	TRIP13	24.5452	2398	25.3773	2495	24.755	2423	28.1622	2657	27.8667	2956	27.154	2973	0.102276	-0.183561	normal
ENSG00000071553	ATP6AP1	64.6482	4969	51.4278	5106	71.3084	5505	55.3328	4588	44.0454	4268	61.0767	5258	0.226527	0.17809	normal
ENSG00000071564	TCF3	13.0673	1207	13.9687	1626	13.8381	1252	12.6655	1414	9.60968	1057	12.3439	1249	0.535247	0.152461	normal
ENSG00000071575	TRIB2	2.05251	287	2.1215	246	2.00475	260	0.995935	90	0.300038	53	0.432955	78	2.28e-11	1.57101	up
ENSG00000071626	DAZAP1	33.8882	2632	37.5213	2931	35.3559	2751	39.4294	2937	35.995	3034	35.7963	3112	0.561493	-0.0841532	normal
ENSG00000071655	MBD3	34.0959	3189	45.3937	4065	43.2181	4792	29.6364	3270	25.0383	2514	28.7312	3030	0.0326252	0.442623	normal
ENSG00000071677	PRLH	0	0	0	0	0	0	0	0	0	0	0	0	--	--	--
ENSG00000071794	HLTF	16.783	2630	12.2308	2052	14.2083	2286	16.8833	2660	16.8859	2989	16.1535	2806	0.140034	-0.227984	normal
ENSG00000071859	FAM50A	59.8283	2947	63.2159	3135	62.9012	3106	52.63	2503	48.716	2603	54.0035	2981	0.0638154	0.222409	normal
ENSG00000071889	FAM3A	19.0657	886	20.4909	942	20.9165	1019	17.1904	770	15.5251	780	14.3856	763	0.0342283	0.323709	normal
ENSG00000071894	CPSF1	30.1483	4911	31.0369	5091	31.3954	5013	30.4278	4777	23.6378	4130	31.1713	5585	0.63184	0.0888939	normal
ENSG00000071909	MYO3B	0	0	0	0	0	0	0	0	0	0	0.008307	2	--	--	--
ENSG00000071967	CYBRD1	16.32	2537	15.5699	2391	15.2403	2396	17.3407	2550	21.0286	3451	18.1115	3090	0.0650651	-0.255331	normal
ENSG00000071991	CDH19	1.83433	315	1.3705	283	1.49914	248	0.246114	56	0.321531	81	0.25625	67	1.31e-18	1.83038	up
ENSG00000071994	PDCD2	8.2086	720	8.7168	781	9.03899	781	9.0691	748	11.2001	863	8.47588	806	0.843551	-0.0384942	normal
ENSG00000072041	SLC6A15	0.022429	4	0.095288	15	0.049195	9	1.11204	177	1.58184	282	1.00676	187	5.91e-28	-3.04875	down
ENSG00000072042	RDH11	56.0277	4594	50.0443	4044	48.29	3920	43.7262	3486	48.0015	4422	43.4197	4164	0.522551	0.0993263	normal
ENSG00000072062	PRKACA	18.3533	1692	19.4923	1895	20.627	1939	14.9922	1390	14.6924	1475	15.6614	1633	0.0106868	0.329766	normal
ENSG00000072071	ADGRL1	4.39475	809	3.5446	806	4.04891	862	2.77891	603	2.38448	581	3.10046	655	0.00145282	0.450527	normal
ENSG00000072080	SPP2	0	0	0	0	0	0	0	0	0	0	0	0	--	--	--
ENSG00000072110	ACTN1	110.457	13623	107.948	13531	120.085	13908	115.758	13356	85.095	11318	117.568	15426	0.709638	0.0720481	normal
ENSG00000072121	ZFYVE26	5.24819	1613	4.48217	1479	5.60858	1590	6.38416	1729	5.67608	1882	5.53444	1970	0.0952482	-0.204491	normal
ENSG00000072133	RPS6KA6	2.03151	499	1.78238	445	2.04452	484	2.04201	502	2.50275	698	1.96195	492	0.420133	-0.185906	normal
ENSG00000072134	EPN2	13.0386	1790	9.48953	648	10.8883	748	8.88333	704	12.0311	1089	8.63922	672	0.587628	0.237112	normal
ENSG00000072135	PTPN18	6.09011	689	5.19754	615	8.59244	1083	6.82423	694	7.34396	1007	6.61454	856	0.896024	-0.0440686	normal
ENSG00000072163	LIMS2	0.195957	18	0.193486	18	0.093637	10	0.819898	51	0.488617	49	0.445069	46	0.00268577	-1.0162	down
ENSG00000072182	ASIC4	0.019962	2	0	0	0	0	0.020669	2	0.055107	6	0.094083	11	--	--	--
ENSG00000072195	SPEG	1.66338	146	2.52336	227	1.6826	155	1.70589	128	1.38993	149	0.808708	168	0.396691	0.251263	normal
ENSG00000072201	LNX1	0.299828	42	0.27071	38	0.348489	49	0.17169	23	0.343335	52	0.1413	22	0.499096	0.282007	normal
ENSG00000072210	ALDH3A2	37.9793	4810	67.9605	9043	43.7854	4441	43.938	4760	44.6462	5988	48.3144	5468	0.51671	0.190406	normal
ENSG00000072274	TFRC	10.8241	2005	11.7892	2142	8.24448	1480	17.9229	3075	25.2573	5061	18.2014	3679	1.34e-06	-0.926889	normal
ENSG00000072310	SREBF1	103.548	11518	107.11	12078	103.403	11793	116.702	13134	108.497	12381	132.529	15453	0.244097	-0.162954	normal
ENSG00000072315	TRPC5	0	0	0	0	0	0	0	0	0	0	0.016835	5	--	--	--
ENSG00000072364	AFF4	13.9374	4364	10.8817	3605	11.9589	3724	16.965	4625	18.2517	6316	14.6235	5243	0.00762506	-0.403649	normal
ENSG00000072401	UBE2D1	12.3414	1196	11.3212	1107	10.6832	1042	12.5332	1174	16.7527	1766	11.027	1197	0.258445	-0.242274	normal
ENSG00000072415	MPP5	15.5847	2551	13.115	2198	13.8945	2318	15.1986	2449	16.5302	3252	14.2079	2790	0.173344	-0.210646	normal
ENSG00000072422	RHOBTB1	9.32042	1502	8.45133	1364	8.65963	1407	7.73308	1209	7.25237	1268	7.41915	1344	0.133286	0.197376	normal
ENSG00000072501	SMC1A	33.995	11142	30.6054	10123	35.7219	10329	39.1298	10963	42.3412	13336	32.3459	12415	0.16512	-0.168223	normal
ENSG00000072506	HSD17B10	91.5922	3198	98.2228	3447	95.8255	3291	80.2392	2693	67.0158	2533	87.4337	3354	0.103778	0.245831	normal
ENSG00000072518	MARK2	14.4156	1195	14.0054	1232	13.9644	1183	13.5484	1119	12.7049	1110	12.92	1331	0.724702	0.0615503	normal
ENSG00000072571	HMMR	19.0877	2081	16.9846	1885	17.3465	1840	27.2535	2870	38.8798	4665	27.4592	3375	2.23e-06	-0.801359	normal
ENSG00000072609	CHFR	12.1347	1235	9.11936	1054	9.32207	965	11.6899	1125	7.34862	886	9.68126	1108	0.711109	0.0894265	normal
ENSG00000072657	TRHDE	0	0	0	0	0	0	0.006281	3	0.009413	5	0	0	--	--	--
ENSG00000072682	P4HA2	23.7716	2106	21.3693	1851	22.5151	2007	23.5297	1762	19.1926	1713	21.5206	2010	0.292071	0.157143	normal
ENSG00000072694	FCGR2B	0	0	0	0	0	0	0	0	0	0	0	0	--	--	--
ENSG00000072736	NFATC3	8.75052	1798	7.97013	1668	7.82912	1694	9.30526	1740	6.98283	1609	6.99198	1567	0.584995	0.100123	normal
ENSG00000072756	TRNT1	12.3497	688	12.8294	800	11.784	802	13.3092	793	16.0309	1159	14.3085	1075	0.0630616	-0.330402	normal
ENSG00000072778	ACADVL	137.504	9710	126.953	9658	144.656	10650	105.385	7291	79.2711	6607	99.6515	8529	0.000975249	0.444729	normal
ENSG00000072786	STK10	7.2729	1611	7.7056	1685	7.93636	1755	5.50443	1178	5.2846	1258	6.27823	1553	0.00629916	0.373	normal
ENSG00000072803	FBXW11	19.2822	2043	15.1347	1877	14.8499	1935	15.2827	2066	22.039	2653	15.7039	2473	0.064153	-0.242611	normal
ENSG00000072818	ACAP1	0.286321	27	0.198553	19	0.197066	19	0.205448	19	0.116037	12	0.161088	17	--	--	--
ENSG00000072832	CRMP1	2.72997	314	2.69232	313	2.18892	253	3.71264	383	3.28345	381	4.38861	526	0.0252615	-0.460449	normal
ENSG00000072840	EVC	7.15351	1679	5.89587	1394	6.68489	1577	5.62613	1274	5.9163	1364	5.40111	1423	0.108841	0.229126	normal
ENSG00000072849	DERL2	14.3246	1795	15.1951	2010	15.7601	2050	17.5719	1502	13.419	1818	14.4318	1850	0.111759	0.218711	normal
ENSG00000072858	SIDT1	2.0617	383	1.94219	364	2.00469	374	0.96857	174	0.969484	196	1.06471	222	4.24e-08	0.901302	normal
ENSG00000072864	NDE1	13.5866	689	21.0014	1056	16.3288	693	16.8858	760	17.7335	800	24.3223	1490	0.464099	-0.223223	normal
ENSG00000072952	MRVI1	0.035559	8	0.035326	8	0.017718	5	0.009204	3	0.02378	6	0	0	--	--	--
ENSG00000072954	TMEM38A	0.799434	78	0.800353	79	0.772292	76	0.850761	80	0.674489	71	0.780951	85	0.967313	0.0179155	normal
ENSG00000072958	AP1M1	14.39	1757	16.2879	1910	19.0526	1948	14.6568	1782	4.13978	1868	14.5214	2102	0.961799	0.00914053	normal
ENSG00000073008	PVR	20.3855	2195	30.8933	3353	25.7055	2796	36.8066	3754	50.3281	6107	36.1876	4244	0.00235249	-0.638149	normal
ENSG00000073050	XRCC1	18.5357	1855	18.5101	1769	18.8608	1889	14.9838	1409	13.7479	1483	15.0788	1681	0.0105246	0.305019	normal
ENSG00000073060	SCARB1	60.6279	5887	67.5643	6417	62.0316	6056	67.788	6059	52.5842	5512	63.3509	6736	0.809657	0.0434867	normal
ENSG00000073067	CYP2W1	0.525731	45	0.348881	30	0.370872	32	0.327564	27	0.342209	33	0.393171	38	--	--	--
ENSG00000073111	MCM2	51.0784	6722	51.7706	6825	50.0627	6632	45.8588	5701	33.8335	4751	43.1143	6268	0.0550484	0.296766	normal
ENSG00000073146	MOV10L1	0	0	0	0	0	0	0	0	0	0	0	0	--	--	--
ENSG00000073150	PANX2	2.48347	266	2.6602	288	2.77483	311	3.06033	326	3.33727	406	2.63437	311	0.370166	-0.209157	normal
ENSG00000073169	SELENOO	9.94694	842	11.4557	976	12.7187	1080	10.4876	858	8.26691	761	10.1309	962	0.328983	0.195348	normal
ENSG00000073282	TP63	3.41428	408	3.33266	498	3.52214	575	2.68716	220	3.00749	521	2.53868	451	0.297741	0.314782	normal
ENSG00000073331	ALPK1	3.96412	666	3.44707	603	3.17032	538	4.6265	763	5.96561	948	4.69271	878	0.00368209	-0.450075	normal
ENSG00000073350	LLGL2	42.2551	4825	45.1253	5346	43.3235	4893	30.8971	3420	25.8484	3239	32.4115	4124	8.92e-05	0.506288	normal
ENSG00000073417	PDE8A	23.6573	2953	21.7752	2543	23.9903	2608	24.5565	2562	27.6156	3323	23.2579	2962	0.650219	-0.0782593	normal
ENSG00000073464	CLCN4	1.78443	441	1.55265	386	1.64643	409	1.8649	445	1.96622	528	1.84051	509	0.246098	-0.206406	normal
ENSG00000073536	NLE1	12.3736	1296	9.67558	1330	9.19551	1281	12.297	1248	7.69894	1139	11.3524	1618	0.971614	0.00922345	normal
ENSG00000073578	SDHA	77.7973	6086	77.7536	6221	72.5962	5710	71.5055	5402	60.1709	5194	75.177	6463	0.432208	0.118272	normal
ENSG00000073584	SMARCE1	40.0825	4565	27.7472	4411	23.8063	4061	20.8748	3328	33.7365	4214	24.2914	3949	0.0854498	0.221119	normal
ENSG00000073598	FNDC8	0.118009	6	0.045032	3	0.224114	12	0.158987	8	0.079932	5	0.123165	8	--	--	--
ENSG00000073605	GSDMB	3.76671	185	2.82266	135	3.21699	154	2.13317	101	2.59837	131	2.26336	117	0.106323	0.420696	normal
ENSG00000073614	KDM5A	8.09957	3169	7.10652	2790	7.00255	2750	8.3902	3156	9.05522	3786	8.42573	3648	0.07151	-0.230605	normal
ENSG00000073670	ADAM11	1.00699	163	1.0657	180	1.26893	213	1.49716	236	1.15036	209	1.3592	253	0.309381	-0.256739	normal
ENSG00000073711	PPP2R3A	1.6468	410	1.49792	263	1.3272	331	2.06086	424	2.1303	571	1.60017	437	0.0743263	-0.418511	normal
ENSG00000073712	FERMT2	8.61397	967	11.0613	1112	12.5993	1518	13.1366	1428	22.7597	2549	18.1729	1953	0.00923478	-0.591291	normal
ENSG00000073734	ABCB11	0.007891	2	0	0	0.007864	2	0.036767	10	0.014232	4	0.006948	2	--	--	--
ENSG00000073737	DHRS9	0.636406	45	0.918818	65	0.739239	52	1.38854	103	1.13457	109	1.52913	122	0.00311568	-0.811054	normal
ENSG00000073754	CD5L	0	0	0	0	0	0	0.025857	3	0	0	0	0	--	--	--
ENSG00000073756	PTGS2	15.5128	2560	13.5178	2246	14.1342	2341	19.653	3132	23.2584	4171	17.6669	3267	0.000779662	-0.496435	normal
ENSG00000073792	IGF2BP2	1.90962	236	2.14866	269	2.80714	344	3.30273	401	3.77406	507	3.43864	469	0.00355108	-0.591893	normal
ENSG00000073803	MAP3K13	8.31714	736	6.59464	573	8.18597	706	7.69998	458	7.66731	486	3.0233	358	0.00330524	0.601532	normal
ENSG00000073849	ST6GAL1	2.44819	397	2.19936	376	2.293	377	1.95443	255	1.68005	295	1.9876	357	0.0491102	0.36499	normal
ENSG00000073861	TBX21	0	0	0.021134	3	0	0	0	0	0	0	0.018984	3	--	--	--
ENSG00000073910	FRY	0.016581	8	0.020384	10	0.082719	24	0.048685	23	0.088004	47	0.086016	47	--	--	--
ENSG00000073921	PICALM	38.7875	4006	37.0895	3547	40.7468	3864	34.5178	3252	44.212	4867	35.8287	3798	0.955052	-0.0137635	normal
ENSG00000073969	NSF	23.4044	3307	25.4006	3610	29.0953	3548	22.8621	2551	25.1368	3492	20.2759	3264	0.14835	0.210144	normal
ENSG00000074047	GLI2	7.74341	1680	8.12936	1769	8.65041	1708	9.78782	2055	8.60068	1876	9.81555	2311	0.127783	-0.225125	normal
ENSG00000074054	CLASP1	7.65889	2265	6.63133	1975	7.64747	2232	10.1817	2877	6.27698	1981	10.1749	3371	0.218481	-0.279169	normal
ENSG00000074071	MRPS34	97.773	3671	113.331	4282	108.251	4079	95.8352	3474	78.7282	3213	104.809	4409	0.394715	0.154144	normal
ENSG00000074181	NOTCH3	8.52582	2118	7.61065	2104	8.43564	2247	9.37101	2399	7.48252	2112	9.52717	2712	0.520084	-0.112858	normal
ENSG00000074201	CLNS1A	25.2265	2397	26.9853	2294	25.6751	2289	26.866	2375	22.995	2034	19.4564	2183	0.540435	0.111604	normal
ENSG00000074211	PPP2R2C	20.4329	1833	19.8795	1845	20.9749	1958	23.6464	2084	20.6823	2225	22.6507	2382	0.0969325	-0.198946	normal
ENSG00000074219	TEAD2	8.91389	729	8.74983	724	9.71402	800	12.1532	1028	9.85957	862	13.0988	1256	0.0257569	-0.408887	normal
ENSG00000074266	EED	13.0178	982	13.0261	930	12.793	951	12.2103	868	13.8485	1137	11.1564	976	0.9529	-0.0128492	normal
ENSG00000074276	CDHR2	0.157129	26	0.356469	30	0.176258	30	0.109182	18	0.064485	12	0.102391	19	--	--	--
ENSG00000074317	SNCB	0.038629	2	0.19971	11	0.05813	3	0.392142	19	0.143139	8	0.377858	20	--	--	--
ENSG00000074319	TSG101	32.7928	2168	32.4894	2179	30.2536	1990	31.7636	2041	34.42	2488	33.4602	2493	0.48363	-0.0989867	normal
ENSG00000074356	NCBP3	5.96864	2502	7.22205	2480	6.24534	2419	6.82351	2113	6.09559	2508	5.56902	2492	0.433846	0.0999593	normal
ENSG00000074370	ATP2A3	6.03815	1034	7.58655	1018	6.17327	1059	6.74031	1039	5.79674	837	6.42272	1232	0.87329	0.0402576	normal
ENSG00000074410	CA12	114.221	26457	110.731	26001	130.966	30510	151.503	33815	121.019	30149	152.123	39237	0.0967774	-0.260585	normal
ENSG00000074416	MGLL	37.403	5799	37.3914	6064	41.0715	6402	29.9339	4517	25.9281	4427	27.566	5266	0.000913315	0.393072	normal
ENSG00000074527	NTN4	18.924	2472	11.3051	1491	10.7177	1414	21.9629	2705	21.996	3080	21.8648	3119	0.00352386	-0.61655	normal
ENSG00000074582	BCS1L	13.5409	842	13.6332	729	14.2277	858	14.6079	893	12.7401	807	15.8926	1050	0.517931	-0.12893	normal
ENSG00000074590	NUAK1	3.29098	779	2.67424	673	2.89377	721	4.87817	1116	4.64585	1261	4.64966	1302	1.41e-08	-0.689584	normal
ENSG00000074603	DPP8	10.6314	2437	8.83758	1907	10.5884	2016	12.405	2261	14.1202	3034	12.5922	2433	0.223009	-0.223932	normal
ENSG00000074621	SLC24A1	3.22249	384	2.38637	299	2.93777	352	2.96436	309	3.38037	398	2.61589	349	0.961799	0.0142518	normal
ENSG00000074657	ZNF532	16.6586	2187	15.2755	2214	14.1017	1618	13.5618	1747	20.5009	3399	14.451	2400	0.347632	-0.242503	normal
ENSG00000074660	SCARF1	0.042868	6	0.163975	21	0.105698	14	0.028469	4	0.043585	6	0.077964	11	--	--	--
ENSG00000074695	LMAN1	23.4666	4736	21.0929	4285	20.3165	4115	26.7559	5215	31.0537	6811	26.5832	6012	0.00211328	-0.397596	normal
ENSG00000074696	HACD3	105.32	12406	41.343	4859	52.6663	4510	94.1831	10706	54.0461	5041	46.1285	6024	0.9939	0.00414909	normal
ENSG00000074706	IPCEF1	0.00818	3	0	0	0	0	0	0	0	0	0	0	--	--	--
ENSG00000074755	ZZEF1	14.5152	5421	12.2763	4968	13.2906	5377	10.5148	3692	9.81626	3752	9.85455	4314	2.48e-05	0.454142	normal
ENSG00000074771	NOX3	0	0	0	0	0	0	0	0	0	0	0	0	--	--	--
ENSG00000074800	ENO1	1006.79	65921	893.011	62086	742.743	60906	954.979	74734	1134.99	80082	1172.44	86379	0.00127868	-0.303307	normal
ENSG00000074803	SLC12A1	0	0	0	0	0	0	0	0	0.008787	2	0.009495	2	--	--	--
ENSG00000074842	MYDGF	60.677	2250	65.1289	2429	58.5312	2176	68.3249	2447	47.8438	1928	66.785	2775	0.939921	-0.0194508	normal
ENSG00000074855	ANO8	4.93576	774	5.95128	708	5.82993	900	3.79254	584	2.99016	510	3.68294	648	0.0109827	0.458733	normal
ENSG00000074935	TUBE1	2.85706	183	2.46557	180	2.66445	182	3.56454	207	5.52736	339	4.76235	331	0.0125057	-0.561849	normal
ENSG00000074964	ARHGEF10L	7.33655	1204	7.49274	1217	6.74995	1112	5.85061	913	4.80851	769	6.40138	1075	0.0299774	0.375867	normal
ENSG00000074966	TXK	0.164108	18	0.229609	25	0.150488	17	0.153979	16	0.046811	6	0.053447	7	--	--	--
ENSG00000075035	WSCD2	0	0	0	0	0	0	0	0	0	0	0	0	--	--	--
ENSG00000075043	KCNQ2	0.191852	10	0.0059	3	0.080848	7	0.278383	16	0.133111	8	0.0053	3	--	--	--
ENSG00000075073	TACR2	0.027	3	0.06248	5	0.040933	4	0.097819	8	0.115745	8	0.028061	3	--	--	--
ENSG00000075089	ACTR6	11.8076	751	10.1457	712	9.32481	606	12.8806	771	15.3449	1130	12.2585	919	0.0457771	-0.372419	normal
ENSG00000075131	TIPIN	13.6271	783	13.7111	878	13.3363	849	14.3404	856	19.4289	1313	14.0397	979	0.19815	-0.25957	normal
ENSG00000075142	SRI	22.3323	1582	25.0213	1621	21.6203	1533	23.0244	1591	31.018	2228	25.7053	1753	0.311512	-0.179822	normal
ENSG00000075151	EIF4G3	14.1602	2842	13.9147	2673	12.7682	2480	15.0537	2893	15.771	3430	14.4664	3243	0.102789	-0.208983	normal
ENSG00000075188	NUP37	17.8021	1370	15.7348	1333	25.8466	1264	32.602	1555	14.7747	1283	18.7633	1636	0.503476	-0.128292	normal
ENSG00000075213	SEMA3A	4.88886	1400	4.14295	1254	4.52895	1290	3.68148	982	4.52776	1480	3.62206	1148	0.415179	0.164192	normal
ENSG00000075218	GTSE1	14.0406	1598	13.3431	1528	13.37	1527	18.5849	2042	17.4427	2157	19.0365	2427	2.67e-05	-0.453523	normal
ENSG00000075223	SEMA3C	18.8543	3410	16.2593	2856	18.3099	3030	26.2612	4348	33.6466	6542	25.7785	5045	1.19e-05	-0.687759	normal
ENSG00000075234	TTC38	7.90475	673	8.96591	758	8.88582	756	7.09674	550	6.59579	533	8.47273	721	0.0923582	0.30455	normal
ENSG00000075239	ACAT1	28.7234	1846	29.6333	1919	28.662	1845	34.6234	2146	37.4974	2617	35.9308	2585	0.0028785	-0.334331	normal
ENSG00000075240	GRAMD4	5.00997	746	4.45335	675	5.26118	666	6.24373	778	3.97502	648	4.32333	737	0.952867	-0.0152785	normal
ENSG00000075275	CELSR1	20.6157	8583	18.979	7773	20.9028	8733	18.2556	7185	14.8836	6734	18.6427	8698	0.222591	0.185781	normal
ENSG00000075290	WNT8B	0.071271	6	0.089179	7	0.099927	8	0.050812	4	0.047679	5	0	0	--	--	--
ENSG00000075292	ZNF638	24.6414	3980	22.3617	3733	19.4269	3911	24.6713	4062	30.5961	5633	27.4043	4349	0.190717	-0.217673	normal
ENSG00000075303	SLC25A40	7.72105	848	6.82918	796	6.69754	758	7.9206	813	9.48027	1246	7.9547	979	0.15715	-0.271707	normal
ENSG00000075336	TIMM21	10.2688	995	11.3837	1101	11.583	1073	10.5717	1023	11.7497	1189	10.4101	1143	0.837905	-0.0371762	normal
ENSG00000075340	ADD2	9.05221	2836	9.03192	2717	9.75127	3009	14.2197	4070	14.1401	4501	13.5795	4660	7.76e-09	-0.570351	normal
ENSG00000075388	FGF4	0	0	0	0	0	0	0	0	0	0	0	0	--	--	--
ENSG00000075391	RASAL2	4.65702	878	4.96574	839	5.27113	900	5.07412	824	5.52512	1005	5.22316	989	0.737063	-0.0588368	normal
ENSG00000075399	VPS9D1	5.84798	527	5.88647	555	5.907	558	5.11136	454	3.87774	391	4.90715	504	0.103983	0.302054	normal
ENSG00000075407	ZNF37A	4.7357	1395	3.89781	977	4.90417	1290	5.16125	1336	6.40252	1843	4.62504	1442	0.199964	-0.269016	normal
ENSG00000075413	MARK3	24.3978	2248	24.3351	2439	20.6045	2091	25.3684	2337	25.0634	2606	21.2252	2500	0.558143	-0.090103	normal
ENSG00000075415	SLC25A3	152.362	11418	160.82	11753	163.109	11647	190.285	12568	167.215	14334	183.975	14114	0.0584397	-0.189303	normal
ENSG00000075420	FNDC3B	21.9485	4232	19.654	3802	21.2247	4110	23.3538	4236	25.5182	5355	24.2204	5113	0.0743927	-0.223115	normal
ENSG00000075426	FOSL2	25.6411	6246	23.4114	5739	23.9784	5829	23.7206	5556	22.2682	5874	22.6818	6206	0.67677	0.0555568	normal
ENSG00000075429	CACNG5	0	0	0	0	0.030653	2	0	0	0	0	0	0	--	--	--
ENSG00000075461	CACNG4	2.11696	262	2.42177	302	2.70144	335	3.64302	435	3.14915	423	3.27169	453	0.0127844	-0.466772	normal
ENSG00000075539	FRYL	8.96321	2047	5.69258	1562	6.39726	1727	8.34743	1847	7.5789	2251	7.69184	2167	0.293875	-0.17824	normal
ENSG00000075568	TMEM131	10.909	2638	9.85182	2407	10.0353	2445	11.8678	2683	12.4664	3207	12.1034	3208	0.0501933	-0.229206	normal
ENSG00000075618	FSCN1	81.7379	8264	92.2448	9405	96.5238	9760	92.3405	8998	77.2368	8480	96.2462	10902	0.982599	-0.00482806	normal
ENSG00000075624	ACTB	1194.72	70845	1732.3	118655	1749.17	104626	2551.26	126898	1347	82758	1255.84	83338	0.948506	0.0235367	normal
ENSG00000075643	MOCOS	4.45712	1004	4.20105	953	4.03798	913	3.0892	672	3.05872	749	2.68682	678	0.00063883	0.47127	normal
ENSG00000075651	PLD1	4.80056	945	3.8519	794	3.69864	776	4.84738	815	4.91499	1075	4.78887	1020	0.401115	-0.154957	normal
ENSG00000075673	ATP12A	0.0257	4	0.025532	4	0	0	0	0	0	0	0	0	--	--	--
ENSG00000075702	WDR62	13.4223	2393	14.2594	2546	15.7184	2774	17.8959	3047	15.7871	3010	18.0799	3618	0.0493454	-0.272831	normal
ENSG00000075711	DLG1	15.8887	1709	13.4145	1470	14.1854	1570	14.1369	1546	15.7435	2135	16.1662	1856	0.329634	-0.166659	normal
ENSG00000075785	RAB7A	74.0816	6061	76.2264	6239	48.5483	3924	65.498	4758	75.8314	6718	72.8868	6637	0.704985	-0.0987668	normal
ENSG00000075790	BCAP29	9.11846	924	10.0859	1009	8.18675	889	10.7395	830	13.2194	1068	8.13503	1333	0.528848	-0.13222	normal
ENSG00000075826	SEC31B	2.7348	440	2.67855	452	2.77978	447	2.1918	352	2.16362	390	2.44791	461	0.303953	0.190481	normal
ENSG00000075856	SART3	22.3219	2535	21.1879	2460	22.788	2578	27.0931	2918	25.2542	2994	26.2682	3240	0.047191	-0.225603	normal
ENSG00000075884	ARHGAP15	0	0	0	0	0	0	0	0	0	0	0	0	--	--	--
ENSG00000075886	TUBA3D	0.526004	30	0.431871	25	0.560323	32	0.538362	30	0.484319	30	0.281237	18	--	--	--
ENSG00000075891	PAX2	0.106749	9	0.116823	18	0.078145	12	0.074671	11	0.091212	15	0.119389	21	--	--	--
ENSG00000075914	EXOSC7	17.8334	688	16.2623	632	16.9726	657	18.7284	698	15.8752	666	16.5948	718	0.87329	-0.0336892	normal
ENSG00000075945	KIFAP3	10.3377	1080	9.49835	1034	9.82038	1025	8.22717	830	8.49092	961	8.156	961	0.0856024	0.226732	normal
ENSG00000075975	MKRN2	8.57842	875	7.93804	788	7.03646	686	13.7226	1380	11.9697	1355	8.25066	914	0.0150117	-0.542759	normal
ENSG00000076003	MCM6	36.7052	5013	34.7352	4775	34.9808	4794	39.0178	5147	42.8788	6364	41.6201	6370	0.0287119	-0.241677	normal
ENSG00000076043	REXO2	20.8493	850	22.582	896	22.4633	779	27.7403	1127	25.9143	1007	31.8936	1494	0.0135724	-0.44488	normal
ENSG00000076053	RBM7	6.94036	678	6.19196	752	6.43937	684	9.01109	936	9.95689	1250	8.60478	1017	0.00075728	-0.525045	normal
ENSG00000076067	RBMS2	8.37332	893	9.99966	2863	10.9339	3065	9.91165	1815	11.4467	1831	4.74987	736	0.498691	0.28776	normal
ENSG00000076108	BAZ2A	26.3638	5012	21.6122	4287	21.0531	4175	26.481	4815	19.9219	4752	21.9142	4851	0.750612	-0.0571808	normal
ENSG00000076201	PTPN23	13.396	2424	12.1102	2287	13.6251	2567	11.0426	2021	8.82321	1811	10.7659	2262	0.0578401	0.284557	normal
ENSG00000076242	MLH1	27.0277	2439	24.1784	2311	25.5035	2311	23.8456	2061	29.2899	2858	23.8375	2407	0.977611	-0.00644497	normal
ENSG00000076248	UNG	50.6968	3886	49.7815	3829	48.6938	3716	33.9679	2515	32.3844	2698	36.0579	3071	8.14e-07	0.497436	normal
ENSG00000076258	FMO4	0.470868	39	0.521168	44	0.847125	70	0.722505	58	0.711788	64	0.552803	51	0.823648	-0.0990027	normal
ENSG00000076321	KLHL20	6.28131	786	5.88092	741	6.51146	818	5.79511	700	7.87843	1071	6.27237	879	0.58042	-0.119106	normal
ENSG00000076344	RGS11	1.62213	135	2.56505	208	2.66191	223	2.11667	171	1.74559	168	2.37535	221	0.884889	0.0528924	normal
ENSG00000076351	SLC46A1	11.4039	2581	11.7599	2620	10.143	2319	6.5189	1305	6.51405	1568	6.61228	1554	7.89e-13	0.784983	normal
ENSG00000076356	PLXNA2	1.14094	478	1.17391	495	1.08464	456	0.71347	289	0.534641	244	0.77733	365	0.00064582	0.653916	normal
ENSG00000076382	SPAG5	35.4667	4982	32.3316	4412	30.9629	4320	43.5468	5544	42.0369	6089	40.9689	6166	0.00405481	-0.324938	normal
ENSG00000076513	ANKRD13A	6.79101	805	4.05616	401	5.97048	577	5.98859	733	5.23076	534	5.16975	520	0.968193	0.0170306	normal
ENSG00000076554	TPD52	20.1435	2862	22.8321	3020	16.7621	2423	15.9113	1861	11.216	1602	23.5751	3518	0.343542	0.26633	normal
ENSG00000076555	ACACB	3.70484	969	3.60394	919	4.33875	883	4.87272	1123	4.42559	1117	4.64039	1223	0.0491634	-0.270501	normal
ENSG00000076604	TRAF4	12.9928	767	13.6542	724	26.7985	1655	12.1793	684	17.9958	1196	23.5854	1630	0.917333	-0.0532237	normal
ENSG00000076641	PAG1	0.21527	85	0.301454	120	0.31903	126	0.12061	46	0.176096	76	0.117792	52	0.0116779	0.755448	normal
ENSG00000076650	GPATCH1	7.57767	967	6.92403	890	7.38855	947	7.50512	926	7.92109	1099	7.36469	1054	0.58567	-0.0877531	normal
ENSG00000076662	ICAM3	2.88441	204	2.98696	213	3.3921	241	2.52624	174	2.16834	167	3.62043	261	0.589583	0.156502	normal
ENSG00000076685	NT5C2	36.4633	3592	35.6438	3701	22.4499	1808	37.1889	3554	25.4294	2157	33.3404	3725	0.981381	-0.0124024	normal
ENSG00000076706	MCAM	4.69647	569	4.19552	512	4.13394	503	3.33507	391	2.89164	381	3.60414	490	0.0492001	0.34973	normal
ENSG00000076716	GPC4	0	0	0.010959	3	0	0	0.011422	3	0.020302	5	0.038982	8	--	--	--
ENSG00000076770	MBNL3	0.012744	6	0	0	0.022891	10	0.015082	7	0.01094	5	0.012962	6	--	--	--
ENSG00000076826	CAMSAP3	1.55596	223	1.7318	249	1.46087	224	1.49315	207	1.3382	208	1.47638	237	0.60591	0.125975	normal
ENSG00000076864	RAP1GAP	16.4789	1922	17.3826	2027	17.1653	1992	17.1581	1953	14.6734	1867	17.6232	2227	0.933199	0.0161586	normal
ENSG00000076924	XAB2	15.8765	1548	17.108	1679	18.7415	1834	15.631	1472	11.7504	1245	16.3045	1782	0.312273	0.199598	normal
ENSG00000076928	ARHGEF1	51.1391	4987	52.1936	5243	53.1807	5597	45.3171	4278	39.7696	4048	41.3247	5082	0.0514556	0.272313	normal
ENSG00000076944	STXBP2	15.6831	1045	19.1685	1204	15.6819	1070	18.0312	1142	17.8673	1151	18.3261	1299	0.705205	-0.0684532	normal
ENSG00000076984	MAP2K7	7.20316	894	7.13066	885	7.08814	881	6.3042	756	5.46243	738	7.03064	969	0.406135	0.149063	normal
ENSG00000077009	NMRK2	0	0	0.038654	2	0	0	0	0	0	0	0	0	--	--	--
ENSG00000077044	DGKD	13.2643	3047	12.0043	2753	13.0913	2968	27.4462	5963	22.2593	5372	25.8547	6519	1.93e-15	-0.949257	normal
ENSG00000077063	CTTNBP2	1.23884	271	1.54655	278	1.27634	280	0.774534	164	1.08991	237	1.06907	238	0.0668516	0.389099	normal
ENSG00000077080	ACTL6B	0.014536	1	0	0	0	0	0.018697	2	0	0	0	0	--	--	--
ENSG00000077092	RARB	9.57624	1078	9.80194	1111	9.57069	1080	13.8578	1506	16.3767	2007	13.4531	1682	1.02e-05	-0.5966	normal
ENSG00000077097	TOP2B	37.6395	7231	32.4343	6316	36.5719	6965	42.9478	8085	57.579	12163	42.401	9221	0.00589693	-0.449288	normal
ENSG00000077147	TM9SF3	41.1152	9229	38.4616	8691	38.1784	8600	43.1691	9245	54.6351	13142	41.9853	10445	0.110973	-0.250463	normal
ENSG00000077150	NFKB2	19.49	2048	19.9942	2201	19.0229	2093	22.3471	2295	16.5636	2017	19.8906	2464	0.78141	-0.0535904	normal
ENSG00000077152	UBE2T	44.0933	1432	49.6622	1605	44.3473	1458	50.8859	1599	53.9767	1904	51.4527	1867	0.127075	-0.20484	normal
ENSG00000077157	PPP1R12B	3.72433	1261	3.84613	1224	3.45301	1193	3.16699	1088	3.15982	1313	3.20196	1292	0.819497	0.0382524	normal
ENSG00000077232	DNAJC10	15.3625	4854	7.5053	4757	10.556	4458	12.6253	6124	20.4998	8873	14.1674	6891	0.000132739	-0.562416	normal
ENSG00000077235	GTF3C1	25.2574	6436	23.7472	6122	25.3604	6523	23.0504	5684	21.0681	5847	23.2794	6653	0.379599	0.110341	normal
ENSG00000077238	IL4R	10.3879	1122	9.85214	1077	10.3686	1097	7.03575	790	7.79908	825	8.49509	1029	0.0144213	0.349545	normal
ENSG00000077254	USP33	8.88315	1321	8.23063	1167	7.78981	1185	9.29613	1329	12.5715	2061	9.15519	1568	0.0501933	-0.359852	normal
ENSG00000077264	PAK3	0.206912	68	0.182591	59	0.122803	41	0.0081	3	0.005388	2	0.011589	5	2.89e-10	2.01671	up
ENSG00000077274	CAPN6	0	0	0	0	0	0	0	0	0	0	0	0	--	--	--
ENSG00000077279	DCX	0	0	0	0	0	0	0	0	0	0	0	0	--	--	--
ENSG00000077312	SNRPA	37.8293	2071	39.5332	2171	47.6134	2186	48.7581	2634	39.2546	2215	52.1409	3245	0.126904	-0.272531	normal
ENSG00000077327	SPAG6	0	0	0	0	0	0	0	0	0.059026	3	0.035312	5	--	--	--
ENSG00000077348	EXOSC5	33.2583	1313	29.7278	1188	33.2067	1336	27.7863	1057	19.8392	882	33.0478	1456	0.362253	0.205202	normal
ENSG00000077380	DYNC1I2	30.3682	2359	30.8137	2578	29.2819	2418	45.0612	3613	44.4091	4519	41.1862	3757	8.8e-07	-0.625167	normal
ENSG00000077420	APBB1IP	4.80626	487	5.595	571	5.23677	531	2.48289	243	3.13812	345	1.85972	212	1.28e-05	0.916447	normal
ENSG00000077454	LRCH4	8.91843	832	9.66011	908	11.3422	999	10.9177	940	8.22418	835	9.81297	1026	0.976296	0.00781747	normal
ENSG00000077458	FAM76B	4.09344	402	3.09381	308	4.62835	406	5.1759	545	6.00661	658	4.69877	502	0.0105655	-0.521477	normal
ENSG00000077463	SIRT6	8.91011	520	10.2574	583	9.67366	549	9.67774	505	8.31847	526	11.154	678	0.995531	-0.00131423	normal
ENSG00000077498	TYR	0	0	0	0	0	0	0	0	0	0	0	0	--	--	--
ENSG00000077514	POLD3	15.9798	1962	15.6488	1961	15.2983	1789	11.8599	1377	13.1687	1769	13.3228	1787	0.0657243	0.250835	normal
ENSG00000077522	ACTN2	0	0	0	0	0	0	0	0	0	0	0	0	--	--	--
ENSG00000077549	CAPZB	48.9468	2857	52.5782	2992	51.9973	2900	68.6565	3614	51.7433	3176	57.8642	4069	0.0826831	-0.259697	normal
ENSG00000077585	GPR137B	6.24255	458	7.00574	507	6.80308	509	6.33678	458	6.95742	547	6.19914	512	0.991871	0.00247323	normal
ENSG00000077616	NAALAD2	0.84792	112	0.715988	95	0.716985	95	0.461015	59	0.810138	116	0.46282	69	0.432198	0.276891	normal
ENSG00000077684	JADE1	9.59824	1616	8.49328	1132	9.28538	1210	13.003	2111	14.6669	2901	13.8917	2786	1.53e-07	-0.866447	normal
ENSG00000077713	SLC25A43	11.7796	1199	12.1034	1240	12.772	1304	14.644	1439	15.7491	1742	14.1669	1615	0.0192762	-0.30304	normal
ENSG00000077721	UBE2A	58.6687	3247	61.4242	3410	61.2365	3535	23.662	1386	71.9367	4450	42.4712	2808	0.641943	0.199378	normal
ENSG00000077782	FGFR1	28.092	5043	34.2387	5232	28.566	5141	34.2508	5904	31.7574	6250	33.1136	6882	0.0122343	-0.255161	normal
ENSG00000077800	FKBP6	0.034119	3	0.200937	12	0	0	0.054058	3	0.023396	4	0.14973	10	--	--	--
ENSG00000077935	SMC1B	0.125499	20	0.023339	4	0.031756	5	0.086372	13	0.070419	12	0.013428	2	--	--	--
ENSG00000077942	FBLN1	14.7377	1455	14.7141	1431	15.7639	1526	21.8561	1894	13.5916	1454	17.1627	1850	0.337318	-0.188988	normal
ENSG00000077943	ITGA8	0	0	0	0	0	0	0	0	0	0	0	0	--	--	--
ENSG00000077984	CST7	0.214139	8	0.130726	5	0.137102	5	0.2372	8	0.145641	6	0.277878	11	--	--	--
ENSG00000078018	MAP2	1.1393	201	0.703958	154	0.947598	128	0.835876	95	0.925008	170	0.909999	126	0.362994	0.290495	normal
ENSG00000078043	PIAS2	2.88331	608	2.9202	532	3.4223	651	3.83236	693	4.01535	992	3.66085	692	0.1139	-0.334574	normal
ENSG00000078053	AMPH	0	0	0.015903	3	0.038711	5	0.032653	3	0.12354	17	0.027808	4	--	--	--
ENSG00000078061	ARAF	36.7184	3051	37.5919	3223	38.3708	3122	29.2202	2251	23.9805	2074	28.0859	2544	0.000161111	0.475964	normal
ENSG00000078070	MCCC1	9.22802	861	8.56334	803	9.59159	902	6.35611	573	6.52172	662	6.93962	690	0.00107529	0.441781	normal
ENSG00000078081	LAMP3	0.216703	27	0.088583	12	0.032312	5	0.083875	10	0.155448	21	0.049859	7	--	--	--
ENSG00000078098	FAP	0.019682	3	0	0	0.019614	3	0	0	0	0	0	0	--	--	--
ENSG00000078114	NEBL	2.18225	500	1.7827	453	2.13621	521	5.09456	942	5.90074	1350	5.26235	1146	1.57e-13	-1.10464	down
ENSG00000078124	ACER3	7.34258	1936	6.4607	1734	6.49158	1677	8.33803	2114	10.1058	2858	8.40028	2356	0.00921466	-0.390948	normal
ENSG00000078140	UBE2K	10.8775	2086	4.61147	833	4.72622	805	11.8943	2046	15.317	3087	10.7904	2149	0.142254	-0.554497	normal
ENSG00000078142	PIK3C3	3.97683	872	4.55754	740	3.65241	765	3.87189	810	5.71692	950	4.18748	811	0.742237	-0.0688998	normal
ENSG00000078177	N4BP2	1.96496	640	1.62307	392	1.65439	593	2.43498	784	3.47788	1338	2.44534	977	0.000703718	-0.771823	normal
ENSG00000078237	TIGAR	12.558	1278	10.915	1118	11.6116	1185	12.5799	1236	13.6431	1508	12.6109	1438	0.237974	-0.172771	normal
ENSG00000078246	TULP3	9.59622	973	9.40703	967	10.1299	1032	10.9153	1066	11.0332	1141	11.6563	1278	0.202059	-0.178995	normal
ENSG00000078269	SYNJ2	30.0471	6104	29.7934	5786	31.3756	6270	26.4824	4644	24.6202	5152	23.0961	5013	0.00158146	0.328696	normal
ENSG00000078295	ADCY2	0.008322	2	0	0	0	0	0	0	0	0	0	0	--	--	--
ENSG00000078304	PPP2R5C	30.8214	2737	34.2416	2864	27.1761	2508	34.2894	2930	42.8411	3916	33.878	3379	0.0570153	-0.277232	normal
ENSG00000078328	RBFOX1	0	0	0	0	0	0	0	0	0	0	0	0	--	--	--
ENSG00000078369	GNB1	76.7964	8630	80.073	9109	47.4582	5323	88.37	9669	76.1628	9282	86.5926	10958	0.174512	-0.30365	normal
ENSG00000078399	HOXA9	0.27384	21	0.363969	28	0.40776	31	0.462485	34	0.462485	38	0.507533	43	0.42617	-0.31711	normal
ENSG00000078401	EDN1	23.7469	1765	22.816	1707	22.4562	1675	27.9482	2006	31.8856	2575	25.7107	2142	0.0193786	-0.328612	normal
ENSG00000078403	MLLT10	10.5699	1268	9.24448	1184	11.1813	1276	12.3279	1527	14.6708	2103	11.5951	1784	0.00098076	-0.470054	normal
ENSG00000078487	ZCWPW1	2.44551	163	2.61191	188	1.50101	125	1.38631	110	1.66809	144	1.34748	126	0.265318	0.316094	normal
ENSG00000078549	ADCYAP1R1	0.033204	8	0.057816	14	0.012439	3	0.008616	2	0.022105	6	0.029704	9	--	--	--
ENSG00000078579	FGF20	0	0	0	0	0	0	0	0	0	0	0	0	--	--	--
ENSG00000078589	P2RY10	0	0	0	0	0	0	0	0	0	0	0	0	--	--	--
ENSG00000078596	ITM2A	0	0	0	0	0	0	0.086309	5	0.133137	9	0.065828	5	--	--	--
ENSG00000078618	NRDC	39.9592	5274	37.1822	5067	39.5108	5183	47.6185	6229	50.6607	7442	45.2615	6859	0.000831797	-0.351331	normal
ENSG00000078668	VDAC3	102.812	4812	102.904	4883	106.46	5109	106.871	4855	126.416	6375	111.52	6030	0.206862	-0.168566	normal
ENSG00000078674	PCM1	28.2368	5778	22.0182	4978	26.3707	5095	28.8449	6350	39.0447	8700	29.5733	6698	0.0125511	-0.391957	normal
ENSG00000078687	TNRC6C	1.59109	498	1.54422	411	2.50418	556	1.54245	530	1.33789	282	1.84805	506	0.6385	0.154428	normal
ENSG00000078699	CBFA2T2	4.11625	491	3.70393	450	2.65086	595	3.91084	456	3.85003	523	2.63408	603	0.985359	0.00499875	normal
ENSG00000078725	BRINP1	0.153793	19	0.050929	6	0.152576	18	0.035386	5	0.100216	13	0.090804	12	--	--	--
ENSG00000078747	ITCH	10.2854	1964	8.92384	1848	8.34206	1354	10.9561	2284	10.6609	2306	9.26342	1796	0.275889	-0.249777	normal
ENSG00000078795	PKD2L2	0.09152	7	0.269904	12	0.217438	8	0.13201	10	0.197203	11	0.253623	14	--	--	--
ENSG00000078804	TP53INP2	2.37034	363	2.51637	373	2.74057	421	1.91457	283	1.95608	326	2.04281	341	0.0922286	0.309186	normal
ENSG00000078808	SDF4	70.1755	5039	77.2085	5579	75.3104	5411	62.699	4349	35.8776	2776	64.0844	5165	0.0979641	0.380036	normal
ENSG00000078814	MYH7B	0.122832	29	0.120785	28	0.19459	45	0.307573	39	0.415399	65	0.116371	30	0.612344	-0.219236	normal
ENSG00000078898	BPIFB2	0	0	0	0	0	0	0	0	0	0	0	0	--	--	--
ENSG00000078900	TP73	0.131378	25	0.147667	29	0.11355	22	0.155904	29	0.126067	26	0.125744	27	--	--	--
ENSG00000078902	TOLLIP	20.4907	2600	20.4664	2620	20.4888	2638	10.2516	1151	13.6186	1853	17.721	2526	0.02052	0.512164	normal
ENSG00000078967	UBE2D4	5.69806	638	6.22655	736	5.36828	662	3.96295	439	4.55178	553	4.54629	596	0.0174707	0.386004	normal
ENSG00000079101	CLUL1	0.151606	13	0.271178	25	0.274386	16	0.098522	9	0.16115	16	0.150783	15	--	--	--
ENSG00000079102	RUNX1T1	0	0	0	0	0	0	0	0	0	0	0	0	--	--	--
ENSG00000079112	CDH17	12.3176	1593	11.796	1603	11.6252	1575	7.44994	972	8.28492	1216	7.96692	1206	5.91e-06	0.521563	normal
ENSG00000079134	THOC1	12.5409	830	11.234	797	12.0295	812	13.9707	809	14.4985	1005	13.6949	839	0.700625	-0.0753069	normal
ENSG00000079150	FKBP7	3.17862	213	4.28424	259	3.79291	212	3.74192	253	5.95296	387	4.05184	284	0.158756	-0.343995	normal
ENSG00000079156	OSBPL6	1.93416	293	1.52075	195	0.877449	237	3.27234	521	3.80905	629	2.76671	467	1.46e-06	-0.996504	normal
ENSG00000079215	SLC1A3	0	0	0	0	0	0	0	0	0.036222	6	0.068735	5	--	--	--
ENSG00000079246	XRCC5	93.8234	11615	92.2306	11273	89.9897	10887	130.545	15782	147.012	19901	135.238	18017	4.23e-09	-0.607777	normal
ENSG00000079257	LXN	33.2423	1357	34.3709	1411	32.2169	1319	52.6283	2070	55.7614	2472	54.2145	2479	4.72e-12	-0.715176	normal
ENSG00000079263	SP140	0.044866	6	0.057265	7	0.058115	2	0.024321	3	0.097401	13	0.106908	15	--	--	--
ENSG00000079277	MKNK1	9.61403	842	8.24739	692	12.259	1116	6.56463	516	6.99455	632	6.82605	603	0.00394392	0.584806	normal
ENSG00000079308	TNS1	0.349464	137	0.3736	147	0.40347	159	1.79497	507	1.95353	572	1.51128	613	1.27e-30	-1.76236	down
ENSG00000079313	REXO1	7.13107	1009	7.23422	1103	7.32965	1050	8.116	1153	6.19702	1031	6.99953	1178	0.814853	-0.0476494	normal
ENSG00000079332	SAR1A	29.1649	3350	29.7747	3452	29.9735	3443	29.5045	3197	33.5255	4155	29.2462	3643	0.74392	-0.0547609	normal
ENSG00000079335	CDC14A	1.23533	181	1.08795	171	1.51981	139	1.68165	166	1.32025	202	1.21313	148	0.936848	-0.0286239	normal
ENSG00000079337	RAPGEF3	0.146213	28	0.154692	33	0.054319	13	0.229213	32	0.237456	43	0.309044	66	0.182554	-0.512882	normal
ENSG00000079385	CEACAM1	7.46493	896	11.449	1359	12.172	1409	3.98142	428	3.13403	406	3.64868	516	1.58e-12	1.33931	up
ENSG00000079387	SENP1	8.59916	1426	7.79735	1286	8.03217	1348	9.22778	1461	10.4877	1853	9.03596	1655	0.0945042	-0.237856	normal
ENSG00000079393	DUSP13	0	0	0.030572	3	0.030667	3	0.144671	9	0.163271	12	0	0	--	--	--
ENSG00000079432	CIC	40.077	7267	43.0317	7668	44.5409	7888	35.7309	5918	30.454	5869	39.5657	7243	0.0182205	0.297324	normal
ENSG00000079435	LIPE	3.31419	319	4.35891	383	3.68744	316	3.96664	320	2.97072	272	3.21935	340	0.530585	0.15245	normal
ENSG00000079459	FDFT1	60.5446	3790	69.4355	4557	72.7019	5303	81.1792	6338	101.264	8146	135.455	9560	1.48e-05	-0.713779	normal
ENSG00000079462	PAFAH1B3	66.7399	2389	71.1574	2535	72.251	2572	57.9961	2000	43.8767	1714	61.3769	2423	0.0611056	0.314006	normal
ENSG00000079482	OPHN1	2.25133	649	2.18411	634	1.93006	558	2.23756	623	2.06386	646	2.05301	663	0.90069	-0.0272585	normal
ENSG00000079557	AFM	0	0	0	0	0	0	0	0	0	0	0	0	--	--	--
ENSG00000079616	KIF22	41.0992	2964	42.9361	3108	43.3109	3161	51.8878	3656	47.5253	3819	53.5245	4252	0.00723356	-0.293996	normal
ENSG00000079689	SCGN	0.05672	3	0.093789	5	0	0	0.056002	3	0.069591	4	0.067148	4	--	--	--
ENSG00000079691	CARMIL1	7.08216	1406	6.5604	1310	6.99376	1375	7.82469	1485	8.46663	1817	7.83088	1726	0.0551447	-0.244919	normal
ENSG00000079739	PGM1	26.656	2411	29.6202	2695	29.8781	2710	24.5019	2139	24.3307	2390	26.2881	2662	0.240488	0.161476	normal
ENSG00000079785	DDX1	49.3836	4944	49.9856	5034	50.0442	5028	68.5004	6618	86.0193	9347	70.1653	7868	4.16e-06	-0.595651	normal
ENSG00000079805	DNM2	30.7397	3257	33.0931	3326	31.8033	3323	34.9286	3432	25.6403	2908	33.6424	3961	0.94937	-0.0144002	normal
ENSG00000079819	EPB41L2	29.598	4337	22.1052	3267	27.8564	4167	23.5503	3264	22.6833	3558	19.2127	3249	0.137831	0.25091	normal
ENSG00000079841	RIMS1	0	0	0	0	0	0	0	0	0	0	0	0	--	--	--
ENSG00000079931	MOXD1	4.24169	466	3.93559	441	3.72412	412	1.86524	200	1.83583	221	1.87239	235	2.82e-10	0.985566	normal
ENSG00000079950	STX7	3.69339	991	3.23976	873	3.00672	917	3.63255	997	3.81877	1310	3.94155	1247	0.0476725	-0.293735	normal
ENSG00000079974	RABL2B	14.4841	1118	14.7548	1147	14.5765	1202	12.5733	1010	12.2772	1024	12.3893	1097	0.198103	0.182351	normal
ENSG00000079999	KEAP1	36.1443	3392	36.0489	3441	37.5153	3575	36.0602	3048	29.3237	2866	34.4681	3809	0.406322	0.137179	normal
ENSG00000080007	DDX43	0.032385	3	0	0	0	0	0.011231	1	0	0	0	0	--	--	--
ENSG00000080031	PTPRH	1.9763	281	1.87568	268	1.73668	246	2.16711	297	1.60217	247	1.84682	294	0.904364	-0.0354606	normal
ENSG00000080166	DCT	0.02161	4	0.021468	4	0.010767	3	0	0	0.009943	3	0	0	--	--	--
ENSG00000080189	SLC35C2	10.6852	1178	13.8465	1451	11.6467	1508	13.3859	1505	11.7471	1407	10.803	1315	0.989829	0.00367039	normal
ENSG00000080200	CRYBG3	4.08731	1603	3.1886	1259	3.67246	1446	4.88676	1851	5.73957	2440	4.35005	1912	0.00663287	-0.45488	normal
ENSG00000080224	EPHA6	0	0	0	0	0	0	0.117741	17	0.012679	3	0.056939	5	--	--	--
ENSG00000080293	SCTR	0	0	0.036319	3	0.041864	3	0.01976	2	0.041849	4	0.054889	4	--	--	--
ENSG00000080298	RFX3	1.80827	517	2.08586	412	2.27697	443	1.56405	381	1.73373	549	1.39094	387	0.736408	0.0927073	normal
ENSG00000080345	RIF1	10.8326	3873	7.44602	2930	8.08441	3155	13.667	4765	17.4213	6862	13.3807	5196	8.12e-05	-0.664597	normal
ENSG00000080371	RAB21	3.55799	2022	3.19083	1826	3.16639	1806	3.5855	1968	4.27086	2638	3.49158	2224	0.163719	-0.217892	normal
ENSG00000080493	SLC4A4	3.72959	899	3.0478	722	2.88449	605	1.81902	411	2.35081	504	2.62746	447	0.000218602	0.690066	normal
ENSG00000080503	SMARCA2	28.6258	3386	25.714	3233	28.0303	3500	22.1779	2566	21.6619	3271	22.1801	2902	0.0590486	0.248177	normal
ENSG00000080511	RDH8	0	0	0	0	0	0	0	0	0	0	0	0	--	--	--
ENSG00000080546	SESN1	4.31557	443	3.82726	405	4.50642	473	4.9719	501	5.71748	662	5.3185	633	0.0279079	-0.372881	normal
ENSG00000080561	MID2	4.27526	411	2.44733	238	3.21577	322	4.07744	376	3.75902	395	3.72107	409	0.426436	-0.213122	normal
ENSG00000080572	PIH1D3	0.110796	8	0	0	0	0	0.053132	4	0	0	0	0	--	--	--
ENSG00000080573	COL5A3	0.308826	70	0.284191	65	0.302915	69	0.130888	29	0.045995	12	0.107458	28	0.00156843	1.04394	up
ENSG00000080603	SRCAP	29.6993	6962	23.7962	5539	26.8529	6410	26.0689	5360	23.0108	6133	27.5201	7187	0.736315	0.0631179	normal
ENSG00000080608	PUM3	22.8044	1929	20.955	1790	24.0927	2046	26.174	2145	29.6556	2735	26.1557	2486	0.0287304	-0.297076	normal
ENSG00000080618	CPB2	0.031905	2	0.040359	3	0.031793	2	0.077632	5	0.188185	13	0.058651	5	--	--	--
ENSG00000080644	CHRNA3	0.763749	86	0.520267	56	0.356062	41	0.588749	67	0.967917	120	0.374955	49	0.61587	-0.213532	normal
ENSG00000080709	KCNN2	0.758898	73	0.296668	45	0.411173	62	0.0612	9	0.126936	21	0.080741	14	8.82e-05	1.28564	up
ENSG00000080802	CNOT4	7.21439	897	5.85059	712	6.71258	810	7.11674	806	7.31105	985	6.94278	972	0.443819	-0.139188	normal
ENSG00000080815	PSEN1	26.5102	3020	24.1389	2882	26.3367	2941	24.2515	2614	28.056	3407	24.5334	3244	0.913057	-0.0193063	normal
ENSG00000080819	CPOX	16.2665	1604	15.079	1496	14.212	1405	14.4774	1380	15.8232	1699	14.7675	1630	0.925047	-0.0180063	normal
ENSG00000080822	CLDND1	12.9833	914	7.67206	582	6.27672	415	14.6201	1089	13.3789	1061	12.7481	1216	0.00768546	-0.665574	normal
ENSG00000080823	MOK	13.8643	789	18.0808	950	16.3305	863	7.56187	383	8.07751	433	9.87482	606	1.23e-06	0.853667	normal
ENSG00000080824	HSP90AA1	925.483	117521	910.778	113962	925.527	116795	906.351	109968	1077.39	146994	846.102	119689	0.705002	-0.0660734	normal
ENSG00000080839	RBL1	9.75897	1997	8.42646	1730	9.4024	1938	9.74819	1931	11.586	2582	9.54556	2195	0.243926	-0.189878	normal
ENSG00000080845	DLGAP4	16.0455	1392	21.0673	2126	20.8318	2180	19.6468	1907	16.7293	1812	20.4125	2298	0.9167	-0.030877	normal
ENSG00000080854	IGSF9B	0.904526	135	0.995014	148	1.13192	132	0.791572	112	0.909714	122	1.03141	140	0.538184	0.17249	normal
ENSG00000080910	CFHR2	0	0	0	0	0	0	0	0	0	0	0	0	--	--	--
ENSG00000080986	NDC80	9.49463	680	7.99027	563	7.27177	523	9.86349	679	13.4955	1089	10.2583	850	0.0194354	-0.474393	normal
ENSG00000081014	AP4E1	5.68031	1377	5.39952	1316	5.91154	1438	6.91884	1616	5.58193	1450	6.22522	1721	0.309468	-0.165853	normal
ENSG00000081019	RSBN1	2.31929	375	1.51294	356	1.57014	336	1.9959	350	2.45362	629	1.53628	392	0.301865	-0.275152	normal
ENSG00000081026	MAGI3	5.00916	1168	4.01387	880	4.326	1008	4.62332	904	5.4467	1302	4.14188	1038	0.886581	-0.0373271	normal
ENSG00000081041	CXCL2	2.73117	122	2.94044	132	3.22677	145	3.92697	169	3.66953	178	3.57433	179	0.192205	-0.318168	normal
ENSG00000081051	AFP	0.036603	4	0.030828	3	0.121765	12	0.182458	17	0.108833	11	0.109468	12	--	--	--
ENSG00000081052	COL4A4	0.255432	94	0.347264	121	0.389322	144	1.2428	440	1.26529	504	1.21791	500	2.62e-21	-1.76701	down
ENSG00000081059	TCF7	4.11104	400	5.09397	513	4.74518	483	4.57759	436	4.13697	430	4.59488	493	0.751286	0.0760478	normal
ENSG00000081087	OSTM1	8.2535	1348	7.31494	1203	7.53785	1236	9.63712	1520	12.3712	2196	8.88371	1626	0.0142247	-0.423918	normal
ENSG00000081138	CDH7	0.031258	7	0.004444	3	0.013374	7	0.018366	8	0.092184	22	0.051771	26	--	--	--
ENSG00000081148	IMPG2	0.07557	24	0.042272	13	0.058142	18	0.018962	6	0.038893	13	0	0	--	--	--
ENSG00000081154	PCNP	25.2032	1865	22.6623	1659	22.033	1581	26.2183	1867	30.1739	2376	27.8583	2351	0.0238291	-0.310171	normal
ENSG00000081177	EXD2	10.1957	1282	12.934	1608	12.7006	1576	6.59919	864	6.27362	954	9.7465	1305	0.0028785	0.529061	normal
ENSG00000081181	ARG2	0.45169	34	0.401369	31	0.706795	54	0.188449	14	0.446315	37	0.308596	26	0.316342	0.402664	normal
ENSG00000081189	MEF2C	0.021686	6	0.007189	2	0.014423	5	0.009544	2	0	0	0	0	--	--	--
ENSG00000081237	PTPRC	0	0	0	0	0.014938	3	0	0	0	0	0.016994	4	--	--	--
ENSG00000081248	CACNA1S	0.008874	3	0	0	0	0	0	0	0	0	0	0	--	--	--
ENSG00000081277	PKP1	0	0	0	0	0	0	0	0	0	0	0.008964	2	--	--	--
ENSG00000081307	UBA5	9.30373	1221	10.4362	1303	8.38407	1013	8.51242	992	9.71548	1206	8.25583	1120	0.487777	0.129466	normal
ENSG00000081320	STK17B	1.78379	338	1.38488	250	1.5946	302	3.39706	619	4.98668	1030	3.3208	688	6.76e-09	-1.19308	down
ENSG00000081377	CDC14B	3.12179	386	2.60121	280	3.05233	520	3.32507	556	4.15703	700	3.77972	661	0.0154371	-0.568705	normal
ENSG00000081386	ZNF510	4.17086	612	3.76393	580	3.80304	614	4.20932	528	3.96986	746	3.65086	612	0.952208	-0.0152175	normal
ENSG00000081479	LRP2	0.006923	4	0.006877	4	0	0	0.007168	4	0.013564	9	0.009091	6	--	--	--
ENSG00000081665	ZNF506	0.132456	21	0.177719	28	0.214833	33	0.376881	36	0.375858	39	0.44647	55	0.288317	-0.4064	normal
ENSG00000081692	JMJD4	7.78181	733	12.8431	1220	13.7508	1234	12.0994	1044	9.55826	928	11.5141	1154	0.841718	0.0619686	normal
ENSG00000081721	DUSP12	14.0474	561	15.0043	634	14.3824	593	17.9726	705	19.2486	884	18.9928	869	0.00749349	-0.3938	normal
ENSG00000081760	AACS	21.8257	2599	22.4172	2712	23.0661	2783	19.4998	2266	17.4541	2249	20.6238	2778	0.180969	0.188488	normal
ENSG00000081791	DELE1	13.2991	1480	14.1215	1786	12.7428	1678	15.836	1628	9.96761	1496	15.6798	2129	0.872532	-0.038737	normal
ENSG00000081800	SLC13A1	0	0	0	0	0	0	0	0	0	0	0	0	--	--	--
ENSG00000081803	CADPS2	0.383868	86	0.306798	69	0.452653	101	0.202521	45	0.239638	59	0.222559	56	0.0635704	0.569228	normal
ENSG00000081818	PCDHB4	0.038623	6	0.23403	33	0.156758	22	0.29746	41	0.168927	26	0.18457	29	--	--	--
ENSG00000081842	PCDHA6	0.267135	32	0.082915	10	0.210029	26	0.251388	29	0.241548	32	0.215807	29	--	--	--
ENSG00000081853	PCDHGA2	0.834528	141	0.856028	144	0.774937	130	0.631046	102	0.585614	106	0.708685	132	0.276307	0.291499	normal
ENSG00000081870	HSPB11	15.1633	490	16.8857	543	14.9124	479	17.4666	535	23.4714	809	15.6842	555	0.255839	-0.25884	normal
ENSG00000081913	PHLPP1	2.3391	547	2.31649	545	2.50774	484	3.2548	681	2.77831	706	3.21077	841	0.00436274	-0.432541	normal
ENSG00000081923	ATP8B1	11.6604	2598	11.1109	2507	10.5312	2329	11.9631	2587	12.9765	3006	11.1998	2793	0.356387	-0.127614	normal
ENSG00000081985	IL12RB2	0	0	0	0	0.048564	8	0.069691	10	0.103251	17	0.048342	9	--	--	--
ENSG00000082014	SMARCD3	11.9489	905	12.703	955	12.0918	912	10.534	761	9.14422	746	9.43285	792	0.0366564	0.297991	normal
ENSG00000082068	WDR70	7.43223	808	8.32061	914	7.82905	856	7.0125	739	7.4346	881	6.62972	811	0.471178	0.12292	normal
ENSG00000082074	FYB1	2.70223	393	2.66844	370	4.58665	467	5.24788	745	7.689	1047	4.60717	760	4.51e-07	-0.924094	normal
ENSG00000082126	MPP4	0	0	0	0	0	0	0	0	0.014325	2	0.021399	3	--	--	--
ENSG00000082146	STRADB	13.6701	1146	12.6639	1061	11.9013	987	13.7657	1054	16.0272	1394	12.9832	1157	0.505227	-0.124009	normal
ENSG00000082153	BZW1	35.7544	6046	32.9396	6115	35.0096	6551	53.5566	10088	59.9972	12563	76.2386	19823	3.43e-08	-1.02264	down
ENSG00000082175	PGR	0	0	0	0	0	0	0	0	0	0	0	0	--	--	--
ENSG00000082196	C1QTNF3	0.192347	20	0.302893	32	0.289043	30	0.232517	23	0.30583	35	0.280519	33	--	--	--
ENSG00000082212	ME2	6.92315	2291	17.8766	2244	6.89745	2312	17.5659	2392	12.1812	3230	12.6737	2714	0.122007	-0.229045	normal
ENSG00000082213	C5orf22	7.80601	895	6.94257	813	7.70885	911	8.31932	918	10.3866	1345	7.91489	1051	0.138008	-0.274922	normal
ENSG00000082258	CCNT2	5.25504	818	4.81567	653	5.14726	837	3.46729	409	8.11663	1249	7.80331	1313	0.517441	-0.228076	normal
ENSG00000082269	FAM135A	2.35116	429	2.40128	369	2.7249	482	4.08574	719	5.79665	1115	3.7893	783	4.82e-06	-0.892061	normal
ENSG00000082293	COL19A1	0	0	0	0	0	0	0	0	0	0	0	0	--	--	--
ENSG00000082397	EPB41L3	0	0	0	0	0	0	0	0	0	0	0	0	--	--	--
ENSG00000082438	COBLL1	1.12588	384	1.82056	321	1.59413	320	2.38132	457	3.13813	613	2.48034	478	0.00813554	-0.508278	normal
ENSG00000082458	DLG3	5.27633	974	4.97506	925	4.9616	918	3.58775	618	3.73665	754	3.37535	699	0.000358066	0.469337	normal
ENSG00000082482	KCNK2	0.032386	4	0	0	0	0	0	0	0.033769	2	0.028899	4	--	--	--
ENSG00000082497	SERTAD4	0.328361	63	0.258896	50	0.216652	42	0.183304	34	0.389589	81	0.284309	61	0.84971	-0.0865072	normal
ENSG00000082512	TRAF5	5.34746	777	5.16978	756	5.41067	789	4.52035	634	5.37659	849	5.13711	837	0.812233	0.047908	normal
ENSG00000082515	MRPL22	7.41562	788	8.92369	868	7.78953	767	10.0485	851	6.97475	773	8.12516	958	0.825428	-0.0477212	normal
ENSG00000082516	GEMIN5	12.1486	2397	11.5118	2286	12.1298	2402	12.2484	2334	12.5917	2700	12.7501	2819	0.430285	-0.100594	normal
ENSG00000082556	OPRK1	0	0	0.00771	2	0	0	0.021806	4	0.017119	4	0.017809	4	--	--	--
ENSG00000082641	NFE2L1	63.0122	10421	45.5085	7355	67.9078	11297	56.9659	9184	37.2584	6659	57.9312	10823	0.583147	0.147769	normal
ENSG00000082684	SEMA5B	0	0	0.011019	3	0.011053	3	0	0	0.020413	5	0.033494	7	--	--	--
ENSG00000082701	GSK3B	13.0233	3641	12.3257	3322	12.4105	3420	13.545	3679	14.4485	4306	13.2215	4035	0.186055	-0.163968	normal
ENSG00000082781	ITGB5	71.2918	9846	75.209	10229	79.5332	10655	90.1065	10967	71.0034	10206	76.9519	11865	0.699337	-0.0621695	normal
ENSG00000082805	ERC1	8.96162	2239	9.79977	2889	7.83483	2181	8.21387	2153	8.70911	2423	7.3764	2388	0.578542	0.1073	normal
ENSG00000082898	XPO1	94.3361	13037	82.5991	11787	85.6832	11682	104.084	14059	127.75	19868	103.488	16072	0.00759507	-0.389811	normal
ENSG00000082996	RNF13	8.66624	680	14.1649	838	8.31008	598	10.4928	579	10.4082	866	9.95774	597	0.765196	0.0863273	normal
ENSG00000083067	TRPM3	0	0	0	0	0	0	0	0	0	0	0	0	--	--	--
ENSG00000083093	PALB2	8.6037	1065	7.42404	926	7.58946	988	6.84514	845	6.86175	1023	7.29289	1029	0.628296	0.0828377	normal
ENSG00000083097	DOP1A	1.81244	502	1.59194	455	1.65758	428	1.33316	365	1.40144	455	1.45463	435	0.354767	0.176902	normal
ENSG00000083099	LYRM2	8.42128	1321	8.72887	1327	7.77712	1218	8.04613	1325	9.70081	1762	7.90791	1371	0.406676	-0.154109	normal
ENSG00000083123	BCKDHB	5.12512	637	4.36219	548	4.59843	523	3.41927	446	4.32673	538	4.27586	587	0.413704	0.158593	normal
ENSG00000083168	KAT6A	9.61416	2566	5.41788	1420	8.16257	2306	6.53365	1617	10.0346	3049	7.83839	2234	0.840069	-0.0690644	normal
ENSG00000083223	TUT7	7.8939	1540	5.92686	1127	6.17652	1187	6.31388	1176	8.04568	1716	6.84084	1492	0.569874	-0.127805	normal
ENSG00000083290	ULK2	6.14148	1178	5.2301	1047	5.45843	1140	5.30989	978	6.16686	1240	4.98697	1100	0.741083	0.0620819	normal
ENSG00000083307	GRHL2	0	0	0	0	0.010408	3	0.010814	3	0	0	0	0	--	--	--
ENSG00000083312	TNPO1	31.5374	11494	27.3134	9703	28.2473	10193	38.8683	13240	44.823	17550	37.7781	14822	0.000430397	-0.47458	normal
ENSG00000083444	PLOD1	41.5437	3978	41.9106	4080	42.944	4131	39.8926	3771	30.1762	3315	38.8505	4229	0.382168	0.142249	normal
ENSG00000083454	P2RX5	2.94145	208	3.24293	238	3.74093	259	3.40464	241	2.5507	198	4.10794	335	0.816343	-0.0762083	normal
ENSG00000083457	ITGAE	3.0861	436	2.45544	349	2.35228	333	2.69754	368	2.52291	387	2.45745	389	0.981401	0.00688648	normal
ENSG00000083520	DIS3	7.84808	1950	6.08963	1667	7.35235	1739	7.11638	1762	9.92531	2543	7.68372	2047	0.303982	-0.188792	normal
ENSG00000083535	PIBF1	3.71595	401	3.00265	347	3.15381	363	3.10427	346	3.42458	403	3.07182	372	0.91191	0.0276977	normal
ENSG00000083544	TDRD3	4.91852	460	5.04513	478	4.93366	468	4.99551	460	5.70258	594	4.74242	496	0.669668	-0.0912123	normal
ENSG00000083635	NUFIP1	3.17799	406	3.20444	412	3.12109	400	3.02519	373	4.96257	689	3.06756	439	0.413386	-0.221949	normal
ENSG00000083642	PDS5B	6.18317	1348	6.43806	1233	7.23123	1458	7.10572	1288	8.81723	2032	7.31248	1561	0.310697	-0.208912	normal
ENSG00000083720	OXCT1	2.36924	294	2.27988	256	1.98562	222	2.18722	195	2.00568	234	2.08113	250	0.378394	0.210632	normal
ENSG00000083750	RRAGB	4.54598	321	4.96281	346	4.17042	286	6.13186	384	5.16348	390	4.91664	416	0.17607	-0.26074	normal
ENSG00000083782	EPYC	0	0	0	0	0	0	0	0	0	0	0	0	--	--	--
ENSG00000083799	CYLD	4.75514	532	3.83741	435	4.83418	629	6.13535	625	7.5672	704	7.24291	745	0.11725	-0.309121	normal
ENSG00000083807	SLC27A5	16.6813	508	16.9009	535	15.5044	490	15.3055	477	10.4462	335	13.6041	459	0.232498	0.276293	normal
ENSG00000083812	ZNF324	3.83347	353	3.774	373	3.77217	390	3.81585	398	2.83397	303	3.54535	415	0.908023	0.0344541	normal
ENSG00000083814	ZNF671	0.702642	69	0.758995	82	0.71481	66	0.944459	86	0.884788	93	1.18801	133	0.213124	-0.383985	normal
ENSG00000083817	ZNF416	1.46195	137	1.62684	154	1.32436	125	2.05996	187	2.42158	247	1.90901	201	0.0316359	-0.501481	normal
ENSG00000083828	ZNF586	1.68138	107	2.0834	147	1.83488	120	2.37716	163	3.41284	275	2.82597	233	0.00762248	-0.673712	normal
ENSG00000083838	ZNF446	7.00951	610	5.90642	532	4.70695	533	4.75693	459	4.03833	405	4.74643	477	0.0627001	0.337077	normal
ENSG00000083844	ZNF264	1.57172	565	1.97238	490	1.76069	471	3.19794	693	3.37571	802	2.01413	678	0.00888996	-0.44214	normal
ENSG00000083845	RPS5	650.406	23130	627.305	24100	577.395	23746	565.319	21729	482.057	17784	855.804	26030	0.43542	0.148597	normal
ENSG00000083857	FAT1	70.9614	20477	39.0888	15036	43.8534	16967	59.8923	16817	46.4721	19289	60.8799	19620	0.840692	-0.0408462	normal
ENSG00000083896	YTHDC1	18.4223	2316	18.9856	2500	20.392	2485	18.2846	2029	24.3033	3173	17.6365	2444	0.94739	-0.0166644	normal
ENSG00000083937	CHMP2B	25.3582	1755	45.2373	3617	36.862	2728	38.13	2800	56.4619	4917	23.7865	1806	0.816823	-0.111799	normal
ENSG00000084070	SMAP2	6.04743	651	5.901	639	5.8289	629	5.91483	603	5.18309	606	4.57015	552	0.418817	0.152524	normal
ENSG00000084072	PPIE	19.1819	907	21.1439	1007	21.2975	973	24.3708	1005	22.1565	1195	24.7496	1196	0.207557	-0.18213	normal
ENSG00000084073	ZMPSTE24	29.7108	3376	27.2803	3120	28.5196	3252	28.5205	3130	36.2909	4481	28.522	3632	0.382168	-0.151913	normal
ENSG00000084090	STARD7	42.9468	5136	39.0499	4813	40.7877	4889	52.2533	6063	50.7042	6710	52.2104	7169	7.14e-05	-0.374546	normal
ENSG00000084092	NOA1	7.24202	904	7.66851	964	7.14062	895	7.83884	946	7.287	989	7.81847	1094	0.59432	-0.0860706	normal
ENSG00000084093	REST	5.74517	1513	4.70552	1256	5.23645	1307	6.0553	1555	7.70912	2202	5.64274	1687	0.0483845	-0.350225	normal
ENSG00000084110	HAL	0.028013	5	0.072188	2	0.050326	8	0.076204	11	0.036747	6	0.059935	10	--	--	--
ENSG00000084112	SSH1	7.45735	2956	7.02107	2674	7.06246	2811	7.47705	2973	7.03093	3190	8.38156	3555	0.212445	-0.154848	normal
ENSG00000084207	GSTP1	407.565	13268	414.203	13559	440.017	14300	508.57	15909	373.683	13094	494.859	17973	0.430556	-0.144035	normal
ENSG00000084234	APLP2	129.051	15195	115.6	13644	117.632	13622	103.535	11587	98.5844	12577	113.852	14829	0.20694	0.164519	normal
ENSG00000084444	FAM234B	1.64308	289	1.70748	303	1.71152	302	1.6069	223	1.83535	290	1.62552	321	0.545148	0.139235	normal
ENSG00000084453	SLCO1A2	0.070028	20	0.078013	23	0.091441	15	0.018392	5	0.021061	7	0.154962	19	--	--	--
ENSG00000084463	WBP11	22.0584	3746	23.317	3923	22.6034	3845	23.3022	3790	25.882	4777	23.7258	4478	0.320907	-0.130577	normal
ENSG00000084623	EIF3I	115.688	6167	118.938	6379	116.873	6249	104.601	5385	98.485	5700	102.241	6099	0.110892	0.16887	normal
ENSG00000084628	NKAIN1	0.404847	39	0.428415	41	0.20197	20	0.513283	46	0.499796	52	0.471434	50	0.367403	-0.350985	normal
ENSG00000084636	COL16A1	1.78393	373	1.81179	383	1.81153	382	2.23057	386	1.38861	317	1.90108	398	0.752039	0.0794905	normal
ENSG00000084652	TXLNA	24.3052	4347	24.1973	4359	24.0085	4300	23.35	4025	21.6561	4206	23.717	4744	0.738802	0.0462935	normal
ENSG00000084674	APOB	0	0	0	0	0	0	0	0	0	0	0	0	--	--	--
ENSG00000084676	NCOA1	6.13251	1537	5.18447	1313	5.67706	1431	6.6738	1609	7.96769	2161	7.68333	2179	0.00444123	-0.406828	normal
ENSG00000084693	AGBL5	12.2824	1206	12.1547	1272	13.0578	1239	14.7732	1489	14.6578	1596	18.3311	1658	0.0106628	-0.300352	normal
ENSG00000084710	EFR3B	3.96313	1060	3.45602	941	4.02663	1095	5.35073	1299	6.44552	1828	8.29156	2522	0.000182162	-0.733784	normal
ENSG00000084731	KIF3C	16.9684	3271	14.0611	2758	15.2251	2971	20.2356	3797	18.026	3810	20.1384	4388	0.00451389	-0.359525	normal
ENSG00000084733	RAB10	93.849	12127	85.8	11160	86.8842	11266	123.216	15377	142.304	19983	124.4	18014	3.59e-07	-0.564522	normal
ENSG00000084734	GCKR	0.279345	23	0.198946	17	0.120725	10	0.085171	7	0.284717	25	0.205188	19	--	--	--
ENSG00000084754	HADHA	63.2123	6373	61.687	6250	53.4998	5576	72.5686	7098	83.5752	9406	74.7511	8413	0.00234074	-0.392652	normal
ENSG00000084764	MAPRE3	12.6571	852	12.9477	872	12.2527	823	9.98358	649	8.30621	600	10.6336	801	0.0413488	0.338275	normal
ENSG00000084774	CAD	30.5611	7620	32.9091	7266	29.7524	7499	38.5917	7965	30.3036	7506	33.2158	8947	0.582215	-0.0816169	normal
ENSG00000085063	CD59	22.7408	2797	26.4955	4071	23.1432	2850	26.4193	3808	20.5363	3887	26.0829	4162	0.256366	-0.228506	normal
ENSG00000085117	CD82	2.65615	204	3.12271	263	3.37155	284	2.39615	194	1.1842	108	2.09416	197	0.0812847	0.509494	normal
ENSG00000085185	BCORL1	3.08772	569	3.48918	684	3.83809	665	3.08432	524	3.07188	556	3.43018	716	0.522551	0.134224	normal
ENSG00000085224	ATRX	19.1983	3952	14.4714	3094	15.1911	3248	20.2592	3579	28.1062	5980	19.1643	4302	0.0883648	-0.349979	normal
ENSG00000085231	AK6	14.6035	691	16.0033	747	13.0399	649	20.8878	937	18.7523	979	16.8141	950	0.00580042	-0.399446	normal
ENSG00000085265	FCN1	0	0	0	0	0	0	0	0	0	0	0	0	--	--	--
ENSG00000085274	MYNN	4.71243	622	4.06856	543	4.06268	538	5.09217	646	5.49864	790	4.6853	701	0.107523	-0.269981	normal
ENSG00000085276	MECOM	4.43976	486	3.20579	457	2.78003	432	0.30529	61	0.452255	80	0.474579	71	1.24e-45	2.48843	up
ENSG00000085365	SCAMP1	5.54666	777	4.9197	661	6.03191	765	6.76837	839	6.38633	973	5.65248	914	0.106396	-0.252915	normal
ENSG00000085377	PREP	13.9678	1361	12.6123	1276	13.9146	1371	16.0058	1512	16.2528	1765	15.2279	1718	0.0294739	-0.265809	normal
ENSG00000085382	HACE1	1.24837	202	1.90337	195	1.20755	203	2.34366	380	3.63022	396	2.07575	291	0.000921422	-0.711261	normal
ENSG00000085415	SEH1L	11.0012	1285	10.215	1196	9.81688	1087	14.015	1527	15.5894	1993	12.7732	1548	0.0069365	-0.438606	normal
ENSG00000085433	WDR47	2.0962	322	2.30395	357	2.21092	342	2.62809	389	3.60547	602	2.73931	469	0.0361397	-0.428163	normal
ENSG00000085449	WDFY1	10.1928	1737	9.35479	1604	9.70221	1659	15.9564	2625	19.0653	3530	15.2951	2920	1.55e-09	-0.781067	normal
ENSG00000085465	OVGP1	0.796797	66	0.624225	52	0.674258	56	0.512144	41	0.35159	32	0.358881	33	0.113109	0.540786	normal
ENSG00000085491	SLC25A24	14.262	2207	12.6403	1953	11.8916	1842	13.7354	2047	17.5073	2954	12.3598	2140	0.339261	-0.193309	normal
ENSG00000085511	MAP3K4	5.46614	1072	5.31317	1053	5.31237	1055	5.90075	1135	5.85712	1253	5.60769	1237	0.301331	-0.142246	normal
ENSG00000085514	PILRA	1.31439	49	1.46827	58	1.07825	44	0.871037	41	1.32602	56	0.787571	41	0.766768	0.126577	normal
ENSG00000085552	IGSF9	0.081031	12	0.145714	22	0.176249	27	0.026477	4	0.04512	8	0.070547	12	--	--	--
ENSG00000085563	ABCB1	1.36846	239	0.939676	166	1.26397	222	0.505779	86	0.625498	119	0.523357	103	9.42e-05	0.920719	normal
ENSG00000085644	ZNF213	8.26723	833	8.85679	821	8.30634	883	5.47766	521	5.83464	625	5.73778	714	0.00100487	0.474199	normal
ENSG00000085662	AKR1B1	961.978	52732	1023.49	53541	1006.16	52307	942.109	49720	811.329	45633	910.587	55889	0.470678	0.106126	normal
ENSG00000085719	CPNE3	30.7488	5294	26.9873	4687	28.6698	5011	29.3565	4775	36.7369	6960	29.3679	5567	0.398875	-0.152027	normal
ENSG00000085721	RRN3	17.0285	2244	17.3152	2294	16.4812	2170	19.5789	2486	22.0573	3131	19.7884	2882	0.0185068	-0.287428	normal
ENSG00000085733	CTTN	74.1591	8744	74.4979	8790	95.961	11478	72.4552	8190	61.9771	7929	77.0727	9767	0.278431	0.197241	normal
ENSG00000085741	WNT11	0.737368	24	0.710012	26	0.373431	15	0.528084	22	0.507464	26	0.509795	28	--	--	--
ENSG00000085760	MTIF2	28.7928	2069	27.9733	2100	26.9212	2023	37.1881	2582	40.8165	3290	37.4878	3014	6.04e-05	-0.461333	normal
ENSG00000085788	DDHD2	9.73618	1456	8.64171	1367	8.90394	1429	9.18338	1399	13.2507	1483	10.3446	1458	0.952896	0.0108307	normal
ENSG00000085831	TTC39A	5.42065	401	5.5184	383	5.63864	410	6.43982	420	5.12206	387	5.29076	468	0.832044	-0.0500938	normal
ENSG00000085832	EPS15	7.28227	1391	6.50232	1251	7.02915	1348	7.58206	1399	9.84146	2043	7.90673	1693	0.0716844	-0.299777	normal
ENSG00000085840	ORC1	10.1638	1162	10.7414	1235	10.522	1204	10.6629	1182	11.0552	1372	11.1614	1431	0.502302	-0.0975369	normal
ENSG00000085871	MGST2	15.8239	549	19.8986	571	20.8085	583	15.8001	515	16.8606	528	14.4633	558	0.476338	0.12507	normal
ENSG00000085872	CHERP	15.2317	2290	15.2875	2312	16.9539	2557	14.204	2064	12.2603	1998	14.4401	2429	0.234672	0.177862	normal
ENSG00000085978	ATG16L1	14.2909	1725	16.3837	1944	17.2525	2042	23.6992	2673	23.6715	2894	24.0825	3181	4.17e-06	-0.551189	normal
ENSG00000085982	USP40	11.4542	2079	12.7188	1934	10.5522	2165	17.359	2685	18.9605	3185	15.8287	3485	2.87e-06	-0.534081	normal
ENSG00000085998	POMGNT1	22.1318	2213	23.8129	2404	23.3796	2350	18.2566	1766	16.6468	1810	19.3753	2174	0.0149857	0.311602	normal
ENSG00000085999	RAD54L	5.3761	501	4.53155	407	4.72306	477	5.00002	519	5.14878	597	4.20755	505	0.401335	-0.174781	normal
ENSG00000086015	MAST2	13.7019	2810	13.0125	2662	13.6849	2806	12.624	2507	11.155	2485	12.0245	2734	0.297365	0.136925	normal
ENSG00000086061	DNAJA1	234.672	20424	225.434	19750	215.908	18857	192.71	16199	216.493	20476	196.38	19154	0.337635	0.123104	normal
ENSG00000086062	B4GALT1	61.8499	9491	59.8264	9248	64.3144	9911	65.5126	9714	66.9048	11165	62.1071	10688	0.441099	-0.0947658	normal
ENSG00000086065	CHMP5	40.6708	2197	36.7934	2001	40.1691	2181	41.432	2166	50.9896	2994	42.9564	2603	0.138555	-0.226448	normal
ENSG00000086102	NFX1	14.4434	2055	14.6935	2087	15.2164	2157	16.0904	2259	17.8951	2777	16.4048	2628	0.0573899	-0.231214	normal
ENSG00000086159	AQP6	0.261957	13	0.375146	23	0.101506	8	0.093023	5	0.197706	11	0.510471	24	--	--	--
ENSG00000086189	DIMT1	13.3678	1378	12.6519	1310	12.683	1248	13.8949	1321	17.4789	1926	15.627	1632	0.139977	-0.248489	normal
ENSG00000086200	IPO11	9.74831	1434	8.97536	1401	9.2756	1389	12.2045	1696	14.439	2446	10.7007	1844	0.00846652	-0.432106	normal
ENSG00000086205	FOLH1	0	0	0	0	0	0	0	0	0	0	0	0	--	--	--
ENSG00000086232	EIF2AK1	43.2132	7038	43.7694	7157	46.5838	7175	44.1633	6795	51.351	8212	45.6962	8262	0.543994	-0.0749686	normal
ENSG00000086288	NME8	0.053248	5	0.008621	1	0.047804	5	0.035575	3	0.028391	3	0.024075	3	--	--	--
ENSG00000086289	EPDR1	56.0437	5239	51.3559	4859	54.572	5134	54.6121	4930	54.07	5536	53.6442	5646	0.789403	-0.0365576	normal
ENSG00000086300	SNX10	7.29988	589	6.41911	574	6.93708	595	5.2264	467	8.763	841	5.10424	513	0.994303	-0.00239061	normal
ENSG00000086475	SEPHS1	29.6743	3233	33.9223	3161	30.7147	3306	27.6085	2978	18.3063	2160	29.1658	3533	0.403937	0.186833	normal
ENSG00000086504	MRPL28	54.6958	2226	60.5823	2464	56.8165	2247	57.5499	2238	42.3293	1848	55.157	2459	0.547899	0.117024	normal
ENSG00000086506	HBQ1	2.43603	48	3.28952	65	2.38075	47	2.14564	41	0.918056	20	1.5346	34	0.16851	0.509947	normal
ENSG00000086544	ITPKC	5.50207	681	5.35549	667	5.58955	682	5.52622	661	4.40503	593	5.56778	757	0.809972	0.0524021	normal
ENSG00000086548	CEACAM6	36.7423	3627	36.5673	3633	36.1576	3581	71.8281	6847	73.1416	7845	71.7027	7931	4.37e-33	-0.997969	normal
ENSG00000086570	FAT2	0.042287	8	0.026533	15	0.00734	4	0.065352	15	0.044262	26	0.120244	28	--	--	--
ENSG00000086589	RBM22	22.6533	1931	23.4959	2017	21.4937	1839	22.5149	1837	21.8761	2022	22.1738	2053	0.944698	0.0118224	normal
ENSG00000086598	TMED2	105.429	9839	108.448	10193	104.835	9822	109.468	9859	132.855	13478	112.734	11792	0.202231	-0.181249	normal
ENSG00000086619	ERO1B	1.65466	247	1.67662	262	1.42786	217	2.54352	389	2.64058	450	2.52777	422	3.89e-05	-0.701952	normal
ENSG00000086666	ZFAND6	37.5461	1651	45.7823	1923	41.4034	1748	58.0492	2974	52.716	2423	62.2934	3607	6.36e-05	-0.669063	normal
ENSG00000086696	HSD17B2	0.03748	2	0.03573	2	0	0	0.125961	7	0.103813	7	0.067114	4	--	--	--
ENSG00000086712	TXLNG	8.00245	1288	8.20933	1330	7.90269	1276	7.95212	1236	9.64486	1687	8.87236	1600	0.311093	-0.160575	normal
ENSG00000086717	PPEF1	0.315454	34	0.464651	32	0.35949	39	0.53828	55	0.750767	80	0.325672	39	0.206865	-0.466002	normal
ENSG00000086730	LAT2	0.933905	86	0.788705	73	0.714486	68	0.578753	53	0.547022	56	0.862964	71	0.362312	0.303462	normal
ENSG00000086758	HUWE1	52.1764	23771	51.4	20003	55.3338	22012	52.6862	20183	53.0774	22846	43.1072	22246	0.735221	0.052291	normal
ENSG00000086827	ZW10	9.7119	1028	7.85126	842	8.30766	912	9.01669	923	10.454	1211	8.38977	1029	0.484572	-0.133373	normal
ENSG00000086848	ALG9	8.76701	816	8.26917	792	9.66358	825	9.53785	808	10.0656	983	9.66557	920	0.505152	-0.107551	normal
ENSG00000086967	MYBPC2	0	0	0	0	0	0	0	0	0.009622	2	0	0	--	--	--
ENSG00000086991	NOX4	0	0	0	0	0	0	0	0	0	0	0	0	--	--	--
ENSG00000087008	ACOX3	4.73048	451	4.71588	407	4.92673	441	4.91003	434	4.02384	373	4.30822	462	0.779207	0.0680922	normal
ENSG00000087053	MTMR2	8.87046	1288	8.49053	1236	8.60468	1241	9.47735	1326	11.3547	1852	11.0119	1749	0.0261032	-0.324488	normal
ENSG00000087074	PPP1R15A	9.67307	828	10.3468	890	10.3181	890	12.0962	990	11.1365	1030	13.6374	1304	0.0623492	-0.289198	normal
ENSG00000087076	HSD17B14	5.83722	240	6.17918	277	6.52813	277	9.09695	371	7.30723	326	8.41905	402	0.0512776	-0.394012	normal
ENSG00000087077	TRIP6	27.431	1599	23.1786	1590	24.3994	1589	28.4832	1638	23.5903	1465	25.7319	1725	0.908971	0.0232021	normal
ENSG00000087085	ACHE	0.22058	24	0.368134	34	0.366773	33	0.16462	17	0.144722	17	0.430614	47	0.79099	0.127672	normal
ENSG00000087086	FTL	6709.88	215339	7852.35	253667	7217.6	232443	8116.56	251578	7419.16	258755	8459.64	304250	0.23152	-0.165561	normal
ENSG00000087087	SRRT	49.5474	4656	46.4798	4570	46.1411	4453	45.1287	4198	40.7652	4237	52.4853	5754	0.983089	-0.00463454	normal
ENSG00000087088	BAX	81.8996	3022	87.9967	3373	89.8291	3403	88.7778	3221	68.2414	2851	80.1234	3179	0.506946	0.115076	normal
ENSG00000087095	NLK	7.17132	959	5.95889	828	6.86476	955	5.5582	741	6.45456	982	5.6319	874	0.52689	0.1183	normal
ENSG00000087111	PIGS	40.1096	3689	36.517	3807	38.306	3885	29.7567	2557	24.4722	2689	26.1467	3000	7.57e-07	0.496774	normal
ENSG00000087116	ADAMTS2	0	0	0	0	0	0	0	0	0	0	0	0	--	--	--
ENSG00000087128	TMPRSS11E	0	0	0	0	0	0	0	0	0	0	0	0	--	--	--
ENSG00000087152	ATXN7L3	22.7825	2589	21.4881	2309	20.8049	2597	20.6475	2233	18.1375	2139	20.3582	2627	0.389125	0.136364	normal
ENSG00000087157	PGS1	9.42447	540	9.77068	542	8.07462	510	11.2733	614	5.61554	348	10.1443	605	0.889979	0.0480156	normal
ENSG00000087191	PSMC5	108.703	6077	132.499	6881	103.612	5831	96.7918	5151	79.7595	4775	90.0177	5636	0.0336863	0.300394	normal
ENSG00000087206	UIMC1	9.89036	748	15.361	1026	9.84661	782	12.0049	863	16.8423	1320	12.9056	1089	0.19725	-0.280729	normal
ENSG00000087237	CETP	0	0	0.006945	1	0	0	0	0	0	0	0	0	--	--	--
ENSG00000087245	MMP2	1.21987	167	1.34352	185	1.38142	153	4.22469	558	3.59882	534	4.01842	616	2.57e-23	-1.59332	down
ENSG00000087250	MT3	0	0	0.086883	2	0.094171	3	0.142419	4	0	0	0	0	--	--	--
ENSG00000087253	LPCAT2	3.73813	681	2.81017	552	3.30974	579	4.18449	797	5.85597	1210	4.46512	980	0.000434112	-0.624453	normal
ENSG00000087258	GNAO1	0.110787	13	0.090814	14	0.04981	9	0.14878	20	0.039288	10	0.033865	8	--	--	--
ENSG00000087263	OGFOD1	13.2921	2096	12.7725	2128	12.6664	2085	11.0677	1638	13.3189	2214	10.6503	1879	0.254809	0.177239	normal
ENSG00000087266	SH3BP2	3.19069	303	3.09772	762	2.50641	608	4.01578	348	3.72401	287	4.51968	408	0.0511499	0.57981	normal
ENSG00000087269	NOP14	18.515	2395	19.6623	2560	20.5828	2672	16.5181	2064	17.3442	2285	18.1445	2485	0.1139	0.198033	normal
ENSG00000087274	ADD1	33.4822	4268	34.1993	4302	31.0511	4463	29.1177	3974	26.381	4087	28.5739	4416	0.409204	0.102702	normal
ENSG00000087299	L2HGDH	5.77573	1020	4.53494	843	4.91356	933	5.27807	855	5.48658	1090	5.19183	947	0.984594	-0.00451425	normal
ENSG00000087301	TXNDC16	1.03622	173	0.924538	156	0.855696	144	1.21135	196	1.30852	232	1.06319	199	0.164356	-0.327883	normal
ENSG00000087302	RTRAF	12.8255	3317	16.2769	4238	13.8991	3607	16.4847	3558	16.1184	4530	14.5573	4219	0.626794	-0.0901579	normal
ENSG00000087303	NID2	1.3376	236	1.36639	242	1.58021	278	4.03262	634	3.56164	629	4.12169	719	2.85e-17	-1.26612	down
ENSG00000087338	GMCL1	5.68681	872	4.89923	756	5.84497	899	7.53793	1116	8.85091	1474	6.84556	1176	0.00201202	-0.501713	normal
ENSG00000087365	SF3B2	84.9466	7599	88.0056	8059	87.601	7930	84.9599	7450	85.7799	8651	86.5946	8810	0.809972	-0.032859	normal
ENSG00000087448	KLHL42	10.5607	1909	8.15395	1590	9.27499	1684	11.0656	1821	9.99869	2159	9.28005	1954	0.356956	-0.146985	normal
ENSG00000087460	GNAS	219.125	15247	232.745	16358	235.786	16588	244.13	16521	213.479	16124	236.357	18464	0.789623	-0.0417549	normal
ENSG00000087470	DNM1L	29.5395	2450	25.1688	2342	23.5845	2720	26.1785	2296	31.3166	4703	26.6885	2793	0.256643	-0.29189	normal
ENSG00000087494	PTHLH	4.19453	184	6.33611	264	7.6961	332	4.54343	186	4.62822	223	3.5588	180	0.180305	0.37807	normal
ENSG00000087495	PHACTR3	0.051662	6	0	0	0	0	0	0	0	0	0	0	--	--	--
ENSG00000087502	ERGIC2	15.5265	1802	13.6845	1688	15.5827	1714	15.2694	1752	15.5432	2599	16.718	1899	0.289024	-0.205467	normal
ENSG00000087510	TFAP2C	3.07703	319	3.89251	412	3.73676	393	5.72467	563	5.39141	614	5.55267	652	0.000204673	-0.616421	normal
ENSG00000087586	AURKA	43.2121	2821	39.3136	2596	39.3161	2618	64.1342	4156	67.0106	5170	60.6193	4648	1.76e-11	-0.731799	normal
ENSG00000087589	CASS4	0.037892	4	0.012536	2	0	0	0.082814	8	0.00896	1	0	0	--	--	--
ENSG00000087842	PIR	34.4239	1650	34.2921	1641	35.8305	1705	38.4815	1784	44.2511	2277	37.5614	2005	0.100794	-0.227163	normal
ENSG00000087884	AAMDC	11.1511	227	8.84941	181	9.27975	189	8.53684	169	8.11339	178	8.46528	193	0.508491	0.169114	normal
ENSG00000087903	RFX2	3.1701	309	3.14291	370	2.77005	298	2.78128	272	1.96753	238	2.44331	291	0.178695	0.297811	normal
ENSG00000087995	METTL2A	10.8599	1025	10.1332	959	10.8262	1022	9.37325	852	10.5827	1078	9.99002	1053	0.756381	0.0557357	normal
ENSG00000088002	SULT2B1	1.16305	57	1.69147	84	0.943736	47	4.85286	223	4.76339	247	5.13654	274	3.86e-12	-1.62466	down
ENSG00000088035	ALG6	6.45287	716	9.57996	714	8.79596	644	4.88618	466	8.32028	834	6.77414	574	0.488148	0.177046	normal
ENSG00000088038	CNOT3	27.5422	2594	23.6433	2607	25.1433	2874	25.2302	2687	33.0443	2778	25.1785	2917	0.946546	-0.0118069	normal
ENSG00000088053	GP6	0.156815	13	0.047935	4	0.173726	15	0.054709	5	0.190792	18	0.271038	26	--	--	--
ENSG00000088179	PTPN4	1.99096	627	2.26756	494	1.84955	563	3.19199	820	4.24103	1344	3.18592	1039	1.65e-05	-0.803428	normal
ENSG00000088205	DDX18	20.8789	2897	21.1862	2901	20.0689	2795	30.6014	4101	36.0712	5393	32.9132	5089	2.12e-10	-0.694233	normal
ENSG00000088247	KHSRP	86.2999	5709	91.7168	6078	90.1379	6254	85.3702	5548	83.6955	5684	84.1634	6242	0.517441	0.0864731	normal
ENSG00000088256	GNA11	16.8843	2560	18.9193	2867	18.3944	2784	16.0814	2355	13.5041	2204	16.5293	2782	0.202209	0.196578	normal
ENSG00000088280	ASAP3	4.86354	596	4.40942	645	5.12652	729	3.08494	433	3.51046	411	3.39976	530	0.00226651	0.527511	normal
ENSG00000088298	EDEM2	22.431	1563	24.5588	1723	23.6473	1656	20.6709	1384	17.6427	1327	23.0441	1801	0.338572	0.168909	normal
ENSG00000088305	DNMT3B	2.69721	402	2.21994	278	2.06448	295	3.98351	513	4.11951	649	4.5053	652	3.29e-05	-0.777252	normal
ENSG00000088320	REM1	0	0	0	0	0	0	0	0	0	0	0	0	--	--	--
ENSG00000088325	TPX2	55.2103	7063	55.8644	7204	52.594	6757	74.8558	9250	89.1481	12385	75.3952	10812	2.21e-06	-0.560686	normal
ENSG00000088356	PDRG1	10.2479	749	9.87119	726	9.41677	691	11.5096	812	8.21364	652	10.4996	860	0.804103	-0.0592989	normal
ENSG00000088367	EPB41L1	58.5195	8749	59.0347	8899	66.387	9000	64.24	6651	54.7015	7928	47.4495	5821	0.0122699	0.400863	normal
ENSG00000088386	SLC15A1	0	0	0	0	0	0	0	0	0	0	0	0	--	--	--
ENSG00000088387	DOCK9	15.3877	1908	13.4357	1656	13.0587	1830	12.4352	1818	13.8326	2079	14.031	2106	0.459483	-0.106939	normal
ENSG00000088448	ANKRD10	19.9366	1350	17.9135	1284	19.5536	1329	20.8518	1328	18.8305	1394	18.8143	1398	0.935245	-0.0146861	normal
ENSG00000088451	TGDS	3.57575	249	3.71402	261	3.31242	232	6.08435	410	6.79498	515	4.32023	338	0.00286883	-0.650851	normal
ENSG00000088538	DOCK3	0.974531	312	0.878067	283	0.775348	249	0.727777	225	0.551596	192	0.700452	252	0.13776	0.339119	normal
ENSG00000088543	C3orf18	2.41177	195	2.73647	200	2.71415	231	2.3555	181	2.11376	136	2.69577	220	0.429465	0.228118	normal
ENSG00000088682	COQ9	38.9829	2196	39.1445	2089	34.6819	2092	34.4709	1629	34.0596	1820	29.0745	1949	0.0117999	0.278313	normal
ENSG00000088726	TMEM40	0	0	0	0	0	0	0.011601	1	0.067877	7	0.041252	4	--	--	--
ENSG00000088727	KIF9	4.13717	179	4.33257	223	4.13584	236	6.05265	209	4.98762	193	5.90372	226	0.850042	0.0573055	normal
ENSG00000088756	ARHGAP28	0.204613	18	0.259325	22	0.341091	29	0.174093	34	0.04098	9	0.208021	28	--	--	--
ENSG00000088766	CRLS1	9.78795	1407	8.08784	1170	8.57089	1237	9.40943	1310	10.3214	1621	9.2419	1488	0.320907	-0.161283	normal
ENSG00000088782	DEFB127	0	0	0	0	0	0	0	0	0	0	0	0	--	--	--
ENSG00000088808	PPP1R13B	4.19485	739	4.25464	772	4.56391	796	2.59339	454	2.62614	524	2.59289	528	1.32e-06	0.632989	normal
ENSG00000088812	ATRN	31.4064	6105	28.3314	5489	29.96	5947	26.2082	4966	26.059	5714	26.0198	5804	0.275244	0.131094	normal
ENSG00000088826	SMOX	99.5196	8255	108.018	8995	105.767	8784	82.3224	6456	49.7739	4471	65.1789	6058	0.000731811	0.602164	normal
ENSG00000088827	SIGLEC1	0.022228	6	0	0	0	0	0.008431	3	0	0	0.014531	5	--	--	--
ENSG00000088832	FKBP1A	98.2262	5621	105.954	6119	103.223	5961	128.04	7139	117.963	7351	100.735	6485	0.185602	-0.200122	normal
ENSG00000088833	NSFL1C	33.6725	3545	37.178	3564	42.667	3829	36.1563	3048	39.6737	3524	26.5182	3195	0.122727	0.19929	normal
ENSG00000088836	SLC4A11	4.31626	445	4.96688	531	5.12333	562	3.5487	352	3.62591	388	3.85459	446	0.0304659	0.393809	normal
ENSG00000088854	C20orf194	3.61862	909	3.08217	779	2.97145	749	3.28385	797	2.87494	785	3.28302	924	0.993093	0.00206149	normal
ENSG00000088876	ZNF343	9.11445	896	6.88511	799	8.56031	827	7.18194	760	7.30381	854	8.30306	946	0.907691	0.0232084	normal
ENSG00000088881	EBF4	1.3104	102	1.05721	114	1.13325	120	0.73695	55	0.492536	56	0.766227	89	0.0243027	0.64618	normal
ENSG00000088882	CPXM1	0	0	0	0	0	0	0	0	0	0	0	0	--	--	--
ENSG00000088888	MAVS	23.7274	10159	21.6667	9338	22.7317	9761	19.8122	8194	18.4061	8565	19.8485	9524	0.0773821	0.193738	normal
ENSG00000088899	LZTS3	2.15954	367	2.61365	505	3.24169	569	2.35991	395	2.43254	450	2.82778	507	0.630271	0.12666	normal
ENSG00000088926	F11	0	0	0	0	0	0	0	0	0	0	0	0	--	--	--
ENSG00000088930	XRN2	56.7787	7134	51.6799	6536	52.5892	6630	57.6802	6999	70.0973	9571	60.1834	8474	0.0739923	-0.24683	normal
ENSG00000088970	KIZ	4.69719	414	4.54932	444	4.88946	373	4.48873	353	6.56001	610	4.81804	506	0.467125	-0.182414	normal
ENSG00000088986	DYNLL1	217.443	5808	221.969	5940	221.935	5918	239.403	6155	214.911	6242	238.787	7134	0.43302	-0.0992802	normal
ENSG00000088992	TESC	29.0196	1080	28.4169	1073	29.0799	1095	33.0318	1186	23.2042	935	30.8707	1298	0.895619	-0.0327814	normal
ENSG00000089006	SNX5	83.6269	6263	85.5798	6293	78.205	6090	100.567	6938	111.243	8617	96.9743	8007	0.00923478	-0.285463	normal
ENSG00000089009	RPL6	580.634	21301	656.418	20676	619.46	19655	604.534	21969	709.61	26060	663.801	23166	0.202928	-0.161625	normal
ENSG00000089012	SIRPG	0	0	0	0	0	0	0	0	0	0	0	0	--	--	--
ENSG00000089022	MAPKAPK5	5.38233	1463	5.98203	1500	5.32469	1440	6.0625	1535	6.96298	1808	5.66885	1756	0.202231	-0.162909	normal
ENSG00000089041	P2RX7	0	0	0	0	0	0	0.026548	2	0.019511	5	0.009492	3	--	--	--
ENSG00000089048	ESF1	12.2354	1421	11.5624	1347	12.1157	1415	13.8155	1551	20.6315	2621	15.9868	2090	0.00616357	-0.493404	normal
ENSG00000089050	RBBP9	15.0414	2123	13.891	1974	14.3192	2028	11.8634	1618	15.8149	2426	12.3437	1953	0.723762	0.0743954	normal
ENSG00000089053	ANAPC5	65.1723	5276	65.2125	5126	56.4481	4952	53.3422	4421	65.5491	5294	55.7049	5075	0.443588	0.0962173	normal
ENSG00000089057	SLC23A2	16.306	4067	15.5119	3964	16.5907	4131	16.0645	3939	14.9495	4032	16.0662	4521	0.979965	0.00421883	normal
ENSG00000089060	SLC8B1	6.32336	498	6.88232	569	5.59481	565	6.20508	508	6.05178	569	7.40128	583	0.93469	0.0186874	normal
ENSG00000089063	TMEM230	85.6248	4721	91.0055	5141	84.1024	4752	71.4934	3794	80.085	4811	70.1769	4418	0.112105	0.205689	normal
ENSG00000089091	DZANK1	2.0861	227	2.5273	227	2.56197	223	2.21296	205	2.03791	255	1.70266	228	0.946988	0.0191511	normal
ENSG00000089094	KDM2B	7.29108	1037	7.1654	1101	9.80142	1217	7.9723	1066	6.5404	1105	8.27836	1300	0.986106	-0.00380418	normal
ENSG00000089101	CFAP61	0.175	12	0.270358	13	0.05205	8	0.070237	8	0.188956	11	0.133434	9	--	--	--
ENSG00000089116	LHX5	0	0	0	0	0	0	0	0	0.034263	4	0	0	--	--	--
ENSG00000089123	TASP1	5.68766	483	5.15515	439	5.84457	498	5.18156	409	6.3405	566	5.33291	514	0.940033	-0.0192831	normal
ENSG00000089127	OAS1	35.1326	1787	37.2573	1878	32.3645	1788	23.7636	1188	24.096	1346	21.4162	1355	1.17e-06	0.5174	normal
ENSG00000089154	GCN1	42.5908	13506	39.7658	12693	41.5261	13214	37.586	11511	30.0804	10366	37.9017	13469	0.198604	0.191773	normal
ENSG00000089157	RPLP0	1151.21	45328	1091.59	44603	1134.42	45354	1025.4	41191	860.036	37671	1211.73	53141	0.682719	0.0772671	normal
ENSG00000089159	PXN	36.7131	4694	47.34	6128	49.6493	6434	33.5128	4250	30.3025	4225	35.2626	5136	0.0308277	0.365395	normal
ENSG00000089163	SIRT4	1.23267	50	0.755587	19	1.94649	46	1.13331	23	0.286025	11	0.440983	14	--	--	--
ENSG00000089169	RPH3A	0.046776	8	0.095488	17	0.087477	16	0.127541	22	0.117076	22	0.187865	37	--	--	--
ENSG00000089177	KIF16B	16.4545	2800	13.1159	2416	15.2798	2611	14.2808	2326	14.9793	2912	15.1758	2915	0.951661	-0.0114548	normal
ENSG00000089195	TRMT6	17.0177	1447	16.6756	1429	17.3865	1484	18.3851	1510	19.8936	1838	16.8645	1606	0.369361	-0.136506	normal
ENSG00000089199	CHGB	4.19828	388	5.03185	460	4.78269	440	4.23417	361	3.44051	349	4.33109	443	0.363577	0.190339	normal
ENSG00000089220	PEBP1	118.978	7381	121.858	7609	117.539	7317	100.307	6010	84.5203	5698	106.002	7369	0.0575559	0.260383	normal
ENSG00000089225	TBX5	0	0	0	0	0	0	0	0	0	0	0	0	--	--	--
ENSG00000089234	BRAP	7.63989	1104	7.55809	1092	7.51026	1079	7.30878	1039	7.73368	1237	7.20492	1190	0.831305	-0.0362721	normal
ENSG00000089248	ERP29	60.2079	3738	65.2574	4120	60.3063	3788	57.8933	3454	52.652	3586	58.9982	4069	0.426574	0.10903	normal
ENSG00000089250	NOS1	0.088053	40	0.051763	24	0.04318	20	0.408437	178	0.456084	223	0.51131	258	5.12e-20	-2.30369	down
ENSG00000089280	FUS	213.776	15925	191.445	15069	200.516	15817	222.552	16165	184.214	15818	225.968	18692	0.622604	-0.0699811	normal
ENSG00000089289	IGBP1	24.9574	1535	22.5713	1423	25.0573	1552	18.7776	1140	28.0867	1900	25.3839	1763	0.898355	-0.0332241	normal
ENSG00000089327	FXYD5	93.0694	3122	108.593	3733	104.663	3584	75.1179	2522	79.3126	2970	76.5756	2972	0.00928228	0.336306	normal
ENSG00000089335	ZNF302	3.49992	276	14.1001	1375	3.88454	313	3.99221	327	4.96184	465	4.41988	450	0.511272	0.275197	normal
ENSG00000089351	GRAMD1A	68.5826	6168	80.0477	6996	73.677	6743	62.6121	5577	53.3694	5142	70.1424	6931	0.19844	0.208494	normal
ENSG00000089356	FXYD3	0	0	0	0	0.194629	5	0	0	0.124688	5	0.149911	8	--	--	--
ENSG00000089472	HEPH	0	0	0	0	0	0	0	0	0	0	0	0	--	--	--
ENSG00000089486	CDIP1	6.46862	497	6.0673	466	5.62219	423	3.97712	308	4.00634	326	4.08264	341	0.0014888	0.51773	normal
ENSG00000089505	CMTM1	0.355707	10	0.343782	11	0.428816	14	0.258331	9	0.114449	5	0.21769	6	--	--	--
ENSG00000089558	KCNH4	0.158333	23	0.137223	20	0.192178	28	0.267671	38	0.244864	39	0.138707	23	--	--	--
ENSG00000089597	GANAB	74.6942	10571	109.158	15511	103.756	14774	124.035	16747	102.96	15852	111.134	17631	0.219322	-0.240681	normal
ENSG00000089639	GMIP	4.72276	469	4.68477	451	4.2881	457	3.29127	338	3.26869	330	3.70971	381	0.0121956	0.410748	normal
ENSG00000089682	RBM41	9.82755	996	7.87334	804	7.70505	737	7.47224	728	9.9224	1038	7.5225	806	0.935245	0.0231141	normal
ENSG00000089685	BIRC5	20.3777	1761	17.9139	1573	43.8664	2864	38.8191	2112	18.0481	1644	27.7427	2685	0.979965	-0.00961776	normal
ENSG00000089692	LAG3	1.24678	81	1.0623	66	1.18399	81	0.891174	57	0.717047	54	0.876801	71	0.380538	0.294006	normal
ENSG00000089693	MLF2	83.548	5883	93.2951	6587	61.9972	4254	109.033	6345	79.8021	6084	71.8687	5670	0.777036	-0.0731719	normal
ENSG00000089723	OTUB2	1.94109	248	1.80233	232	2.26747	292	1.48426	183	1.45837	184	1.40969	214	0.0565983	0.411737	normal
ENSG00000089737	DDX24	33.8111	4468	29.1704	4384	28.9447	3976	24.8692	3800	25.0875	4505	25.2401	4253	0.619759	0.0722621	normal
ENSG00000089775	ZBTB25	3.56916	749	3.43499	607	3.72836	779	3.49784	645	4.06949	1037	3.52172	662	0.786485	-0.080206	normal
ENSG00000089818	NECAP1	3.92671	395	9.29678	937	9.24485	889	3.25355	332	3.41662	409	3.83586	404	0.00240155	0.820923	normal
ENSG00000089820	ARHGAP4	1.78339	123	1.99614	162	1.95329	156	0.712881	75	0.960172	85	0.758499	103	0.00801245	0.67492	normal
ENSG00000089847	ANKRD24	0.888989	127	1.03788	144	0.816157	121	0.545261	78	0.460869	74	0.265205	44	0.00680504	0.799002	normal
ENSG00000089876	DHX32	25.6395	2325	25.2375	2327	24.0569	2278	21.2532	1842	22.7908	2337	21.0241	2159	0.202086	0.16936	normal
ENSG00000089902	RCOR1	8.7895	1849	9.33463	1977	8.94478	1888	10.669	2168	11.5977	2651	11.0506	2605	0.00526501	-0.32256	normal
ENSG00000089916	GPATCH2L	3.51822	971	2.34571	662	4.13451	1542	4.33946	859	5.91446	2230	3.42534	1028	0.703499	-0.176579	normal
ENSG00000090006	LTBP4	14.3072	2222	14.9545	2457	16.8489	2716	22.5433	3630	18.5635	3322	22.4334	3957	0.000474498	-0.496888	normal
ENSG00000090013	BLVRB	194.802	6215	199.468	6415	180.979	5794	195.803	5974	130.015	4509	188.777	6746	0.554857	0.1272	normal
ENSG00000090020	SLC9A1	9.19542	1489	9.94864	1639	10.9484	1764	6.62714	998	5.87829	1043	7.06014	1289	3.9e-05	0.574663	normal
ENSG00000090054	SPTLC1	37.9036	2780	26.6792	2286	29.3202	2396	31.9032	2666	32.3403	3014	39.6021	3246	0.142262	-0.206029	normal
ENSG00000090060	PAPOLA	73.241	8204	63.3544	7520	68.1771	7579	83.2777	8498	86.2791	11500	68.8335	8702	0.136177	-0.245308	normal
ENSG00000090061	CCNK	15.119	1483	16.5355	1439	18.6727	1512	19.0434	1568	13.9566	1595	19.9057	1771	0.443058	-0.10845	normal
ENSG00000090097	PCBP4	8.68797	574	7.65995	527	9.70175	646	8.12883	528	7.65438	557	8.51582	596	0.643632	0.0933529	normal
ENSG00000090104	RGS1	0	0	0	0	0	0	0	0	0	0	0	0	--	--	--
ENSG00000090238	YPEL3	2.14383	88	1.98755	93	2.5607	106	2.41853	102	2.90086	114	3.32159	151	0.393915	-0.257417	normal
ENSG00000090263	MRPS33	23.2848	1410	23.9862	1351	23.5433	1212	17.2994	1095	21.9647	1270	16.722	1210	0.199373	0.188224	normal
ENSG00000090266	NDUFB2	56.3053	1733	64.8971	1681	61.6314	1598	39.551	1184	46.0089	1281	55.5261	1605	0.0180368	0.334429	normal
ENSG00000090273	NUDC	83.7352	5489	89.3439	5908	84.4999	5573	77.874	4946	70.4135	5030	77.3054	5691	0.207604	0.154389	normal
ENSG00000090316	MAEA	27.0898	2140	22.8044	1798	25.7212	2093	26.6249	2086	20.2766	1657	23.3063	1885	0.556377	0.124373	normal
ENSG00000090339	ICAM1	0.151317	18	0.255965	31	0.217633	26	0.192291	23	0.077413	11	0.111454	15	--	--	--
ENSG00000090372	STRN4	40.4349	3793	36.6627	3777	38.5095	3845	35.3486	3552	30.4177	3245	33.5055	3891	0.380605	0.130871	normal
ENSG00000090376	IRAK3	0.074964	24	0.078141	25	0.075466	24	0.04285	14	0.045876	16	0.067276	24	--	--	--
ENSG00000090382	LYZ	0	0	0.130346	4	0	0	0.037028	2	0.062964	4	0.031912	2	--	--	--
ENSG00000090402	SI	0	0	0	0	0	0	0	0	0	0	0	0	--	--	--
ENSG00000090432	MUL1	18.6002	1658	17.673	1586	17.2111	1540	15.8751	1367	13.9837	1355	16.2799	1626	0.222652	0.175205	normal
ENSG00000090447	TFAP4	6.0761	476	6.51575	526	6.5885	512	6.11054	459	4.76728	419	6.4083	537	0.526166	0.131681	normal
ENSG00000090470	PDCD7	12.7619	1330	12.9187	1299	14.0877	1402	10.9684	1066	12.374	1332	11.6781	1364	0.338194	0.142353	normal
ENSG00000090487	SPG21	53.6201	3295	45.9983	2777	53.9886	3210	49.3578	2704	76.1815	4019	63.3754	4150	0.392837	-0.164357	normal
ENSG00000090512	FETUB	0.100757	6	0	0	0.038428	3	0.103634	7	0	0	0.111374	8	--	--	--
ENSG00000090520	DNAJB11	35.8124	2212	36.0838	2243	33.2798	2062	33.0054	1968	32.5555	2185	31.8133	2203	0.57714	0.0771192	normal
ENSG00000090530	P3H2	6.82551	876	6.71593	868	6.68067	860	8.24898	1022	7.99493	1052	8.04165	1156	0.0488095	-0.259423	normal
ENSG00000090534	THPO	0	0	0	0	0	0	0.025916	3	0.023033	3	0	0	--	--	--
ENSG00000090539	CHRD	0.054534	8	0.068962	9	0.070661	10	0.039664	5	0.02839	4	0.013582	2	--	--	--
ENSG00000090554	FLT3LG	2.62739	106	1.18423	50	2.20735	86	0.661824	25	1.04618	47	0.89987	42	0.0210774	0.778444	normal
ENSG00000090565	RAB11FIP3	15.1075	1894	15.6719	1943	17.0212	2064	12.1109	1484	11.0713	1390	12.8705	1819	0.0147101	0.358371	normal
ENSG00000090581	GNPTG	23.068	1313	21.3564	1407	20.3307	1249	18.2135	981	12.2612	760	17.4117	1198	0.023979	0.43899	normal
ENSG00000090612	ZNF268	3.62354	662	0.986894	226	3.7628	731	1.27433	304	1.37793	405	4.55321	999	0.998408	-0.000917477	normal
ENSG00000090615	GOLGA3	13.7936	3537	11.0656	3205	13.5084	4095	14.006	3970	11.4865	3005	14.1235	4571	0.858863	-0.0472806	normal
ENSG00000090621	PABPC4	40.8149	3740	43.3375	3918	43.1941	3924	39.8998	3462	41.7244	4148	36.7851	3360	0.49647	0.113959	normal
ENSG00000090659	CD209	0	0	0	0	0	0	0	0	0	0	0	0	--	--	--
ENSG00000090661	CERS4	1.71951	105	2.71725	168	2.97768	121	3.0545	156	1.81421	115	2.93471	180	0.733973	-0.125164	normal
ENSG00000090674	MCOLN1	6.50769	483	6.75243	496	6.78576	519	6.89049	478	5.62837	449	6.44859	538	0.745662	0.0700298	normal
ENSG00000090686	USP48	13.931	1593	12.0821	1638	10.999	1645	14.3291	1539	15.8751	1917	14.615	1872	0.595982	-0.079052	normal
ENSG00000090776	EFNB1	4.97884	604	5.0431	615	5.26922	641	5.11526	599	3.47561	458	4.84169	658	0.535428	0.14405	normal
ENSG00000090857	PDPR	12.0455	3259	8.71958	2883	9.82659	3281	9.42032	2845	12.356	3590	12.5367	3826	0.672482	-0.0711343	normal
ENSG00000090861	AARS	79.6117	10068	76.9209	9798	78.0232	9892	99.1025	12111	92.5145	12721	98.4886	13948	0.000338833	-0.332482	normal
ENSG00000090863	GLG1	28.817	7114	27.1602	6660	27.7989	6806	28.4404	6804	26.0068	7078	27.5093	7747	0.841905	-0.0283982	normal
ENSG00000090889	KIF4A	15.5671	2475	15.7023	2513	15.1269	2413	20.6994	3178	22.9317	3961	20.5353	3658	7.98e-06	-0.486146	normal
ENSG00000090905	TNRC6A	18.0592	4609	15.9665	4047	17.2573	4230	22.1743	3849	17.1076	4576	16.2056	4535	0.819227	0.0356819	normal
ENSG00000090924	PLEKHG2	9.91806	2170	9.31743	2251	8.58201	2387	9.45149	2304	8.78842	2512	8.44968	2558	0.622517	-0.0704349	normal
ENSG00000090932	DLL3	2.46502	191	2.62679	205	4.01663	317	2.26345	169	2.59781	223	2.58325	228	0.473525	0.215143	normal
ENSG00000090971	NAT14	16.8323	915	16.4683	900	11.5297	618	11.1517	559	10.9555	632	14.7225	896	0.323627	0.245781	normal
ENSG00000090975	PITPNM2	7.52566	1812	7.96124	1905	7.23516	1740	7.41317	1701	5.90459	1539	7.22655	1963	0.547382	0.105954	normal
ENSG00000090989	EXOC1	9.59283	1212	8.65957	1122	9.01483	1142	9.72052	1187	11.1287	1512	9.57331	1331	0.296703	-0.162467	normal
ENSG00000091009	RBM27	9.18196	2166	7.19454	1708	8.17987	1936	10.318	2350	12.4263	3185	10.1414	2680	0.00606858	-0.430971	normal
ENSG00000091010	POU4F3	0.16066	14	0.084637	9	0.066999	7	0.110263	11	0.057618	6	0.076023	9	--	--	--
ENSG00000091039	OSBPL8	11.9708	2388	11.6462	1863	9.24667	1953	14.9934	2693	18.9368	4324	21.0637	3246	0.000536199	-0.627004	normal
ENSG00000091073	DTX2	20.8019	1585	20.7708	1389	19.0827	1398	14.7193	1034	13.8483	947	13.0656	1047	0.000103631	0.54283	normal
ENSG00000091106	NLRC4	0.093002	12	0.188388	24	0.153178	19	0.115982	14	0.137667	19	0.088482	13	--	--	--
ENSG00000091127	PUS7	12.5446	1504	10.5677	1270	11.5879	1382	11.9193	1385	12.6758	1659	12.3121	1650	0.417626	-0.125849	normal
ENSG00000091128	LAMB4	0.097852	19	0.145796	32	0.054878	12	0.06283	13	0.129488	31	0.046982	9	--	--	--
ENSG00000091129	NRCAM	45.8903	10333	37.6833	8376	43.3741	9848	55.0577	10486	65.4227	14049	55.3253	12942	0.0219153	-0.330598	normal
ENSG00000091136	LAMB1	99.6612	18808	90.2845	17692	91.1497	17730	82.3001	15549	79.7196	16744	84.8274	18256	0.180015	0.142592	normal
ENSG00000091137	SLC26A4	0.011099	3	0	0	0	0	0.063204	12	0.061209	12	0.027153	6	--	--	--
ENSG00000091138	SLC26A3	0	0	0	0	0	0	0	0	0	0	0	0	--	--	--
ENSG00000091140	DLD	33.6699	3850	36.1561	3905	35.7333	4079	34.855	3723	43.0391	5404	39.4395	4792	0.273949	-0.176726	normal
ENSG00000091157	WDR7	3.86264	1008	3.34231	891	3.96066	949	3.83671	980	3.83751	1084	3.71467	1029	0.665884	-0.0748744	normal
ENSG00000091164	TXNL1	9.6516	2322	7.75537	1832	8.11761	1854	9.99364	2319	11.5467	2956	7.61639	2024	0.303895	-0.224103	normal
ENSG00000091181	IL5RA	0	0	0	0	0	0	0	0	0	0	0	0	--	--	--
ENSG00000091262	ABCC6	0.538882	60	0.782511	67	0.639894	63	0.555673	88	0.515286	81	1.37229	122	0.132995	-0.457326	normal
ENSG00000091317	CMTM6	20.1917	2852	17.5099	2489	17.4953	2479	22.7503	3103	27.6328	4241	23.5806	3732	0.0017013	-0.436494	normal
ENSG00000091409	ITGA6	20.1657	4013	17.6208	3536	13.2578	2569	21.6139	4189	15.7373	3424	21.5046	4872	0.298815	-0.239747	normal
ENSG00000091428	RAPGEF4	0.352149	51	0.093562	15	0.293323	47	0.405978	62	0.335281	58	0.286563	51	0.406668	-0.340448	normal
ENSG00000091436	MAP3K20	13.6903	3158	11.9501	2626	13.1135	2992	20.4203	4558	23.0145	5621	20.1751	5018	3.91e-09	-0.720928	normal
ENSG00000091482	SMPX	0.600986	15	0.920301	29	0.459261	16	0	0	0.053217	2	0	0	--	--	--
ENSG00000091483	FH	54.0364	3550	53.5059	3538	52.5348	3463	50.6107	3211	47.1092	3363	50.6655	3730	0.552139	0.0759464	normal
ENSG00000091490	SEL1L3	16.0014	2595	14.3535	2334	16.4793	2626	16.3953	2541	16.8401	2951	16.3464	2939	0.420133	-0.110812	normal
ENSG00000091513	TF	0	0	0	0	0.002647	3	0.02639	20	0.008309	7	0.016408	14	--	--	--
ENSG00000091527	CDV3	27.1301	2415	28.9178	2571	26.1045	2646	33.9072	3015	26.3468	2450	32.2051	3478	0.355574	-0.176942	normal
ENSG00000091536	MYO15A	0.004611	2	0.036982	3	0.046976	14	0.008792	4	0.007976	4	0.026599	13	--	--	--
ENSG00000091542	ALKBH5	55.0289	5505	55.6056	5617	58.0273	5844	44.4592	4308	38.1263	4158	45.1014	5072	0.00317797	0.357536	normal
ENSG00000091583	APOH	11.5474	497	14.2276	613	11.4176	493	5.1898	217	8.39809	390	6.38986	302	0.000303701	0.77507	normal
ENSG00000091592	NLRP1	0.112804	23	0.120723	24	0.130238	26	0.158478	29	0.061335	14	0.060034	13	--	--	--
ENSG00000091622	PITPNM3	4.58483	1115	3.16032	824	4.10996	1069	1.4204	339	1.25204	353	1.43174	401	2.78e-19	1.40323	up
ENSG00000091640	SPAG7	40.1342	1703	38.831	1617	39.6546	1653	40.5544	1599	36.0129	1534	41.2039	1808	0.775644	0.0494459	normal
ENSG00000091651	ORC6	16.4427	951	16.7341	1012	16.6972	1004	16.3528	920	14.9429	974	15.5638	1034	0.720538	0.0600056	normal
ENSG00000091656	ZFHX4	1.20867	620	0.835238	430	1.14577	581	1.36662	677	1.53484	830	1.4004	738	0.0507693	-0.385946	normal
ENSG00000091664	SLC17A6	0	0	0	0	0	0	0	0	0	0	0	0	--	--	--
ENSG00000091704	CPA1	0	0	0.026267	2	0	0	0	0	0	0	0	0	--	--	--
ENSG00000091732	ZC3HC1	11.2263	730	13.3545	747	11.5025	759	10.7885	740	11.0571	805	11.2889	814	0.856167	-0.0333891	normal
ENSG00000091831	ESR1	0.170221	34	0.262163	54	0.219808	46	0.130812	26	0.210167	46	0.153656	35	0.531981	0.253578	normal
ENSG00000091844	RGS17	4.87856	835	3.61473	701	3.51458	699	3.70602	638	4.3154	1001	3.16873	653	0.981998	0.00735806	normal
ENSG00000091879	ANGPT2	0.01979	4	0.020107	5	0.019474	4	0.018903	2	0.023241	6	0	0	--	--	--
ENSG00000091947	TMEM101	21.1802	1375	25.337	1522	28.771	1494	21.2161	1213	18.4408	1182	24.5218	1666	0.432198	0.151808	normal
ENSG00000091972	CD200	0	0	0	0	0	0	0.05322	4	0	0	0	0	--	--	--
ENSG00000091986	CCDC80	4.75206	1605	6.17947	1977	5.91157	1949	7.95644	2827	8.81454	3419	6.62747	2520	0.000660663	-0.584142	normal
ENSG00000092009	CMA1	0	0	0.019049	1	0.028989	1	0	0	0	0	0	0	--	--	--
ENSG00000092010	PSME1	94.6552	3555	109.815	4107	102.562	4028	77.6457	2856	74.1701	3007	82.0564	3357	0.00202126	0.374667	normal
ENSG00000092020	PPP2R3C	9.95548	563	8.91243	459	10.6088	596	9.62312	504	14.2198	828	12.2404	737	0.224885	-0.274487	normal
ENSG00000092036	HAUS4	24.0948	1236	27.9955	1372	31.7329	1769	18.9722	877	20.7483	1140	18.3215	1039	0.00339272	0.525703	normal
ENSG00000092051	JPH4	0.012475	2	0	0	0	0	0	0	0.011788	3	0	0	--	--	--
ENSG00000092054	MYH7	0	0	0	0	0.008659	2	0	0	0	0	0	0	--	--	--
ENSG00000092067	CEBPE	0	0	0	0	0	0	0	0	0	0	0	0	--	--	--
ENSG00000092068	SLC7A8	0.134411	21	0.113901	18	0.076779	12	0.170435	26	0.15147	26	0.270643	39	--	--	--
ENSG00000092094	OSGEP	11.7426	731	8.64502	605	9.35118	676	10.2592	691	8.11416	618	9.93444	798	0.926719	-0.0234412	normal
ENSG00000092096	SLC22A17	10.6345	682	12.2122	761	12.9798	806	7.30178	443	5.49038	374	6.19783	456	1.12e-06	0.802632	normal
ENSG00000092098	RNF31	11.7666	1324	10.8286	1262	11.9387	1416	11.0346	1319	10.6828	1133	11.6115	1330	0.547899	0.113264	normal
ENSG00000092108	SCFD1	16.8355	1411	18.9047	1402	19.9686	1472	19.275	1452	31.9466	2264	23.5637	1745	0.124741	-0.282753	normal
ENSG00000092140	G2E3	5.29654	831	5.81693	678	6.37373	656	8.8163	1806	12.0577	1730	7.50104	1238	3.9e-07	-1.00192	down
ENSG00000092148	HECTD1	22.6144	6970	19.1795	5914	20.5794	6324	21.311	6362	24.2376	7295	28.7873	7276	0.58567	-0.0782329	normal
ENSG00000092199	HNRNPC	169.236	10326	218.451	13363	214.549	13007	190.095	11690	214.448	14361	254.176	17512	0.334384	-0.183441	normal
ENSG00000092200	RPGRIP1	0.55636	53	0.345583	43	0.536692	53	0.878524	66	0.425476	67	0.483621	49	0.627117	-0.190253	normal
ENSG00000092201	SUPT16H	63.9792	10780	64.4867	10947	63.0644	10626	66.6214	10824	70.0328	12811	65.3549	12294	0.362994	-0.104955	normal
ENSG00000092203	TOX4	15.4351	1778	15.0466	1690	14.9878	1726	12.8585	2059	15.972	1925	13.7719	2557	0.0688701	-0.276043	normal
ENSG00000092208	GEMIN2	13.161	508	10.2218	447	12.1978	464	11.3565	401	14.0193	567	12.3786	505	0.983212	-0.0055552	normal
ENSG00000092295	TGM1	0.624567	37	0.405332	25	0.498093	30	0.737749	42	0.62967	33	1.49936	74	0.291963	-0.410313	normal
ENSG00000092330	TINF2	8.31668	602	9.52721	693	14.9026	913	8.88243	578	11.9314	747	10.7268	802	0.717422	0.095791	normal
ENSG00000092345	DAZL	0	0	0	0	0	0	0	0	0	0	0	0	--	--	--
ENSG00000092377	TBL1Y	0	0	0	0	0	0	0	0	0	0	0	0	--	--	--
ENSG00000092421	SEMA6A	0.157049	40	0.125025	31	0.197613	29	0.08113	18	0.074835	21	0.16738	46	--	--	--
ENSG00000092439	TRPM7	11.2698	2836	7.68465	1967	10.2216	2659	13.2198	3199	14.6492	3847	12.8449	3675	0.00733353	-0.450394	normal
ENSG00000092445	TYRO3	2.10193	631	2.51731	702	2.35444	683	2.00571	582	1.52425	497	2.12851	642	0.180689	0.252123	normal
ENSG00000092470	WDR76	7.70051	991	7.24969	995	7.51588	955	6.62523	834	9.19427	1234	7.66428	1088	0.82213	-0.0493379	normal
ENSG00000092529	CAPN3	0.081181	7	0.357992	31	0.263874	24	0.164555	9	0.120913	15	0.250706	31	--	--	--
ENSG00000092531	SNAP23	11.9361	562	9.87289	557	7.13516	478	9.00931	477	8.1152	644	6.79929	611	0.774717	-0.0650095	normal
ENSG00000092607	TBX15	0.01352	3	0	0	0	0	0.027998	5	0	0	0.023405	4	--	--	--
ENSG00000092621	PHGDH	26.1923	1792	32.1362	2203	33.4859	2263	21.5573	1415	17.1901	1281	17.756	1399	6.94e-05	0.614138	normal
ENSG00000092758	COL9A3	0.098801	10	0	0	0.054591	5	0.094687	9	0.135528	14	0.272362	28	--	--	--
ENSG00000092820	EZR	144.756	16330	143.007	16289	150.203	17054	109.843	12005	102.242	12573	110.007	13951	1.99e-05	0.40185	normal
ENSG00000092841	MYL6	315.776	11180	252.445	7504	240.239	7184	369.889	10757	273.659	11851	241.89	8602	0.386675	-0.214669	normal
ENSG00000092847	AGO1	2.8912	801	2.98501	1506	2.99557	1499	2.84408	625	3.21144	1749	2.75246	784	0.684049	0.185809	normal
ENSG00000092850	TEKT2	0.062965	4	0	0	0.04458	3	0.04267	3	0.034972	3	0	0	--	--	--
ENSG00000092853	CLSPN	11.6442	1794	10.3088	1621	9.3108	1451	9.69459	1446	11.7625	1974	10.1831	1766	0.841713	-0.0426643	normal
ENSG00000092871	RFFL	20.0991	2891	17.8395	2702	19.3579	2854	16.6849	2503	21.2391	3431	16.1583	2690	0.951661	0.0137465	normal
ENSG00000092929	UNC13D	4.59461	663	4.50084	655	4.84191	750	2.23307	323	1.71442	300	2.81613	470	2.03e-06	0.885169	normal
ENSG00000092931	MFSD11	9.42068	992	12.3734	1439	15.8968	1904	10.2263	1097	11.756	1509	13.2226	1763	0.909192	0.0394379	normal
ENSG00000092964	DPYSL2	25.6034	4270	39.2924	6836	39.6498	6869	46.3992	7685	28.7945	5322	46.4222	8939	0.43409	-0.216859	normal
ENSG00000092969	TGFB2	10.2872	1874	9.90232	1816	10.094	1845	11.8483	2083	14.1114	2791	11.8258	2409	0.0133398	-0.337026	normal
ENSG00000092978	GPATCH2	4.60946	707	4.84169	735	5.08141	737	6.30685	816	7.55509	1139	5.08856	844	0.113576	-0.296931	normal
ENSG00000093000	NUP50	14.5269	2339	14.077	2174	15.0009	2214	18.3609	2587	18.4687	3055	15.7247	2583	0.0908209	-0.240298	normal
ENSG00000093009	CDC45	17.6332	1114	22.3283	1497	22.1093	1487	18.2239	1182	16.1482	1140	17.3101	1260	0.254172	0.220595	normal
ENSG00000093010	COMT	28.5506	1800	34.0152	2118	34.2765	2085	27.396	1660	19.7887	1405	25.6246	1810	0.0584076	0.321604	normal
ENSG00000093072	ADA2	0.025832	4	0	0	0.004532	1	0	0	0.048682	8	0.039109	7	--	--	--
ENSG00000093134	VNN3	0	0	0	0	0	0	0	0	0	0	0	0	--	--	--
ENSG00000093144	ECHDC1	22.9845	1466	18.7705	1394	17.3213	1304	14.2319	880	17.9834	1361	14.5609	1122	0.0575378	0.336279	normal
ENSG00000093167	LRRFIP2	18.7187	1703	18.406	1643	19.0195	1639	21.0436	1667	21.3438	2090	19.4565	1940	0.304254	-0.142908	normal
ENSG00000093183	SEC22C	12.5332	1438	12.3388	1380	12.7986	1300	13.2334	1269	12.5047	1515	12.4523	1516	0.927752	-0.0165665	normal
ENSG00000093217	XYLB	4.95923	653	3.68973	483	3.96351	508	4.34749	383	4.65875	653	3.79992	538	0.717422	0.103029	normal
ENSG00000094631	HDAC6	15.0434	1768	14.5949	1938	15.9781	2021	18.8077	2112	16.1276	2154	17.7805	2471	0.191693	-0.184186	normal
ENSG00000094661	OR1I1	0	0	0	0	0	0	0	0	0	0	0	0	--	--	--
ENSG00000094755	GABRP	0	0	0	0	0	0	0	0	0	0	0	0	--	--	--
ENSG00000094796	KRT31	0	0	0	0	0	0	0	0	0	0	0	0	--	--	--
ENSG00000094804	CDC6	34.5019	3368	32.4501	3547	37.9315	4165	30.6231	3060	35.0991	4067	30.6855	3670	0.671565	0.0807503	normal
ENSG00000094841	UPRT	7.16776	561	7.1234	574	2.42815	168	2.30462	142	7.39622	628	6.48507	514	0.941771	0.0379191	normal
ENSG00000094880	CDC23	21.0551	2270	20.6228	2268	20.1602	2257	20.6641	2077	24.1672	2718	20.6629	2483	0.761834	-0.0509012	normal
ENSG00000094914	AAAS	36.6836	2178	36.8571	2263	37.1778	2182	43.7339	2506	38.8172	2557	43.6771	2991	0.0596879	-0.231511	normal
ENSG00000094916	CBX5	36.0078	14154	29.3808	11748	31.3528	12197	29.8926	11235	33.0648	14143	29.2301	12855	0.834584	0.0381251	normal
[truncated: 21,512 more rows]
