# Supplementary material for: The zinc-finger protein ZC3H10 suppresses type I interferon responses during viral infection by repressing interferon-stimulated gene promoters
Source: PLoS Biol. 2026 Jul 16;24(7):e3003881. doi: 10.1371/journal.pbio.3003881 (PMC13375009; doi:10.1371/journal.pbio.3003881)
Supplement: S3 Table — (XLSX) [file pbio.3003881.s006.xlsx]

## Sheet: Supplementary Data  4
Table S3. GO enrichment analysis of genes upregulated in ZC3H10-knockout cells.
description	count	qvalue	enrichmentfactor
type I interferon signaling pathway	12	-6.619	0.126316
negative regulation of viral life cycle	10	-4.996	0.117647
response to interferon-gamma	14	-5.014	0.0703518
response to interferon-alpha	6	-4.385	0.285714
regulation of complement activation	6	-0.824	0.0517241
extracellular structure organization	13	-1.248	0.0305882
negative regulation of endopeptidase activity	11	-1.925	0.044
regulation of neuron projection development	13	-0.826	0.0260521
regulation of immune effector process	15	-1.889	0.0324675
interferon-gamma secretion	4	-1.64	0.181818
regulation of insulin secretion	8	-1.115	0.0454545
