# Supplementary material for: The zinc-finger protein ZC3H10 suppresses type I interferon responses during viral infection by repressing interferon-stimulated gene promoters
Source: PLoS Biol. 2026 Jul 16;24(7):e3003881. doi: 10.1371/journal.pbio.3003881 (PMC13375009; doi:10.1371/journal.pbio.3003881)
Supplement: S1 Data — Each worksheet contains the source data for the corresponding figure panels, including all individual replicate values used for statistical analyses. (XLSX) [file pbio.3003881.s007.xlsx]

## Sheet: Figure 1
Figure 1D
	IFIT1-promoter Luc/Ren #1	IFIT1-promoter Luc/Ren #2	IFIT1-promoter Luc/Ren #3	mean	SD
Vector	16.095	14.5653	12.9208	14.5271	1.58741
ZC3H10	0.102645	0.0949217	0.0852287	0.0942651	0.00872653
MAS1	0.287922	0.302946	0.31172	0.300863	0.0120352
REXO1L1	0.36241	0.269796	0.280221	0.304142	0.0507297
MYD88	0.394647	0.334239	0.319365	0.349417	0.03987
MRGPRD	0.41654	0.405474	0.413714	0.411909	0.00574963
P2RY6	0.43053	0.416121	0.408579	0.41841	0.0111531
HNRNPH2	0.610978	1.1173	1.13692	0.955066	0.29815
BRS3	1.02193	1.01899	0.943051	0.994656	0.0447149
HTR2C	1.20162	0.937582	0.873661	1.00429	0.173858
KPNA1	1.20945	1.16023	1.10529	1.15832	0.0521071
P2RY8	1.22336	1.16993	1.14942	1.1809	0.0381695
GPR39	1.25216	1.23785	1.28777	1.25926	0.0257055
FASLG	1.54133	1.27446	1.29707	1.37095	0.147981
SOCS1	1.44476	1.50299	1.38124	1.44299	0.060892
MAP3K11	1.50396	1.4581	1.41434	1.4588	0.0448155
MAP3K2	2.27192	2.22948	0.23319	1.5782	1.165
LPAR2	1.71237	1.62886	1.54955	1.63026	0.0814169
F2RL3	1.9457	1.71146	2.09155	1.91624	0.191754
GPR26	2.73928	2.05695	1.58484	2.12702	0.580406
FGF8	2.88506	2.63931	2.68695	2.73711	0.130323
P2RY2	3.50538	3.11834	2.61088	3.0782	0.448595
GPR65	3.35674	3.31566	3.03599	3.23613	0.174542
FBRS	3.56259	3.78569	3.47548	3.60792	0.159999
TBC1D3	3.71234	3.50388	3.72459	3.64694	0.124041
P2RY1	3.94194	3.95152	3.255	3.71615	0.399398
MAP3K15	4.72801	3.88373	3.57127	4.061	0.598395
KLF4	5.33965	4.01033	4.1278	4.49259	0.735922
PIGU	5.26211	4.7585	4.76453	4.92838	0.289035
HNF4A	6.29073	4.51732	3.99513	4.93439	1.20329
TRIM24	7.19276	7.42982	0.32261	4.98173	4.03666
SPERT	5.71936	5.02071	5.74523	5.4951	0.411036
KLF1	6.72002	5.77732	5.24098	5.91277	0.748766
GPR6	5.90527	6.38166	6.03865	6.10853	0.245758
MAP2K3	7.65072	5.93024	5.13387	6.23828	1.28639
AKR1C2	2.87953	9.40821	6.7176	6.33511	3.28111
KHSRP	6.69112	6.4854	5.91796	6.36483	0.400435
FGF9	6.84681	6.29518	6.02899	6.39033	0.417133
TCF3	6.61861	6.69846	6.71602	6.6777	0.051917
TSPYL2	7.43685	6.35046	6.8875	6.89161	0.543205
FGF16	7.53588	6.57253	7.13613	7.08151	0.483992
HTR4	7.42167	7.06126	7.64658	7.3765	0.295264
YY2	8.56866	7.47111	6.8155	7.61842	0.885816
RXRA	9.60106	10.5927	10.0264	10.0734	0.49751
CYP51A1	10.8779	11.3216	11.2899	11.1631	0.247538
GPR3	13.136	11.727	10.7473	11.8701	1.20075
GCC2	12.3224	12.0545	12.6662	12.3477	0.306612
PTAFR	14.1042	14.7366	12.9851	13.942	0.886904
PRR15	16.904	14.781	13.2205	14.9685	1.8489
SPIRE2	28.8666	24.2531	20.8268	24.6488	4.03445

## Sheet: Figure 2
Figure 2A
NDV-GFP		#1	#2	#3	mean	SD
	Vector (log10 TCID50/mL)	3.7	4	4.4	4.03333	0.351188
	ZC3H10 (log10 TCID50/mL)	4.8	5	5.5	5.1	0.360555
Figure 2B
IFNβ (U/mL)	0	0	0	0	0	400	400	400	400	400
ZC3H0-Flag (ng/well)	0	50	100	200	400	0	50	100	200	400
IFIT1-promoter Luc/Ren #1	0.340591	0.30165	0.432951	0.503123	0.400274	8.7521	5.05402	3.26309	2.21237	1.89767
IFIT1-promoter Luc/Ren #2	0.283857	0.525326	0.52779	0.500157	0.46982	10.3551	4.79466	3.70693	2.46598	1.84795
IFIT1-promoter Luc/Ren #3	0.454771	0.643174	0.582885	0.575482	0.451263	10.2347	4.68951	3.58772	1.97568	1.72014
mean	0.35974	0.49005	0.514542	0.526254	0.440452	9.78063	4.84606	3.51924	2.21801	1.82192
SD	0.0870511	0.173473	0.0758399	0.0426585	0.0360113	0.892769	0.187609	0.229706	0.245198	0.0915847
Figure 2C
IFNβ (U/mL)	0	0	0	0	0	400	400	400	400	400
ZC3H0-Flag (ng/well)	0	50	100	200	400	0	50	100	200	400
ISRE Luc/Ren #1	1.32912	1.15138	1.03176	0.94672	0.598316	64.3208	34.6504	18.1011	8.20588	5.50552
ISRE Luc/Ren #2	1.25239	1.05129	1.22103	0.976381	0.603252	103.611	36.5748	19.8392	10.7199	5.21664
ISRE Luc/Ren #3	1.34181	1.16821	1.27868	1.1517	0.608778	118.716	35.7767	15.5381	8.73172	5.74376
mean	1.30777	1.12363	1.17716	1.02493	0.603449	95.5492	35.6673	17.8261	9.21916	5.48864
SD	0.0483798	0.0632084	0.129175	0.110779	0.00523377	28.0796	0.966846	2.16367	1.32599	0.263966
Figure 2D
		Vector					ZC3H10					SOCS1
ISG15/GAPDH	IFNβ (h)	#1	#2	#3	mean	SD	#1	#2	#3	mean	SD	#1	#2	#3	mean	SD
	0	1.02697	1.0201	0.946694	0.997922	0.0444972	1.08317	0.929786	0.891374	0.968109	0.101477	0.991326	1.06422	1.15459	1.07004	0.0817864
	4	16.8688	16.5723	16.1906	16.5439	0.340028	11.4294	10.4016	10.0332	10.6214	0.72355	17.5826	16.6422	14.7959	16.3402	1.41767
	8	103.146	94.2253	81.8113	93.0609	10.7149	35.2501	36.4438	37.9593	36.5511	1.35776	43.7727	41.3016	42.5082	42.5275	1.23567
	12	284.844	295.374	267.973	282.73	13.822	105.507	104.47	99.8813	103.286	2.99399	114.527	134.106	121.188	123.273	9.95489
	24	677.034	634.635	640.679	650.782	22.9341	248.085	246.174	240.638	244.966	3.86777	328.947	320.753	401.282	350.327	44.3176
		Vector					ZC3H10						SOCS1
IFIT1/GAPDH	IFNβ (h)	#1	#2	#3	mean	SD	#1	#2	#3	mean	SD	#1	#2	#3	mean	SD
	0	0.988435	1.04321	0.97094	1.00086	0.0377008	0.683127	0.609134	0.605209	0.63249	0.0438965	0.922734	1.03964	1.216	1.05946	0.147636
	4	24.672	24.9866	25.4364	25.0317	0.384161	19.1345	17.2424	18.4769	18.2846	0.960626	31.3805	30.992	32.9768	31.7831	1.05186
	8	182.479	201.897	193.842	192.74	9.75589	93.7225	90.2478	89.2269	91.0657	2.35681	87.5449	74.2259	84.99	82.2536	7.06858
	12	275.373	278.123	280.553	278.016	2.59163	131.55	126.513	130.12	129.394	2.59611	145.334	163.836	137.499	148.89	13.5234
	24	199.143	178.429	183.403	186.992	10.8129	77.2857	73.34	58.8029	69.8096	9.73404	112.043	114.608	138.492	121.714	14.5865
		Vector					ZC3H10					SOCS1
IFIT2/GAPDH	IFNβ (h)	#1	#2	#3	mean	SD	#1	#2	#3	mean	SD	#1	#2	#3	mean	SD
	0	0.922745	1.26496	0.860315	1.01601	0.217845	1.57777	1.25957	1.21452	1.35062	0.198	1.39807	1.40218	1.05806	1.2861	0.197503
	4	50.5489	49.0605	44.8515	48.1536	2.955	63.3387	57.7677	61.3764	60.8276	2.82577	74.6994	73.8611	59.0733	69.2113	8.78975
	8	397.074	373.183	372.467	380.908	14.0048	212.312	200.514	194.86	202.562	8.90444	128.572	134.018	125.909	129.5	4.13313
	12	750.12	649.78	645.68	681.86	59.1505	361.003	340.94	319.441	340.462	20.7851	307.558	315.088	274.562	299.069	21.5553
	24	372.255	325.645	338.589	345.496	24.0606	196.38	187.828	171.256	185.155	12.774	162.559	151.715	194.008	169.427	21.9673
		Vector					ZC3H10					SOCS1
OAS1/GAPDH	IFNβ (h)	#1	#2	#3	mean	SD	#1	#2	#3	mean	SD	#1	#2	#3	mean	SD
	0	1.19422	0.68981	1.21168	1.0319	0.29639	1.34996	1.54558	1.02694	1.30749	0.261915	5.90417	5.4965	6.95261	6.11776	0.751185
	4	54.2122	46.7629	55.7154	52.2302	4.79408	76.0926	67.083	71.1374	71.4377	4.51233	68.3812	64.3493	57.6952	63.4752	5.39631
	8	390.988	388.982	354.315	378.095	20.6186	329.936	300.681	312.467	314.361	14.7191	171.806	170.822	162.837	168.488	4.91852
	12	1083.19	1073.75	1025.87	1060.94	30.7331	757.517	730.907	715.452	734.625	21.2774	482	531.395	486.196	499.864	27.3874
	24	4936.52	4441.78	4526.17	4634.82	264.664	1966.21	1912.57	1794.35	1891.04	87.9305	2681.23	2508.46	3203.85	2797.85	362.063
		Vector					ZC3H10					SOCS1
OAS2/GAPDH	IFNβ (h)	#1	#2	#3	mean	SD	#1	#2	#3	mean	SD	#1	#2	#3	mean	SD
	0	1.2168	1.09861	0.744918	1.02011	0.245542	1.5743	2.18385	0.428314	1.39549	0.891322	7.4863	11.6845	22.65	13.9403	7.8295
	4	20.4732	18.2554	18.6082	19.1123	1.1917	23.1316	23.9058	27.4053	24.8142	2.27704	41.2268	48.9556	38.454	42.8788	5.44223
	8	169.684	177.446	175.463	174.198	4.03288	145.216	145.443	136.024	142.228	5.37332	85.4688	87.0059	88.391	86.9552	1.46176
	12	572.069	624.116	562.25	586.145	33.2483	342.096	352.968	325.235	340.1	13.974	220.468	251.688	222.837	231.664	17.3816
	24	2081.76	1865.94	1965.83	1971.18	108.005	1070.32	1061.33	1037.83	1056.49	16.7779	931.931	949.498	1162.09	1014.51	128.113
Figure 2F
		Vector					ZC3H10
ISG15/GAPDH		#1	#2	#3	mean	SD	#1	#2	#3	mean	SD
	Ctrl	0.94786	1.03598	1.01736	1.0004	0.0464437	0.82872	0.68084	0.70677	0.738777	0.0789648
	IFNβ	2.42409	2.36255	2.30625	2.3643	0.0589394	1.75007	1.83329	1.81416	1.79917	0.0435872
IFIT1/GAPDH
	Ctrl	0.97394	0.99874	1.02704	0.999907	0.0265692	0.81717	0.73764	0.72841	0.761073	0.0487998
	IFNβ	12.7405	12.3365	12.5106	12.5292	0.202641	7.07301	7.02968	7.16401	7.0889	0.0685602
IFIT2/GAPDH
	Ctrl	0.99058	1.01915	0.98967	0.9998	0.0167638	0.92676	0.86844	0.75473	0.849977	0.0874886
	IFNβ	3.88562	3.65258	3.95174	3.82998	0.15715	2.33172	2.37825	2.5749	2.42829	0.129082
OAS1/GAPDH
	Ctrl	0.94468	1.01097	1.04666	1.00077	0.0517495	0.79761	0.71925	0.81404	0.776967	0.0506547
	IFNβ	1.08389	1.0851	1.19283	1.12061	0.0625502	0.75684	0.6831	0.71975	0.719897	0.0368702
OAS2/GAPDH
	Ctrl	0.97991	1.00345	1.01702	1.00013	0.0187769	0.92232	0.83069	0.80004	0.851017	0.0636237
	IFNβ	2.11354	2.07387	1.98275	2.05672	0.0670604	1.39628	1.44801	1.40503	1.41644	0.0276883
Figure 2H
EV71		#1	#2	#3	mean	SD
	Vector (log10 TCID50/mL)	5.8	6	5.6	5.8	0.2
	ZC3H10 (log10 TCID50/mL)	6.8	8	7.4	7.4	0.6
HRV16		#1	#2	#3	mean	SD
	Vector (log10 TCID50/mL)	4.67	4.5	4.5	4.55667	0.0981495
	ZC3H10 (log10 TCID50/mL)	5	4.75	4.8	4.85	0.132288

## Sheet: Figure  3
Figure 3B
		Vector					ZC3H10
ISG15/GAPDH (2^-△△ct)		#1	#2	#3	mean	SD	#1	#2	#3	mean	SD
	Ctrl	0.9647	1.0108	1.0256	1.00037	0.0317623	3.8439	3.7561	3.8437	3.81457	0.0506337
	IFNβ	43.7826	44.3668	42.1562	43.4352	1.14551	65.058	72.8965	68.3775	68.7773	3.93452
IFIT1/GAPDH (2^-△△ct)	Ctrl	1.0256	1.0634	0.9169	1.00197	0.0760557	2.2513	2.0479	1.6732	1.9908	0.293249
	IFNβ	278.129	285.464	267.303	276.965	9.13617	527.779	500.927	514.832	514.512	13.4286
IFIT2/GAPDH (2^-△△ct)	Ctrl	0.9532	0.9379	1.1186	1.00323	0.100203	2.2621	2.1079	2.2567	2.2089	0.0875102
	IFNβ	157.418	153.266	147.479	152.721	4.99198	406.015	414.821	405.241	408.693	5.32167
OAS1/GAPDH (2^-△△ct)	Ctrl	0.843	0.913	1.2993	1.01843	0.245743	0.6306	0.8091	0.5678	0.669167	0.125188
	IFNβ	179.752	186.071	166.865	177.563	9.78838	288.656	275.748	261.143	275.182	13.7652
OAS2/GAPDH (2^-△△ct)	Ctrl	0.9886	0.8247	1.2266	1.0133	0.202085	8.1358	8.0978	6.3226	7.51873	1.03606
	IFNβ	710.061	711.292	676.503	699.285	19.7395	756.6	856.561	836.542	816.567	52.8894
Figure 3G		si-negative control					si-ZC3H10
		#1	#2	#3	mean	SD	#1	#2	#3	mean	SD
IFIT1	Ctrl	1.13422	0.949426	0.928665	1.0041	0.113162	2.62373	1.94404	2.47056	2.34611	0.356528
	IFNβ	3157.39	3475.37	3148.99	3260.58	186.059	5045.96	4051.15	4056.96	4384.69	572.686
ISG15	Ctrl	1.0837	0.9338	0.9882	1.0019	0.0758833	1.648	1.3792	1.4279	1.48503	0.143218
	IFNβ	538.134	596.685	501.938	545.586	47.8112	969.747	892.966	796.132	886.282	87.0005
IFIT2	Ctrl	1.11921	0.980889	0.910995	1.0037	0.105964	3.70532	2.82457	3.39364	3.30784	0.4466
	IFNβ	1031.92	1072.35	1093.16	1065.81	31.1423	1859.22	1901.15	1782.87	1847.75	59.9731
OAS1	Ctrl	1.07071	0.93007	1.00412	1.00163	0.070353	3.42863	2.66789	3.00158	3.0327	0.381324
	IFNβ	28.0645	31.4576	29.5197	29.6806	1.70226	64.5694	60.5934	54.5258	59.8962	5.05797
OAS2	Ctrl	1.10385	1.01561	1.04898	1.05615	0.0445571	1.18281	0.843067	1.02196	1.01595	0.169952
	IFNβ	47.7741	51.7875	46.1348	48.5654	2.90825	80.8503	67.375	64.4727	70.8993	8.73915
Figure 3I
		WT(%)					KO(%)
NDV		#1	#2	#3	mean	SD	#1	#2	#3	mean	SD
	Ctrl	56.93	53.97	57.14	56.0133	1.77269	51.73	48.74	51.74	50.7367	1.72917
	IFNβ	7.52	9.48	9.13	8.71	1.04532	3.51	4.47	6.79	4.92333	1.68634
SARS-CoV-2
	Ctrl	10.09	9.89	10.03	10.0033	0.102632	2	2.16	1.95	2.03667	0.109697
	IFNβ	2.61	2.29	2.57	2.49	0.174356	1.63	1.72	1.66	1.67	0.0458258
Figure 3J
		WT (log10 TCID50/mL)	WT (log10 TCID50/mL)				KO (log10 TCID50/mL)	WT (log10 TCID50/mL)
EV71		#1	#2	#3	mean	SD	#1	#2	#3	mean	SD
	Ctrl	7.5	6.75	6.5	6.91667	0.520416	6	5.6	5.8	5.8	0.2
	IFNβ	5.8	6	6.6	6.13333	0.416333	5	4.75	5.33	5.02667	0.290918
HRV16
	Ctrl	5.4	5.25	5.5	5.38333	0.125831	4.6	5	4.5	4.7	0.264575
	IFNβ	4.5	4.32	4	4.27333	0.253246	4	3.75	3.6	3.78333	0.202073
NDV-GFP
	Ctrl	5.5	5.8	5.8	5.7	0.173205	5	4.5	4.4	4.63333	0.321455
	IFNβ	4.8	4.67	4.67	4.71333	0.0750555	3.67	3.8	4	3.82333	0.166233
SARS-CoV-2
	Ctrl	5.8	5.6	5.8	5.73333	0.11547	5	4.6	4.75	4.78333	0.202073
	IFNβ	4.875	4.5	4.625	4.66667	0.190941	4.375	3.875	3.875	4.04167	0.288675

## Sheet: Figure 4
Figure 4B
NDV-GFP	(log10 TCID50/mL)	#1	#2	#3	mean	SD
	vector	4.75	4.67	4.8	4.74	0.0655744
	WT	5.5	5.5	5.67	5.55667	0.0981495
	△1-35	5.8	5.5	5.5	5.6	0.173205
	△36-63	4.8	5	5.32	5.04	0.262298
	△73-99	4.67	4.8	4.75	4.74	0.0655744
	△134-161	4.5	4.75	4.67	4.64	0.127671
	△169-176	5	5.67	5.8	5.49	0.429302
	△205-213	4	4.4	4.5	4.3	0.264575
	△234-280	4.67	4.8	5	4.82333	0.166233
	△323-396	5.67	5.75	5.8	5.74	0.0655744
Figure 4D
	ISG15/GAPDH (2^-△△ct)					IFIT1/GAPDH (2^-△△ct)					IFIT2/GAPDH (2^-△△ct)					OAS1/GAPDH (2^-△△ct)					OAS2/GAPDH (2^-△△ct)
	#1	#2	#3	mean	SD	#1	#2	#3	mean	SD	#1	#2	#3	mean	SD	#1	#2	#3	mean	SD	#1	#2	#3	mean	SD
PCMV	0.958712	1.01872	1.0239	1.00044	0.0362337	0.983264	1.06163	0.959555	1.00148	0.0534202	0.956135	1.03615	1.01265	1.00164	0.0411278	1.06656	1.03566	0.897165	0.999795	0.0902133	0.980837	1.05023	0.967101	0.999389	0.0445606
Full	0.219449	0.205551	0.217108	0.214036	0.0074409	0.603085	0.536923	0.492027	0.544012	0.0558674	0.256355	0.250622	0.223458	0.243478	0.0175735	0.41326	0.379708	0.331378	0.374782	0.0411629	0.209187	0.234311	0.202876	0.215458	0.0166295
1-35	0.158716	0.157166	0.152108	0.155997	0.00345543	0.41278	0.392081	0.375508	0.393457	0.0186742	0.212704	0.202685	0.205061	0.206817	0.00523504	0.311407	0.276139	0.268698	0.285415	0.0228154	0.1661	0.177257	0.163223	0.16886	0.00741293
36-63	0.915556	0.953829	0.890211	0.919865	0.0320272	0.654924	0.715766	0.687822	0.686171	0.0304547	0.698893	0.780562	0.714828	0.731428	0.0432913	0.833901	0.754781	0.735729	0.774804	0.0520585	0.794609	0.711275	0.766285	0.757389	0.0423732
73-99	0.533366	0.659545	0.659347	0.617419	0.0727926	0.646839	0.612929	0.603264	0.621011	0.0228842	0.794005	0.743298	0.739927	0.759077	0.0302959	0.72454	0.65416	0.624625	0.667775	0.0513303	0.855058	0.828652	0.839051	0.84092	0.0133021
134-161	0.717916	0.641524	0.702883	0.687441	0.0404694	0.899035	0.818606	0.851999	0.856547	0.0404071	0.829013	0.774029	0.83238	0.811808	0.0327603	0.854798	0.77627	0.754553	0.795207	0.052737	0.878228	0.826612	0.839497	0.848112	0.0268649
169-176	0.159362	0.158586	0.157401	0.15845	0.000987729	0.407926	0.394966	0.396806	0.399899	0.00701179	0.281991	0.283999	0.291169	0.28572	0.00482459	0.305399	0.282639	0.276254	0.288097	0.0153199	0.250912	0.238588	0.238155	0.242551	0.00724358
205-213	0.735596	0.785926	0.828164	0.783229	0.0463429	1.25683	1.2243	1.2693	1.25015	0.0232366	0.97452	0.967556	0.939382	0.960486	0.0186052	0.939381	0.839724	0.812938	0.864014	0.0666293	0.926943	1.02666	1.05473	1.00278	0.0671587
234-280	0.705728	0.718502	0.723424	0.715884	0.00913358	0.777352	0.815316	0.760036	0.784235	0.0282756	0.967772	1.01481	0.968424	0.983669	0.026971	0.817315	0.841386	0.720182	0.792961	0.0641671	0.869215	0.965621	0.961118	0.931985	0.0544071
323-396	0.19892	0.189132	0.185276	0.191109	0.00703354	0.438548	0.376052	0.344084	0.386228	0.0480469	0.421261	0.443879	0.369346	0.411495	0.0382141	0.323639	0.320651	0.267557	0.303949	0.0315518	0.294388	0.35819	0.314268	0.322282	0.0326476

## Sheet: Figure 5
Figure 5A
		WT Vector					WT ZC3H10-Flag					KO Vector					KO ZC3H10-Flag
		#1	#2	#3	mean	SD	#1	#2	#3	mean	SD	#1	#2	#3	mean	SD	#1	#2	#3	mean	SD
ISG15 /GAPDH (2^-△△ct)	Ctrl	1.00886	1.00779	0.983545	1.00007	0.0143179	0.409309	0.367978	0.363698	0.380328	0.0251891	2.15006	1.95055	2.07207	2.05756	0.100544	3.0144	2.79705	2.90635	2.90593	0.108677
	IFNβ	30.3619	30.6504	29.2859	30.0994	0.719093	10.9641	9.86984	10.104	10.3126	0.576218	50.5134	53.881	48.9404	51.1116	2.52404	25.5878	22.9099	23.6831	24.0603	1.37823
IFIT1 /GAPDH (2^-△△ct)	Ctrl	1.04405	1.0309	0.929097	1.00135	0.0629175	0.352134	0.323866	0.299786	0.325262	0.0262019	8.3141	7.28192	6.89848	7.49817	0.732169	20.4353	18.7156	18.62	19.257	1.02157
	IFNβ	125.215	125.128	115.825	122.056	5.396	59.6551	55.5647	61.3759	58.8652	2.985	264.698	289.771	285.608	280.025	13.4362	173.79	163.588	143.168	160.182	15.5927
IFIT2 /GAPDH (2^-△△ct)	Ctrl	1.04988	1.05802	0.90026	1.00272	0.0888263	0.345843	0.320195	0.322398	0.329479	0.0142147	4.6602	3.93171	3.70121	4.09771	0.500581	13.0903	11.9548	12.286	12.4437	0.583943
	IFNβ	150.135	149.383	136.97	145.496	7.39339	59.7097	57.1373	44.4516	53.7662	8.1686	355.381	336.45	319.667	337.166	17.8674	218.253	196.376	186.517	200.382	16.243
Figure 5B
		Vector					△205-213
		#1	#2	#3	mean	SD	#1	#2	#3	mean	SD
ISG15 /GAPDH (2^-△△ct)	WT	56.7211	57.4837	58.2736	57.4928	0.776255	59.5562	56.6384	58.3244	58.173	1.46482
	KO	78.3457	75.0236	77.9524	77.1072	1.81516	76.1902	74.9413	76.3204	75.8173	0.761396
IFIT1 /GAPDH (2^-△△ct)	WT	335.067	354.432	318.499	335.999	17.9845	324.648	313.324	319.491	319.155	5.66954
	KO	669.522	606.869	551.326	609.239	59.1338	616.506	547.22	569.885	577.87	35.3264
IFIT2 /GAPDH (2^-△△ct)	WT	320.943	335.29	273.199	309.811	32.5083	372.744	347.632	343.958	354.778	15.667
	KO	678.547	642.95	546.635	622.711	68.2456	797.758	704.318	699.793	733.956	55.3002
Figure 5E
		Vector						ZC3H10						△205-213
HRV16		#1	#2	#3	mean	SD		#1	#2	#3	mean	SD		#1	#2	#3	mean	SD
	WT	4	4	4.33	4.11	0.190526		5.32	5	5	5.10667	0.184752		4.8	5	5	4.93333	0.11547
	KO	3.8	3.6	3.67	3.69	0.101489		5	5.34	4.8	5.04667	0.273008		4.34	4	4.34	4.22667	0.196299
		Vector						ZC3H10						△205-213
NDV-GFP		#1	#2	#3	mean	SD		#1	#2	#3	mean	SD		#1	#2	#3	mean	SD
	WT	4.8	4.5	4.67	4.65667	0.150444		5	5	5.34	5.11333	0.196299		4.67	4.8	4.67	4.71333	0.0750555
	KO	4	4	3.8	3.93333	0.11547		4.8	4.67	4.8	4.75667	0.0750555		4	4.34	4.5	4.28	0.255343

## Sheet: Figure 6
Figure 6D
	average log2(FC)
others	-0.67317	-0.2073	-0.851	1.09805	-0.19449	-0.01407	0.291578	-0.61154	-0.30521	0.180816	0.291688	0.083932	0.20691	0.314715	0.155707	0.590516	-0.28472	-0.08776	-1.62416	-0.0891	-0.08355	-0.08858	0.180074	-0.1012	-0.16794	-0.10895	0.385122	-0.33039	0.256704	-0.24366	0.094643	0.192484	-0.47351	-0.42941	-0.05849	-0.22219	-0.36536	-0.27213	-0.40307	0.367349	-0.56592	-0.44216	0.023832	-0.60283	-0.20449	-0.05718	-0.0124	-0.35985	-0.30912
cluster3	0.306813	0.097647	-0.34065	-0.19057	0.419742	0.622478	-0.22645	0.374667	0.292167	0.71949	0.008371	0.77882	0.094465	0.14414	0.454711	-0.60584	0.186027	1.12499	-0.1045	0.392489	2.27724	0.389063	-0.52075	0.026092	1.6755	1.14876	1.35438	0.459849	0.737	-0.22196	0.337526	0.018195	0.683815	-0.5453	0.836931	0.028712	1.41009	0.236292	0.321893	0.401688	0.546792	3.30697	-0.05232	0.594541	-0.29417	-0.2893	0.085028	1.83927	-0.27725
Figure 6E																			mean	SD
Others	5	4	2	1	0	5	4	2	2	0	4	7	4	2	4	3	7	5	3.38889	2.06195
DE-ISG	7	8	7	8	6	6	5	0	11	7	10	2	8	4	5	5	3	1	5.72222	2.94669
Figure 6H
ISG15 Relative to GAPDH (2^-△△ct)		#1	#2	#3	mean	SD
	Vector	84.9523	94.4336	106.717	95.3676	10.9123
	ZC3H10	4.97823	4.59695	6.14751	5.2409	0.807964
	R89A	43.5077	50.2764	58.3246	50.7029	7.41763
IFIT1 Relative to GAPDH (2^-△△ct)	Vector	77.4422	72.0396	76.9581	75.48	2.98927
	ZC3H10	8.4253	6.36172	9.08348	7.95684	1.42007
	R89A	77.7027	77.3848	78.1308	77.7394	0.374389
IFIT2 Relative to GAPDH (2^-△△ct)	Vector	496.099	486.601	500.418	494.373	7.06832
	ZC3H10	46.1562	42.6551	47.3559	45.3891	2.44248
	R89A	124.087	134.633	139.792	132.837	8.00483
OAS1 Relative to GAPDH (2^-△△ct)	Vector	83.1502	83.6322	91.6625	86.1483	4.78149
	ZC3H10	20.9513	16.9364	26.5203	21.4693	4.81295
	R89A	84.4089	91.0012	89.0598	88.1566	3.3877
OAS2 Relative to GAPDH (2^-△△ct)	Vector	156.946	162.651	161.293	160.297	2.98006
	ZC3H10	21.8653	16.4127	20.9625	19.7469	2.92253
	R89A	351.373	305.426	277.268	311.355	37.4065
Figure 6J
HRV16		#1	#2	#3
	Vector (log10 TCID50/mL)	4.67	4.5	4.5	4.55667	0.0981495
	ZC3H10 (log10 TCID50/mL)	5	4.75	4.8	4.85	0.132288
	R89A (log10 TCID50/mL)	4.6	4.4	4.5	4.5	0.1
NDV-GFP		#1	#2	#3
	Vector (log10 TCID50/mL)	3.67	4	4.4	4.02333	0.365559
	ZC3H10 (log10 TCID50/mL)	4.8	5	5.5	5.1	0.360555
	R89A (log10 TCID50/mL)	4.4	4.67	4.5	4.52333	0.136504
[truncated: 406 more columns]

## Sheet: Figure S1
Figure S1A
NDV-GFP		#1	#2	#3	mean	SD
	Vector (log10 TCID50/mL)	4.75	5	4.67	4.80667	0.172143
	ZC3H10 (log10 TCID50/mL)	5.25	5	5.5	5.25	0.25
Figure S1B
		Vector					ZC3H10
		#1	#2	#3	mean	SD	#1	#2	#3	mean	SD
EHMT2/ GAPDH (2^-△△ct)	Ctrl	1.02815	0.986355	0.986072	1.00019	0.0242142	0.800967	0.928399	0.909044	0.87947	0.0686709
	IFNβ	2.12719	2.38713	2.54278	2.35237	0.209965	2.47785	2.35463	2.58842	2.47363	0.116951
PGM2/GAPDH (2^-△△ct)	Ctrl	1.05	1.1	0.86	1.00333	0.126623	1.01	0.97	0.81	0.93	0.10583
	IFNβ	1.39	1.26	1.23	1.29333	0.085049	1.23	1.18	1.15	1.18667	0.0404145
IFIT2/GAPDH (2^-△△ct)	Ctrl	0.81201	0.982436	1.25353	1.01599	0.222664	1.07117	1.26803	1.09929	1.14616	0.106471
	IFNβ	28.4767	29.7714	33.4499	30.566	2.58008	16.4828	18.7797	17.8776	17.7134	1.15723
Figure S1C
	RIG-IN			MAVS			TBK1
ZC3H10 ng	Luc/Ren #1	Luc/Ren #2	Luc/Ren #3	Luc/Ren #1	Luc/Ren #2	Luc/Ren #3	Luc/Ren #1	Luc/Ren #2	Luc/Ren #3	mean	SD
0	193.217	192.729	167.764	1259.43	1129.41	1172.92	426.202	427.16	435.547	429.636	5.14155
400	326.24	322.428	311.745	1094.14	1105.63	1262.08	297.295	340.616	378.898	338.936	40.8275
Figure S1D
		Vector			ZC3H10
		#1	#2	#3	#1	#2	#3	mean	SD
IL-6/GAPDH (2^-△△ct)	Ctrl	0.861131	0.74191	1.56515	1.65675	1.30909	1.04425	1.3367	0.307182
	LPS	3.56488	3.50059	2.5939	4.89975	5.34508	4.18079	4.80854	0.587476
TNFA /GAPDH (2^-△△ct)	Ctrl	0.87472	1.42093	0.804491	0.880051	0.712808	1.4965	1.02979	0.412747
	LPS	5.56349	5.24274	5.41693	4.6302	5.64653	4.45225	4.90966	0.644321

## Sheet: Figure S2
Figure S2A
		WT					KO
		#1	#2	#3	mean	SD	#1	#2	#3	mean	SD
IFNAR1 Relative to GAPDH (2^-△△ct)	Control	7.2385	8.55058	6.66777	7.48561	0.965424	7.63228	7.00837	6.93607	7.19224	0.382793
	IFNβ	5.97295	5.66721	5.59454	5.7449	0.200814	6.56981	6.35181	5.87238	6.26467	0.356786
IFNAR2 Relative to GAPDH (2^-△△ct)	Control	6.89913	8.1141	8.04189	7.68504	0.681573	7.33479	8.42898	6.52454	7.42944	0.955738
	IFNβ	7.46717	8.5335	7.8028	7.93449	0.545224	9.00493	9.6728	7.56938	8.74903	1.0748
Figure S2B
		Vector					ZC3H10
ISG15 Relative to GAPDH (2^-△△ct)	ActD (h)	#1	#2	#3	mean	SD	#1	#2	#3	mean	SD
	0	1.08	0.95	0.97	1	0.07	1.06	1.02	0.92	1	0.072111
	2	0.88	0.78	0.77	0.81	0.0608276	0.82	0.71	0.63	0.72	0.0953939
	4	0.74	0.74	0.72	0.733333	0.011547	0.68	0.6	0.62	0.633333	0.0416333
	6	0.6	0.66	0.57	0.61	0.0458258	0.56	0.48	0.44	0.493333	0.061101
	8	0.45	0.41	0.41	0.423333	0.023094	0.35	0.32	0.35	0.34	0.0173205
		Vector					ZC3H10
IFIT1 Relative to GAPDH (2^-△△ct)	ActD (h)	#1	#2	#3	mean	SD	#1	#2	#3	mean	SD
	0	0.97	0.99	1.04	1	0.0360555	1	1	1	1	0
	2	0.69	0.64	0.7	0.676667	0.0321455	0.65	0.64	0.62	0.636667	0.0152753
	4	0.32	0.33	0.3	0.316667	0.0152753	0.3	0.31	0.29	0.3	0.01
	6	0.23	0.21	0.2	0.213333	0.0152753	0.25	0.23	0.21	0.23	0.02
	8	0.16	0.16	0.16	0.16	0	0.15	0.14	0.16	0.15	0.01

## Sheet: Figure S3
Figure S3C
		#1	#2	#3	mean	SD
IFIT1 Relative to GAPDH (2^-△△ct)	Vector	91.53	85.53	86.02	87.6933	3.33167
	ZC3H10	74.65	76.53	67.05	72.7433	5.01938
	ZC3H10-S126D	74.97	69.55	69.83	71.45	3.05162
	ZC3H10-S126A	71.79	66.64	63.19	67.2067	4.32791
		#1	#2	#3	mean	SD
IFIT2 Relative to GAPDH (2^-△△ct)	Vector	100.53	93.28	91.26	95.0233	4.87469
	ZC3H10	76.68	70.32	72.6	73.2	3.22217
	ZC3H10-S126D	68.78	73.95	70.04	70.9233	2.69582
	ZC3H10-S126A	75.98	73.64	73.53	74.3833	1.38385
